# Supplementary material for: Reactions of diphosphine-stabilized Os3 clusters with triphenylantimony: syntheses and structures of new antimony-containing Os3 clusters via Sb–Ph bond cleavage
Source: RSC Adv. 2023 Jan 18;13(5):2841–51. doi: 10.1039/d2ra07284j (PMC9845985; doi:10.1039/d2ra07284j)
Supplement: RA-013-D2RA07284J-s002 [file RA-013-D2RA07284J-s002.cif]

# Electronic Supplementary Material (ESI) for RSC Advances.
# This journal is © The Royal Society of Chemistry 2023

####################################################################### 
# 
# This file contains crystal structure data downloaded from the 
# Cambridge Structural Database (CSD) hosted by the Cambridge 
# Crystallographic Data Centre (CCDC).
# 
# Full information about CCDC data access policies and citation 
# guidelines are available at http://www.ccdc.cam.ac.uk/access/V1 
# 
# Audit and citation data items may have been added by the CCDC. 
# Please retain this information to preserve the provenance of 
# this file and to allow appropriate attribution of the data. 
# 
#######################################################################

data_fi_1d_a
_database_code_depnum_ccdc_archive 'CCDC 2152363'
loop_
_audit_author_name
_audit_author_address
'Shishir Ghosh'
;Jahangirnagar University
Bangladesh
;
_audit_update_record             
;
2022-02-16 deposited with the CCDC.	2022-12-19 downloaded from the CCDC.
;
_audit_creation_date             2021-09-26
_audit_creation_method           
;
Olex2 1.3
(compiled 2020.11.12 svn.r5f609507 for OlexSys, GUI svn.r6272)
;
_shelx_SHELXL_version_number     2014/7
_chemical_name_common            ?
_chemical_name_systematic        ?
_chemical_formula_moiety         'C52 H37 O9 Os3 P2 Sb'
_chemical_formula_sum            'C52 H37 O9 Os3 P2 Sb'
_chemical_formula_weight         1560.10
_chemical_melting_point          ?
loop_
_atom_type_symbol
_atom_type_description
_atom_type_scat_dispersion_real
_atom_type_scat_dispersion_imag
_atom_type_scat_source
C C 0.0033 0.0016 'International Tables Vol C Tables 4.2.6.8 and 6.1.1.4'
H H 0.0000 0.0000 'International Tables Vol C Tables 4.2.6.8 and 6.1.1.4'
O O 0.0106 0.0060 'International Tables Vol C Tables 4.2.6.8 and 6.1.1.4'
Os Os -1.2165 7.6030 'International Tables Vol C Tables 4.2.6.8 and 6.1.1.4'
P P 0.1023 0.0942 'International Tables Vol C Tables 4.2.6.8 and 6.1.1.4'
Sb Sb -0.5866 1.5461 'International Tables Vol C Tables 4.2.6.8 and 6.1.1.4'

_shelx_space_group_comment       
;
The symmetry employed for this shelxl refinement is uniquely defined
by the following loop, which should always be used as a source of
symmetry information in preference to the above space-group names.
They are only intended as comments.
;
_space_group_crystal_system      monoclinic
_space_group_IT_number           15
_space_group_name_H-M_alt        'C 1 2/c 1'
_space_group_name_Hall           '-C 2yc'
loop_
_space_group_symop_operation_xyz
'x, y, z'
'-x, y, -z+1/2'
'x+1/2, y+1/2, z'
'-x+1/2, y+1/2, -z+1/2'
'-x, -y, -z'
'x, -y, z-1/2'
'-x+1/2, -y+1/2, -z'
'x+1/2, -y+1/2, z-1/2'

_cell_length_a                   42.6814(13)
_cell_length_b                   11.4302(3)
_cell_length_c                   19.9930(6)
_cell_angle_alpha                90
_cell_angle_beta                 90.434(2)
_cell_angle_gamma                90
_cell_volume                     9753.4(5)
_cell_formula_units_Z            8
_cell_measurement_reflns_used    9262
_cell_measurement_temperature    210(1)
_cell_measurement_theta_max      27.18
_cell_measurement_theta_min      2.75
_shelx_estimated_absorpt_T_max   0.804
_shelx_estimated_absorpt_T_min   0.172
_exptl_absorpt_coefficient_mu    8.461
_exptl_absorpt_correction_T_max  0.7455
_exptl_absorpt_correction_T_min  0.4270
_exptl_absorpt_correction_type   multi-scan
_exptl_absorpt_process_details   
;
SADABS-2014/5 (Bruker,2014/5) was used for absorption correction.
wR2(int) was 0.1295 before and 0.0686 after correction.
The Ratio of minimum to maximum transmission is 0.5728.
The \l/2 correction factor is Not present.
;
_exptl_absorpt_special_details   ?
_exptl_crystal_colour            orange
_exptl_crystal_colour_primary    orange
_exptl_crystal_density_diffrn    2.125
_exptl_crystal_density_meas      ?
_exptl_crystal_density_method    ?
_exptl_crystal_description       block
_exptl_crystal_F_000             5840
_exptl_crystal_size_max          0.321
_exptl_crystal_size_mid          0.188
_exptl_crystal_size_min          0.127
_exptl_transmission_factor_max   ?
_exptl_transmission_factor_min   ?
_diffrn_reflns_av_R_equivalents  0.0548
_diffrn_reflns_av_unetI/netI     0.0234
_diffrn_reflns_Laue_measured_fraction_full 0.999
_diffrn_reflns_Laue_measured_fraction_max 0.992
_diffrn_reflns_limit_h_max       54
_diffrn_reflns_limit_h_min       -54
_diffrn_reflns_limit_k_max       14
_diffrn_reflns_limit_k_min       -14
_diffrn_reflns_limit_l_max       25
_diffrn_reflns_limit_l_min       -25
_diffrn_reflns_number            144691
_diffrn_reflns_point_group_measured_fraction_full 0.999
_diffrn_reflns_point_group_measured_fraction_max 0.992
_diffrn_reflns_theta_full        25.242
_diffrn_reflns_theta_max         27.240
_diffrn_reflns_theta_min         2.243
_diffrn_ambient_temperature      210(1)
_diffrn_detector_area_resol_mean ?
_diffrn_measured_fraction_theta_full 0.999
_diffrn_measured_fraction_theta_max 0.992
_diffrn_measurement_device_type  'Bruker D8 Venture'
_diffrn_measurement_method       '\f and \w scans'
_diffrn_radiation_type           MoK\a
_diffrn_radiation_wavelength     0.71073
_diffrn_source                   ?
_diffrn_source_current           1.0
_diffrn_source_power             0.05
_diffrn_source_voltage           50.0
_diffrn_standards_number         0
_reflns_Friedel_coverage         0.000
_reflns_Friedel_fraction_full    .
_reflns_Friedel_fraction_max     .
_reflns_number_gt                9430
_reflns_number_total             10838
_reflns_special_details          
;
 Reflections were merged by SHELXL according to the crystal
 class for the calculation of statistics and refinement.
 
 _reflns_Friedel_fraction is defined as the number of unique
 Friedel pairs measured divided by the number that would be
 possible theoretically, ignoring centric projections and
 systematic absences.
;
_reflns_threshold_expression     'I > 2\s(I)'
_computing_cell_refinement       ?
_computing_data_collection       ?
_computing_data_reduction        ?
_computing_molecular_graphics    'Olex2 1.3 (Dolomanov et al., 2009)'
_computing_publication_material  'Olex2 1.3 (Dolomanov et al., 2009)'
_computing_structure_refinement  'XL  (Sheldrick, 2008)'
_computing_structure_solution    'SHELXT 2014/5 (Sheldrick, 2014)'
_refine_diff_density_max         0.786
_refine_diff_density_min         -0.928
_refine_diff_density_rms         0.118
_refine_ls_extinction_coef       .
_refine_ls_extinction_method     none
_refine_ls_goodness_of_fit_ref   1.029
_refine_ls_hydrogen_treatment    constr
_refine_ls_matrix_type           full
_refine_ls_number_parameters     604
_refine_ls_number_reflns         10838
_refine_ls_number_restraints     0
_refine_ls_R_factor_all          0.0296
_refine_ls_R_factor_gt           0.0215
_refine_ls_restrained_S_all      1.029
_refine_ls_shift/su_max          0.004
_refine_ls_shift/su_mean         0.000
_refine_ls_structure_factor_coef Fsqd
_refine_ls_weighting_details     
'w=1/[\s^2^(Fo^2^)+(0.0151P)^2^+49.9076P] where P=(Fo^2^+2Fc^2^)/3'
_refine_ls_weighting_scheme      calc
_refine_ls_wR_factor_gt          0.0448
_refine_ls_wR_factor_ref         0.0479
_refine_special_details          ?
_olex2_refinement_description    
;
1. Fixed Uiso
 At 1.2 times of:
  All C(H) groups, All C(H,H) groups
2.a Secondary CH2 refined with riding coordinates:
 C10(H10A,H10B)
2.b Aromatic/amide H refined with riding coordinates:
 C12(H12), C13(H13), C14(H14), C15(H15), C16(H16), C18(H18), C19(H19),
 C20(H20), C21(H21), C22(H22), C24(H24), C25(H25), C26(H26), C27(H27), C28(H28),
  C30(H30), C31(H31), C32(H32), C33(H33), C34(H34), C36(H36), C37(H37),
 C38(H38), C39(H39), C40(H40), C42(H42), C43(H43), C44(H44), C45(H45), C46(H46),
  C48(H48), C49(H49), C50(H50), C51(H51), C52(H52)
;
_atom_sites_solution_hydrogens   geom
_atom_sites_solution_primary     dual
_atom_sites_solution_secondary   ?
loop_
_atom_site_label
_atom_site_type_symbol
_atom_site_fract_x
_atom_site_fract_y
_atom_site_fract_z
_atom_site_U_iso_or_equiv
_atom_site_adp_type
_atom_site_occupancy
_atom_site_site_symmetry_order
_atom_site_calc_flag
_atom_site_refinement_flags_posn
_atom_site_refinement_flags_adp
_atom_site_refinement_flags_occupancy
_atom_site_disorder_assembly
_atom_site_disorder_group
Os1 Os 0.61289(2) 0.70340(2) 0.44963(2) 0.02242(4) Uani 1 1 d . . . . .
Os2 Os 0.67422(2) 0.62473(2) 0.49051(2) 0.02362(4) Uani 1 1 d . . . . .
Os3 Os 0.63283(2) 0.71830(2) 0.58915(2) 0.02374(4) Uani 1 1 d . . . . .
Sb1 Sb 0.58267(2) 0.82738(2) 0.62645(2) 0.02582(6) Uani 1 1 d . . . . .
P1 P 0.62657(2) 0.66348(8) 0.33903(5) 0.02430(19) Uani 1 1 d . . . . .
P2 P 0.68476(2) 0.53466(8) 0.38896(5) 0.02381(19) Uani 1 1 d . . . . .
C1 C 0.62245(9) 0.8688(3) 0.45518(18) 0.0277(8) Uani 1 1 d . . . . .
C2 C 0.57042(10) 0.7411(4) 0.4349(2) 0.0362(9) Uani 1 1 d . . . . .
C3 C 0.60316(9) 0.5406(4) 0.46102(19) 0.0313(8) Uani 1 1 d . . . . .
C4 C 0.68466(10) 0.7813(4) 0.4604(2) 0.0369(10) Uani 1 1 d . . . . .
C5 C 0.71352(11) 0.6047(4) 0.5319(2) 0.0430(11) Uani 1 1 d . . . . .
C6 C 0.66171(10) 0.4752(4) 0.5272(2) 0.0340(9) Uani 1 1 d . . . . .
C7 C 0.65612(9) 0.8616(4) 0.57697(19) 0.0315(9) Uani 1 1 d . . . . .
C8 C 0.65475(9) 0.6974(4) 0.6700(2) 0.0333(9) Uani 1 1 d . . . . .
C9 C 0.61287(10) 0.5680(4) 0.6027(2) 0.0358(9) Uani 1 1 d . . . . .
O1 O 0.62635(7) 0.9673(2) 0.45814(14) 0.0368(7) Uani 1 1 d . . . . .
O2 O 0.54455(7) 0.7604(4) 0.42356(18) 0.0598(10) Uani 1 1 d . . . . .
O3 O 0.59590(8) 0.4442(3) 0.46437(16) 0.0484(8) Uani 1 1 d . . . . .
O4 O 0.69247(8) 0.8713(3) 0.44299(19) 0.0549(9) Uani 1 1 d . . . . .
O5 O 0.73766(8) 0.5920(4) 0.5564(2) 0.0728(12) Uani 1 1 d . . . . .
O6 O 0.65680(9) 0.3857(3) 0.54935(18) 0.0554(9) Uani 1 1 d . . . . .
O7 O 0.67044(8) 0.9463(3) 0.57424(16) 0.0482(8) Uani 1 1 d . . . . .
O8 O 0.66749(8) 0.6820(3) 0.71951(16) 0.0503(8) Uani 1 1 d . . . . .
O9 O 0.60155(9) 0.4809(3) 0.61535(17) 0.0548(9) Uani 1 1 d . . . . .
C10 C 0.64985(9) 0.5286(3) 0.33447(18) 0.0268(8) Uani 1 1 d . . . . .
H10A H 0.6564 0.5160 0.2882 0.032 Uiso 1 1 calc R U . . .
H10B H 0.6368 0.4621 0.3477 0.032 Uiso 1 1 calc R U . . .
C11 C 0.64876(9) 0.7656(3) 0.28748(18) 0.0286(8) Uani 1 1 d . . . . .
C12 C 0.65407(16) 0.8780(5) 0.3062(2) 0.0690(18) Uani 1 1 d . . . . .
H12 H 0.6458 0.9057 0.3467 0.083 Uiso 1 1 calc R U . . .
C13 C 0.67152(18) 0.9527(6) 0.2664(3) 0.089(3) Uani 1 1 d . . . . .
H13 H 0.6747 1.0307 0.2797 0.107 Uiso 1 1 calc R U . . .
C14 C 0.68399(12) 0.9135(5) 0.2084(2) 0.0582(15) Uani 1 1 d . . . . .
H14 H 0.6971 0.9624 0.1831 0.070 Uiso 1 1 calc R U . . .
C15 C 0.67754(14) 0.8045(5) 0.1871(3) 0.0616(15) Uani 1 1 d . . . . .
H15 H 0.6851 0.7788 0.1456 0.074 Uiso 1 1 calc R U . . .
C16 C 0.65981(13) 0.7296(4) 0.2261(2) 0.0526(13) Uani 1 1 d . . . . .
H16 H 0.6553 0.6537 0.2107 0.063 Uiso 1 1 calc R U . . .
C17 C 0.59281(9) 0.6313(4) 0.28532(18) 0.0310(9) Uani 1 1 d . . . . .
C18 C 0.57918(11) 0.7221(4) 0.2499(3) 0.0502(12) Uani 1 1 d . . . . .
H18 H 0.5887 0.7964 0.2506 0.060 Uiso 1 1 calc R U . . .
C19 C 0.55181(12) 0.7055(5) 0.2136(3) 0.0577(14) Uani 1 1 d . . . . .
H19 H 0.5427 0.7684 0.1902 0.069 Uiso 1 1 calc R U . . .
C20 C 0.53816(11) 0.5983(5) 0.2117(2) 0.0523(13) Uani 1 1 d . . . . .
H20 H 0.5195 0.5870 0.1873 0.063 Uiso 1 1 calc R U . . .
C21 C 0.55154(12) 0.5073(5) 0.2451(2) 0.0535(13) Uani 1 1 d . . . . .
H21 H 0.5422 0.4329 0.2428 0.064 Uiso 1 1 calc R U . . .
C22 C 0.57884(11) 0.5224(4) 0.2826(2) 0.0452(11) Uani 1 1 d . . . . .
H22 H 0.5877 0.4590 0.3060 0.054 Uiso 1 1 calc R U . . .
C23 C 0.71566(8) 0.5897(3) 0.33524(19) 0.0268(8) Uani 1 1 d . . . . .
C24 C 0.73565(10) 0.6776(4) 0.3555(2) 0.0394(10) Uani 1 1 d . . . . .
H24 H 0.7333 0.7112 0.3981 0.047 Uiso 1 1 calc R U . . .
C25 C 0.75923(11) 0.7173(4) 0.3137(3) 0.0467(12) Uani 1 1 d . . . . .
H25 H 0.7726 0.7780 0.3279 0.056 Uiso 1 1 calc R U . . .
C26 C 0.76308(10) 0.6685(4) 0.2522(2) 0.0426(11) Uani 1 1 d . . . . .
H26 H 0.7788 0.6967 0.2236 0.051 Uiso 1 1 calc R U . . .
C27 C 0.74397(11) 0.5778(4) 0.2318(2) 0.0444(11) Uani 1 1 d . . . . .
H27 H 0.7469 0.5426 0.1898 0.053 Uiso 1 1 calc R U . . .
C28 C 0.72056(10) 0.5390(4) 0.2731(2) 0.0385(10) Uani 1 1 d . . . . .
H28 H 0.7076 0.4771 0.2590 0.046 Uiso 1 1 calc R U . . .
C29 C 0.69601(9) 0.3810(3) 0.39818(18) 0.0270(8) Uani 1 1 d . . . . .
C30 C 0.72747(10) 0.3540(4) 0.4077(2) 0.0368(9) Uani 1 1 d . . . . .
H30 H 0.7427 0.4132 0.4048 0.044 Uiso 1 1 calc R U . . .
C31 C 0.73644(12) 0.2404(4) 0.4216(2) 0.0463(11) Uani 1 1 d . . . . .
H31 H 0.7578 0.2228 0.4277 0.056 Uiso 1 1 calc R U . . .
C32 C 0.71448(13) 0.1529(4) 0.4265(2) 0.0482(12) Uani 1 1 d . . . . .
H32 H 0.7207 0.0759 0.4361 0.058 Uiso 1 1 calc R U . . .
C33 C 0.68365(13) 0.1788(4) 0.4172(3) 0.0524(13) Uani 1 1 d . . . . .
H33 H 0.6686 0.1192 0.4205 0.063 Uiso 1 1 calc R U . . .
C34 C 0.67422(11) 0.2922(4) 0.4031(3) 0.0452(11) Uani 1 1 d . . . . .
H34 H 0.6528 0.3088 0.3967 0.054 Uiso 1 1 calc R U . . .
C35 C 0.53898(9) 0.7376(4) 0.61742(19) 0.0312(9) Uani 1 1 d . . . . .
C36 C 0.53696(11) 0.6369(4) 0.5796(2) 0.0446(11) Uani 1 1 d . . . . .
H36 H 0.5544 0.6106 0.5555 0.054 Uiso 1 1 calc R U . . .
C37 C 0.50903(13) 0.5744(5) 0.5771(2) 0.0601(15) Uani 1 1 d . . . . .
H37 H 0.5078 0.5047 0.5523 0.072 Uiso 1 1 calc R U . . .
C38 C 0.48334(12) 0.6138(6) 0.6106(3) 0.0628(16) Uani 1 1 d . . . . .
H38 H 0.4643 0.5726 0.6078 0.075 Uiso 1 1 calc R U . . .
C39 C 0.48542(11) 0.7135(5) 0.6483(3) 0.0645(17) Uani 1 1 d . . . . .
H39 H 0.4678 0.7401 0.6718 0.077 Uiso 1 1 calc R U . . .
C40 C 0.51310(11) 0.7753(4) 0.6521(3) 0.0509(13) Uani 1 1 d . . . . .
H40 H 0.5143 0.8433 0.6783 0.061 Uiso 1 1 calc R U . . .
C41 C 0.57954(10) 0.8765(4) 0.7295(2) 0.0338(9) Uani 1 1 d . . . . .
C42 C 0.59588(10) 0.8175(4) 0.7787(2) 0.0421(10) Uani 1 1 d . . . . .
H42 H 0.6096 0.7565 0.7669 0.051 Uiso 1 1 calc R U . . .
C43 C 0.59229(11) 0.8475(5) 0.8455(2) 0.0546(14) Uani 1 1 d . . . . .
H43 H 0.6035 0.8067 0.8788 0.066 Uiso 1 1 calc R U . . .
C44 C 0.57254(12) 0.9364(5) 0.8629(2) 0.0534(13) Uani 1 1 d . . . . .
H44 H 0.5702 0.9564 0.9082 0.064 Uiso 1 1 calc R U . . .
C45 C 0.55618(13) 0.9964(5) 0.8151(2) 0.0546(13) Uani 1 1 d . . . . .
H45 H 0.5425 1.0570 0.8276 0.066 Uiso 1 1 calc R U . . .
C46 C 0.55965(13) 0.9681(4) 0.7483(2) 0.0485(12) Uani 1 1 d . . . . .
H46 H 0.5486 1.0105 0.7154 0.058 Uiso 1 1 calc R U . . .
C47 C 0.57179(10) 0.9935(3) 0.58462(19) 0.0322(9) Uani 1 1 d . . . . .
C48 C 0.54298(12) 1.0177(4) 0.5553(2) 0.0456(11) Uani 1 1 d . . . . .
H48 H 0.5277 0.9586 0.5517 0.055 Uiso 1 1 calc R U . . .
C49 C 0.53669(13) 1.1291(4) 0.5312(3) 0.0567(14) Uani 1 1 d . . . . .
H49 H 0.5170 1.1456 0.5122 0.068 Uiso 1 1 calc R U . . .
C50 C 0.55863(14) 1.2143(4) 0.5347(3) 0.0536(13) Uani 1 1 d . . . . .
H50 H 0.5541 1.2893 0.5179 0.064 Uiso 1 1 calc R U . . .
C51 C 0.58730(12) 1.1917(4) 0.5625(3) 0.0537(13) Uani 1 1 d . . . . .
H51 H 0.6026 1.2509 0.5644 0.064 Uiso 1 1 calc R U . . .
C52 C 0.59400(11) 1.0817(4) 0.5880(2) 0.0440(11) Uani 1 1 d . . . . .
H52 H 0.6137 1.0669 0.6076 0.053 Uiso 1 1 calc R U . . .

loop_
_atom_site_aniso_label
_atom_site_aniso_U_11
_atom_site_aniso_U_22
_atom_site_aniso_U_33
_atom_site_aniso_U_23
_atom_site_aniso_U_13
_atom_site_aniso_U_12
Os1 0.02082(7) 0.02453(7) 0.02197(7) 0.00043(5) 0.00414(5) -0.00058(5)
Os2 0.02022(7) 0.02387(7) 0.02682(7) -0.00474(6) 0.00349(5) 0.00008(5)
Os3 0.02390(7) 0.02531(8) 0.02207(7) -0.00123(5) 0.00444(5) 0.00035(6)
Sb1 0.02455(12) 0.02729(13) 0.02567(12) -0.00053(10) 0.00446(10) 0.00069(10)
P1 0.0246(5) 0.0256(5) 0.0228(4) -0.0029(4) 0.0031(4) -0.0039(4)
P2 0.0226(5) 0.0213(5) 0.0277(5) -0.0039(4) 0.0065(4) -0.0026(4)
C1 0.030(2) 0.030(2) 0.0236(18) 0.0008(15) 0.0037(15) 0.0039(16)
C2 0.028(2) 0.046(3) 0.034(2) 0.0033(19) 0.0094(17) -0.0002(18)
C3 0.034(2) 0.032(2) 0.0278(19) -0.0018(16) 0.0032(16) -0.0033(17)
C4 0.030(2) 0.027(2) 0.054(3) -0.0085(19) 0.0128(19) -0.0019(17)
C5 0.039(3) 0.042(3) 0.048(3) -0.017(2) -0.004(2) 0.010(2)
C6 0.039(2) 0.029(2) 0.034(2) 0.0018(17) 0.0126(18) 0.0068(17)
C7 0.031(2) 0.040(2) 0.0232(18) -0.0034(16) -0.0021(16) -0.0015(18)
C8 0.026(2) 0.039(2) 0.035(2) 0.0052(18) 0.0060(17) 0.0017(17)
C9 0.037(2) 0.033(2) 0.038(2) -0.0039(18) 0.0146(18) -0.0029(18)
O1 0.0486(18) 0.0248(15) 0.0372(16) 0.0008(12) -0.0013(13) 0.0016(13)
O2 0.0261(17) 0.088(3) 0.066(2) 0.018(2) 0.0005(16) 0.0100(17)
O3 0.058(2) 0.0350(18) 0.0524(19) 0.0039(15) 0.0008(16) -0.0190(15)
O4 0.0453(19) 0.0295(17) 0.090(3) -0.0042(17) 0.0295(18) -0.0085(14)
O5 0.038(2) 0.088(3) 0.092(3) -0.029(2) -0.028(2) 0.018(2)
O6 0.069(2) 0.0361(19) 0.062(2) 0.0149(16) 0.0218(18) 0.0065(16)
O7 0.058(2) 0.0421(18) 0.0448(18) -0.0061(15) 0.0000(15) -0.0216(16)
O8 0.0433(19) 0.070(2) 0.0376(18) 0.0183(16) -0.0071(15) -0.0001(16)
O9 0.071(2) 0.0356(18) 0.059(2) -0.0029(15) 0.0310(18) -0.0142(17)
C10 0.0277(19) 0.0239(19) 0.0289(19) -0.0067(15) 0.0047(15) -0.0055(15)
C11 0.0263(19) 0.036(2) 0.0240(18) 0.0012(16) 0.0012(15) -0.0047(16)
C12 0.117(5) 0.054(3) 0.036(3) -0.010(2) 0.027(3) -0.043(3)
C13 0.151(7) 0.072(4) 0.045(3) -0.007(3) 0.022(4) -0.073(4)
C14 0.054(3) 0.084(4) 0.038(3) 0.021(3) 0.002(2) -0.031(3)
C15 0.081(4) 0.064(4) 0.041(3) 0.018(3) 0.030(3) 0.004(3)
C16 0.078(4) 0.042(3) 0.038(3) 0.003(2) 0.025(2) 0.003(2)
C17 0.029(2) 0.042(2) 0.0215(18) -0.0084(16) 0.0034(15) -0.0032(17)
C18 0.040(3) 0.046(3) 0.064(3) -0.003(2) -0.019(2) -0.003(2)
C19 0.043(3) 0.069(4) 0.061(3) -0.006(3) -0.022(2) 0.006(3)
C20 0.034(2) 0.088(4) 0.036(2) -0.013(3) -0.001(2) -0.010(3)
C21 0.048(3) 0.068(3) 0.045(3) -0.006(3) -0.001(2) -0.030(3)
C22 0.047(3) 0.049(3) 0.040(2) -0.001(2) -0.002(2) -0.019(2)
C23 0.0230(18) 0.0256(19) 0.032(2) -0.0019(15) 0.0074(15) -0.0014(15)
C24 0.040(2) 0.034(2) 0.045(2) -0.0125(19) 0.018(2) -0.0099(18)
C25 0.036(2) 0.042(3) 0.062(3) -0.012(2) 0.023(2) -0.015(2)
C26 0.034(2) 0.045(3) 0.049(3) 0.006(2) 0.017(2) -0.008(2)
C27 0.043(3) 0.060(3) 0.031(2) -0.002(2) 0.0133(19) -0.006(2)
C28 0.036(2) 0.045(3) 0.035(2) -0.0068(19) 0.0072(18) -0.0115(19)
C29 0.032(2) 0.0212(18) 0.0279(19) -0.0054(15) 0.0097(16) 0.0006(15)
C30 0.035(2) 0.032(2) 0.043(2) -0.0022(18) 0.0047(19) 0.0006(18)
C31 0.046(3) 0.043(3) 0.050(3) 0.002(2) 0.004(2) 0.014(2)
C32 0.067(3) 0.027(2) 0.051(3) 0.000(2) 0.009(2) 0.010(2)
C33 0.060(3) 0.024(2) 0.074(4) 0.000(2) 0.009(3) -0.011(2)
C34 0.038(2) 0.032(2) 0.065(3) 0.002(2) 0.006(2) -0.0057(19)
C35 0.0224(19) 0.040(2) 0.031(2) 0.0118(17) 0.0040(15) -0.0005(16)
C36 0.040(2) 0.063(3) 0.031(2) -0.007(2) 0.0023(19) -0.014(2)
C37 0.058(3) 0.084(4) 0.038(3) -0.001(3) -0.006(2) -0.038(3)
C38 0.037(3) 0.086(4) 0.065(3) 0.025(3) -0.010(3) -0.026(3)
C39 0.026(2) 0.064(4) 0.103(5) 0.030(3) 0.014(3) 0.005(2)
C40 0.037(3) 0.038(3) 0.078(4) 0.009(2) 0.011(2) 0.006(2)
C41 0.036(2) 0.035(2) 0.031(2) -0.0053(17) 0.0078(17) -0.0038(18)
C42 0.032(2) 0.057(3) 0.037(2) -0.005(2) -0.0016(18) 0.005(2)
C43 0.038(3) 0.092(4) 0.033(2) 0.000(3) -0.005(2) -0.006(3)
C44 0.052(3) 0.073(4) 0.036(3) -0.020(3) 0.013(2) -0.020(3)
C45 0.071(4) 0.047(3) 0.046(3) -0.017(2) 0.021(3) 0.001(3)
C46 0.069(3) 0.037(3) 0.040(2) -0.005(2) 0.011(2) 0.007(2)
C47 0.039(2) 0.028(2) 0.029(2) 0.0028(16) 0.0079(17) 0.0018(17)
C48 0.049(3) 0.039(3) 0.049(3) 0.011(2) -0.006(2) -0.005(2)
C49 0.064(3) 0.048(3) 0.058(3) 0.017(2) -0.016(3) 0.003(3)
C50 0.075(4) 0.033(3) 0.053(3) 0.009(2) 0.007(3) 0.005(2)
C51 0.051(3) 0.029(2) 0.081(4) -0.002(2) 0.011(3) -0.008(2)
C52 0.035(2) 0.034(2) 0.063(3) -0.003(2) 0.005(2) -0.0027(19)

_geom_special_details            
;
 All esds (except the esd in the dihedral angle between two l.s. planes)
 are estimated using the full covariance matrix.  The cell esds are taken
 into account individually in the estimation of esds in distances, angles
 and torsion angles; correlations between esds in cell parameters are only
 used when they are defined by crystal symmetry.  An approximate (isotropic)
 treatment of cell esds is used for estimating esds involving l.s. planes.
;
loop_
_geom_bond_atom_site_label_1
_geom_bond_atom_site_label_2
_geom_bond_distance
_geom_bond_site_symmetry_2
_geom_bond_publ_flag
Os1 Os2 2.8807(2) . ?
Os1 Os3 2.9153(2) . ?
Os1 P1 2.3363(9) . ?
Os1 C1 1.937(4) . ?
Os1 C2 1.884(4) . ?
Os1 C3 1.921(4) . ?
Os2 Os3 2.8648(2) . ?
Os2 P2 2.3234(9) . ?
Os2 C4 1.941(4) . ?
Os2 C5 1.878(5) . ?
Os2 C6 1.937(4) . ?
Os3 Sb1 2.5921(3) . ?
Os3 C7 1.933(4) . ?
Os3 C8 1.876(4) . ?
Os3 C9 1.937(4) . ?
Sb1 C35 2.135(4) . ?
Sb1 C41 2.140(4) . ?
Sb1 C47 2.125(4) . ?
P1 C10 1.837(4) . ?
P1 C11 1.827(4) . ?
P1 C17 1.828(4) . ?
P2 C10 1.840(4) . ?
P2 C23 1.819(4) . ?
P2 C29 1.830(4) . ?
C1 O1 1.140(5) . ?
C2 O2 1.147(5) . ?
C3 O3 1.146(5) . ?
C4 O4 1.137(5) . ?
C5 O5 1.147(5) . ?
C6 O6 1.134(5) . ?
C7 O7 1.146(5) . ?
C8 O8 1.140(5) . ?
C9 O9 1.137(5) . ?
C10 H10A 0.9800 . ?
C10 H10B 0.9800 . ?
C11 C12 1.357(6) . ?
C11 C16 1.381(6) . ?
C12 H12 0.9400 . ?
C12 C13 1.388(7) . ?
C13 H13 0.9400 . ?
C13 C14 1.356(8) . ?
C14 H14 0.9400 . ?
C14 C15 1.345(8) . ?
C15 H15 0.9400 . ?
C15 C16 1.386(7) . ?
C16 H16 0.9400 . ?
C17 C18 1.382(6) . ?
C17 C22 1.381(6) . ?
C18 H18 0.9400 . ?
C18 C19 1.385(6) . ?
C19 H19 0.9400 . ?
C19 C20 1.356(7) . ?
C20 H20 0.9400 . ?
C20 C21 1.360(8) . ?
C21 H21 0.9400 . ?
C21 C22 1.392(6) . ?
C22 H22 0.9400 . ?
C23 C24 1.378(5) . ?
C23 C28 1.389(5) . ?
C24 H24 0.9400 . ?
C24 C25 1.389(6) . ?
C25 H25 0.9400 . ?
C25 C26 1.362(6) . ?
C26 H26 0.9400 . ?
C26 C27 1.379(6) . ?
C27 H27 0.9400 . ?
C27 C28 1.374(6) . ?
C28 H28 0.9400 . ?
C29 C30 1.389(6) . ?
C29 C34 1.381(6) . ?
C30 H30 0.9400 . ?
C30 C31 1.381(6) . ?
C31 H31 0.9400 . ?
C31 C32 1.375(7) . ?
C32 H32 0.9400 . ?
C32 C33 1.360(7) . ?
C33 H33 0.9400 . ?
C33 C34 1.385(6) . ?
C34 H34 0.9400 . ?
C35 C36 1.379(6) . ?
C35 C40 1.377(6) . ?
C36 H36 0.9400 . ?
C36 C37 1.391(6) . ?
C37 H37 0.9400 . ?
C37 C38 1.366(8) . ?
C38 H38 0.9400 . ?
C38 C39 1.369(8) . ?
C39 H39 0.9400 . ?
C39 C40 1.378(7) . ?
C40 H40 0.9400 . ?
C41 C42 1.378(6) . ?
C41 C46 1.401(6) . ?
C42 H42 0.9400 . ?
C42 C43 1.389(6) . ?
C43 H43 0.9400 . ?
C43 C44 1.367(7) . ?
C44 H44 0.9400 . ?
C44 C45 1.364(8) . ?
C45 H45 0.9400 . ?
C45 C46 1.383(6) . ?
C46 H46 0.9400 . ?
C47 C48 1.386(6) . ?
C47 C52 1.385(6) . ?
C48 H48 0.9400 . ?
C48 C49 1.387(6) . ?
C49 H49 0.9400 . ?
C49 C50 1.353(7) . ?
C50 H50 0.9400 . ?
C50 C51 1.365(7) . ?
C51 H51 0.9400 . ?
C51 C52 1.385(7) . ?
C52 H52 0.9400 . ?

loop_
_geom_angle_atom_site_label_1
_geom_angle_atom_site_label_2
_geom_angle_atom_site_label_3
_geom_angle
_geom_angle_site_symmetry_1
_geom_angle_site_symmetry_3
_geom_angle_publ_flag
Os2 Os1 Os3 59.240(5) . . ?
P1 Os1 Os2 88.54(2) . . ?
P1 Os1 Os3 147.54(2) . . ?
C1 Os1 Os2 95.61(11) . . ?
C1 Os1 Os3 80.12(11) . . ?
C1 Os1 P1 100.99(11) . . ?
C2 Os1 Os2 170.71(13) . . ?
C2 Os1 Os3 114.18(13) . . ?
C2 Os1 P1 98.28(13) . . ?
C2 Os1 C1 89.32(18) . . ?
C2 Os1 C3 91.80(18) . . ?
C3 Os1 Os2 81.99(12) . . ?
C3 Os1 Os3 90.29(11) . . ?
C3 Os1 P1 88.78(12) . . ?
C3 Os1 C1 169.90(16) . . ?
Os3 Os2 Os1 60.982(5) . . ?
P2 Os2 Os1 94.12(2) . . ?
P2 Os2 Os3 153.06(2) . . ?
C4 Os2 Os1 80.47(13) . . ?
C4 Os2 Os3 90.76(12) . . ?
C4 Os2 P2 95.24(13) . . ?
C5 Os2 Os1 165.82(13) . . ?
C5 Os2 Os3 107.20(13) . . ?
C5 Os2 P2 98.78(13) . . ?
C5 Os2 C4 92.4(2) . . ?
C5 Os2 C6 88.5(2) . . ?
C6 Os2 Os1 97.49(13) . . ?
C6 Os2 Os3 83.99(11) . . ?
C6 Os2 P2 89.76(12) . . ?
C6 Os2 C4 174.71(17) . . ?
Os2 Os3 Os1 59.779(5) . . ?
Sb1 Os3 Os1 93.868(8) . . ?
Sb1 Os3 Os2 153.206(9) . . ?
C7 Os3 Os1 94.34(11) . . ?
C7 Os3 Os2 84.79(12) . . ?
C7 Os3 Sb1 93.16(12) . . ?
C7 Os3 C9 175.12(18) . . ?
C8 Os3 Os1 163.08(12) . . ?
C8 Os3 Os2 103.85(12) . . ?
C8 Os3 Sb1 102.77(12) . . ?
C8 Os3 C7 87.87(17) . . ?
C8 Os3 C9 89.06(18) . . ?
C9 Os3 Os1 87.51(13) . . ?
C9 Os3 Os2 92.26(12) . . ?
C9 Os3 Sb1 91.22(12) . . ?
C35 Sb1 Os3 117.86(11) . . ?
C35 Sb1 C41 98.43(15) . . ?
C41 Sb1 Os3 117.44(12) . . ?
C47 Sb1 Os3 119.68(11) . . ?
C47 Sb1 C35 102.01(16) . . ?
C47 Sb1 C41 97.43(15) . . ?
C10 P1 Os1 110.49(12) . . ?
C11 P1 Os1 122.93(13) . . ?
C11 P1 C10 103.02(18) . . ?
C11 P1 C17 101.95(18) . . ?
C17 P1 Os1 113.19(12) . . ?
C17 P1 C10 103.08(18) . . ?
C10 P2 Os2 111.89(12) . . ?
C23 P2 Os2 120.58(13) . . ?
C23 P2 C10 104.53(17) . . ?
C23 P2 C29 101.56(17) . . ?
C29 P2 Os2 112.93(12) . . ?
C29 P2 C10 103.54(17) . . ?
O1 C1 Os1 176.2(3) . . ?
O2 C2 Os1 176.8(4) . . ?
O3 C3 Os1 175.4(4) . . ?
O4 C4 Os2 176.2(4) . . ?
O5 C5 Os2 179.1(4) . . ?
O6 C6 Os2 174.6(4) . . ?
O7 C7 Os3 175.4(3) . . ?
O8 C8 Os3 177.9(4) . . ?
O9 C9 Os3 175.2(4) . . ?
P1 C10 P2 112.01(18) . . ?
P1 C10 H10A 109.2 . . ?
P1 C10 H10B 109.2 . . ?
P2 C10 H10A 109.2 . . ?
P2 C10 H10B 109.2 . . ?
H10A C10 H10B 107.9 . . ?
C12 C11 P1 122.4(3) . . ?
C12 C11 C16 118.0(4) . . ?
C16 C11 P1 119.5(3) . . ?
C11 C12 H12 119.6 . . ?
C11 C12 C13 120.9(5) . . ?
C13 C12 H12 119.6 . . ?
C12 C13 H13 119.9 . . ?
C14 C13 C12 120.2(5) . . ?
C14 C13 H13 119.9 . . ?
C13 C14 H14 120.2 . . ?
C15 C14 C13 119.7(5) . . ?
C15 C14 H14 120.2 . . ?
C14 C15 H15 119.8 . . ?
C14 C15 C16 120.4(5) . . ?
C16 C15 H15 119.8 . . ?
C11 C16 C15 120.5(5) . . ?
C11 C16 H16 119.8 . . ?
C15 C16 H16 119.8 . . ?
C18 C17 P1 118.4(3) . . ?
C22 C17 P1 122.8(3) . . ?
C22 C17 C18 118.5(4) . . ?
C17 C18 H18 119.5 . . ?
C17 C18 C19 121.0(5) . . ?
C19 C18 H18 119.5 . . ?
C18 C19 H19 120.0 . . ?
C20 C19 C18 119.9(5) . . ?
C20 C19 H19 120.0 . . ?
C19 C20 H20 120.1 . . ?
C19 C20 C21 119.9(4) . . ?
C21 C20 H20 120.1 . . ?
C20 C21 H21 119.4 . . ?
C20 C21 C22 121.1(5) . . ?
C22 C21 H21 119.4 . . ?
C17 C22 C21 119.5(5) . . ?
C17 C22 H22 120.3 . . ?
C21 C22 H22 120.3 . . ?
C24 C23 P2 121.9(3) . . ?
C24 C23 C28 118.1(4) . . ?
C28 C23 P2 119.9(3) . . ?
C23 C24 H24 119.6 . . ?
C23 C24 C25 120.7(4) . . ?
C25 C24 H24 119.6 . . ?
C24 C25 H25 119.9 . . ?
C26 C25 C24 120.2(4) . . ?
C26 C25 H25 119.9 . . ?
C25 C26 H26 120.0 . . ?
C25 C26 C27 120.0(4) . . ?
C27 C26 H26 120.0 . . ?
C26 C27 H27 120.1 . . ?
C28 C27 C26 119.8(4) . . ?
C28 C27 H27 120.1 . . ?
C23 C28 H28 119.4 . . ?
C27 C28 C23 121.2(4) . . ?
C27 C28 H28 119.4 . . ?
C30 C29 P2 118.7(3) . . ?
C34 C29 P2 122.4(3) . . ?
C34 C29 C30 118.5(4) . . ?
C29 C30 H30 119.9 . . ?
C31 C30 C29 120.2(4) . . ?
C31 C30 H30 119.9 . . ?
C30 C31 H31 119.7 . . ?
C32 C31 C30 120.7(4) . . ?
C32 C31 H31 119.7 . . ?
C31 C32 H32 120.3 . . ?
C33 C32 C31 119.4(4) . . ?
C33 C32 H32 120.3 . . ?
C32 C33 H33 119.6 . . ?
C32 C33 C34 120.7(4) . . ?
C34 C33 H33 119.6 . . ?
C29 C34 C33 120.5(4) . . ?
C29 C34 H34 119.8 . . ?
C33 C34 H34 119.8 . . ?
C36 C35 Sb1 119.9(3) . . ?
C40 C35 Sb1 120.7(3) . . ?
C40 C35 C36 119.3(4) . . ?
C35 C36 H36 120.1 . . ?
C35 C36 C37 119.9(5) . . ?
C37 C36 H36 120.1 . . ?
C36 C37 H37 119.9 . . ?
C38 C37 C36 120.3(5) . . ?
C38 C37 H37 119.9 . . ?
C37 C38 H38 120.2 . . ?
C37 C38 C39 119.7(5) . . ?
C39 C38 H38 120.2 . . ?
C38 C39 H39 119.7 . . ?
C38 C39 C40 120.6(5) . . ?
C40 C39 H39 119.7 . . ?
C35 C40 C39 120.2(5) . . ?
C35 C40 H40 119.9 . . ?
C39 C40 H40 119.9 . . ?
C42 C41 Sb1 121.6(3) . . ?
C42 C41 C46 118.6(4) . . ?
C46 C41 Sb1 119.8(3) . . ?
C41 C42 H42 119.8 . . ?
C41 C42 C43 120.4(5) . . ?
C43 C42 H42 119.8 . . ?
C42 C43 H43 120.0 . . ?
C44 C43 C42 120.1(5) . . ?
C44 C43 H43 120.0 . . ?
C43 C44 H44 119.7 . . ?
C45 C44 C43 120.6(4) . . ?
C45 C44 H44 119.7 . . ?
C44 C45 H45 120.0 . . ?
C44 C45 C46 120.1(5) . . ?
C46 C45 H45 120.0 . . ?
C41 C46 H46 119.9 . . ?
C45 C46 C41 120.2(5) . . ?
C45 C46 H46 119.9 . . ?
C48 C47 Sb1 122.4(3) . . ?
C52 C47 Sb1 118.9(3) . . ?
C52 C47 C48 118.7(4) . . ?
C47 C48 H48 120.0 . . ?
C47 C48 C49 119.9(4) . . ?
C49 C48 H48 120.0 . . ?
C48 C49 H49 119.6 . . ?
C50 C49 C48 120.7(5) . . ?
C50 C49 H49 119.6 . . ?
C49 C50 H50 119.9 . . ?
C49 C50 C51 120.1(5) . . ?
C51 C50 H50 119.9 . . ?
C50 C51 H51 119.9 . . ?
C50 C51 C52 120.3(5) . . ?
C52 C51 H51 119.9 . . ?
C47 C52 H52 119.9 . . ?
C51 C52 C47 120.2(4) . . ?
C51 C52 H52 119.9 . . ?

loop_
_geom_torsion_atom_site_label_1
_geom_torsion_atom_site_label_2
_geom_torsion_atom_site_label_3
_geom_torsion_atom_site_label_4
_geom_torsion
_geom_torsion_site_symmetry_1
_geom_torsion_site_symmetry_2
_geom_torsion_site_symmetry_3
_geom_torsion_site_symmetry_4
_geom_torsion_publ_flag
Os1 P1 C10 P2 -55.5(2) . . . . ?
Os1 P1 C11 C12 -11.4(5) . . . . ?
Os1 P1 C11 C16 170.8(3) . . . . ?
Os1 P1 C17 C18 93.1(4) . . . . ?
Os1 P1 C17 C22 -81.7(4) . . . . ?
Os2 P2 C10 P1 39.6(2) . . . . ?
Os2 P2 C23 C24 6.6(4) . . . . ?
Os2 P2 C23 C28 -176.5(3) . . . . ?
Os2 P2 C29 C30 -88.9(3) . . . . ?
Os2 P2 C29 C34 84.1(4) . . . . ?
Sb1 C35 C36 C37 175.9(4) . . . . ?
Sb1 C35 C40 C39 -177.0(4) . . . . ?
Sb1 C41 C42 C43 -176.9(4) . . . . ?
Sb1 C41 C46 C45 176.5(4) . . . . ?
Sb1 C47 C48 C49 177.4(4) . . . . ?
Sb1 C47 C52 C51 -178.5(4) . . . . ?
P1 C11 C12 C13 178.8(5) . . . . ?
P1 C11 C16 C15 -178.0(4) . . . . ?
P1 C17 C18 C19 -173.7(4) . . . . ?
P1 C17 C22 C21 174.3(4) . . . . ?
P2 C23 C24 C25 179.4(4) . . . . ?
P2 C23 C28 C27 -179.2(4) . . . . ?
P2 C29 C30 C31 173.5(3) . . . . ?
P2 C29 C34 C33 -173.0(4) . . . . ?
C10 P1 C11 C12 -136.7(5) . . . . ?
C10 P1 C11 C16 45.5(4) . . . . ?
C10 P1 C17 C18 -147.6(4) . . . . ?
C10 P1 C17 C22 37.7(4) . . . . ?
C10 P2 C23 C24 133.5(4) . . . . ?
C10 P2 C23 C28 -49.6(4) . . . . ?
C10 P2 C29 C30 149.9(3) . . . . ?
C10 P2 C29 C34 -37.1(4) . . . . ?
C11 P1 C10 P2 77.5(2) . . . . ?
C11 P1 C17 C18 -41.0(4) . . . . ?
C11 P1 C17 C22 144.3(4) . . . . ?
C11 C12 C13 C14 -1.0(11) . . . . ?
C12 C11 C16 C15 4.1(8) . . . . ?
C12 C13 C14 C15 4.7(11) . . . . ?
C13 C14 C15 C16 -3.9(10) . . . . ?
C14 C15 C16 C11 -0.5(9) . . . . ?
C16 C11 C12 C13 -3.3(9) . . . . ?
C17 P1 C10 P2 -176.73(19) . . . . ?
C17 P1 C11 C12 116.7(5) . . . . ?
C17 P1 C11 C16 -61.1(4) . . . . ?
C17 C18 C19 C20 -0.8(8) . . . . ?
C18 C17 C22 C21 -0.4(7) . . . . ?
C18 C19 C20 C21 -0.5(8) . . . . ?
C19 C20 C21 C22 1.3(8) . . . . ?
C20 C21 C22 C17 -0.8(7) . . . . ?
C22 C17 C18 C19 1.2(7) . . . . ?
C23 P2 C10 P1 -92.5(2) . . . . ?
C23 P2 C29 C30 41.7(3) . . . . ?
C23 P2 C29 C34 -145.3(4) . . . . ?
C23 C24 C25 C26 -0.7(8) . . . . ?
C24 C23 C28 C27 -2.2(7) . . . . ?
C24 C25 C26 C27 -1.4(8) . . . . ?
C25 C26 C27 C28 1.7(8) . . . . ?
C26 C27 C28 C23 0.1(7) . . . . ?
C28 C23 C24 C25 2.5(7) . . . . ?
C29 P2 C10 P1 161.47(19) . . . . ?
C29 P2 C23 C24 -119.0(4) . . . . ?
C29 P2 C23 C28 57.9(4) . . . . ?
C29 C30 C31 C32 -0.4(7) . . . . ?
C30 C29 C34 C33 0.0(7) . . . . ?
C30 C31 C32 C33 0.3(7) . . . . ?
C31 C32 C33 C34 -0.1(8) . . . . ?
C32 C33 C34 C29 -0.1(8) . . . . ?
C34 C29 C30 C31 0.2(6) . . . . ?
C35 C36 C37 C38 1.7(8) . . . . ?
C36 C35 C40 C39 -0.7(7) . . . . ?
C36 C37 C38 C39 -1.8(8) . . . . ?
C37 C38 C39 C40 0.8(9) . . . . ?
C38 C39 C40 C35 0.5(8) . . . . ?
C40 C35 C36 C37 -0.4(7) . . . . ?
C41 C42 C43 C44 -0.2(8) . . . . ?
C42 C41 C46 C45 -1.3(7) . . . . ?
C42 C43 C44 C45 0.0(8) . . . . ?
C43 C44 C45 C46 -0.5(8) . . . . ?
C44 C45 C46 C41 1.1(8) . . . . ?
C46 C41 C42 C43 0.9(7) . . . . ?
C47 C48 C49 C50 1.4(8) . . . . ?
C48 C47 C52 C51 0.2(7) . . . . ?
C48 C49 C50 C51 -0.5(9) . . . . ?
C49 C50 C51 C52 -0.6(8) . . . . ?
C50 C51 C52 C47 0.8(8) . . . . ?
C52 C47 C48 C49 -1.2(7) . . . . ?

_shelx_res_file                  
;
    fi_1d_a.res created by SHELXL-2014/7

TITL FI_1D_a.res in C2/c
CELL 0.71073 42.6814 11.4302 19.993 90 90.434 90
ZERR 8 0.0013 0.0003 0.0006 0 0.002 0
LATT 7
SYMM -X,+Y,0.5-Z
SFAC C H O Os P Sb
UNIT 416 296 72 24 16 8

L.S. 10
PLAN  20
SIZE 0.027 0.188 0.321
TEMP -63.19
CONF
BOND $H
fmap 2
MORE -1
ACTA
OMIT 3 1 0
OMIT -20 0 2
REM <olex2.extras>
REM <HklSrc "%.\\FI_1D_a.hkl">
REM </olex2.extras>

WGHT    0.015100   49.907600
FVAR       0.07244
OS1   4    0.612885    0.703403    0.449632    11.00000    0.02082    0.02453 =
         0.02197    0.00043    0.00414   -0.00058
OS2   4    0.674225    0.624733    0.490513    11.00000    0.02022    0.02387 =
         0.02682   -0.00474    0.00349    0.00008
OS3   4    0.632832    0.718296    0.589154    11.00000    0.02390    0.02531 =
         0.02207   -0.00123    0.00444    0.00035
SB1   6    0.582669    0.827382    0.626449    11.00000    0.02455    0.02729 =
         0.02567   -0.00053    0.00446    0.00069
P1    5    0.626566    0.663481    0.339030    11.00000    0.02463    0.02557 =
         0.02276   -0.00290    0.00305   -0.00386
P2    5    0.684762    0.534664    0.388958    11.00000    0.02260    0.02126 =
         0.02765   -0.00389    0.00649   -0.00257
C1    1    0.622450    0.868775    0.455177    11.00000    0.03009    0.02958 =
         0.02362    0.00082    0.00367    0.00387
C2    1    0.570424    0.741051    0.434931    11.00000    0.02839    0.04615 =
         0.03432    0.00330    0.00941   -0.00024
C3    1    0.603163    0.540578    0.461016    11.00000    0.03386    0.03243 =
         0.02779   -0.00178    0.00318   -0.00330
C4    1    0.684658    0.781307    0.460428    11.00000    0.02960    0.02724 =
         0.05395   -0.00851    0.01277   -0.00186
C5    1    0.713516    0.604694    0.531867    11.00000    0.03907    0.04158 =
         0.04835   -0.01665   -0.00395    0.00973
C6    1    0.661711    0.475183    0.527220    11.00000    0.03904    0.02927 =
         0.03386    0.00185    0.01255    0.00676
C7    1    0.656122    0.861643    0.576968    11.00000    0.03137    0.03992 =
         0.02316   -0.00344   -0.00213   -0.00145
C8    1    0.654748    0.697420    0.669966    11.00000    0.02564    0.03896 =
         0.03542    0.00517    0.00600    0.00173
C9    1    0.612873    0.568016    0.602709    11.00000    0.03728    0.03290 =
         0.03754   -0.00388    0.01464   -0.00286
O1    3    0.626353    0.967267    0.458137    11.00000    0.04856    0.02475 =
         0.03720    0.00082   -0.00133    0.00160
O2    3    0.544549    0.760382    0.423561    11.00000    0.02607    0.08769 =
         0.06559    0.01754    0.00054    0.00998
O3    3    0.595902    0.444221    0.464370    11.00000    0.05786    0.03503 =
         0.05235    0.00394    0.00084   -0.01899
O4    3    0.692474    0.871332    0.442994    11.00000    0.04535    0.02949 =
         0.09029   -0.00425    0.02949   -0.00848
O5    3    0.737657    0.591958    0.556378    11.00000    0.03829    0.08813 =
         0.09166   -0.02901   -0.02817    0.01787
O6    3    0.656799    0.385738    0.549347    11.00000    0.06851    0.03611 =
         0.06201    0.01492    0.02182    0.00649
O7    3    0.670444    0.946288    0.574245    11.00000    0.05764    0.04212 =
         0.04475   -0.00607    0.00002   -0.02164
O8    3    0.667489    0.681952    0.719512    11.00000    0.04332    0.06992 =
         0.03763    0.01834   -0.00707   -0.00007
O9    3    0.601546    0.480853    0.615353    11.00000    0.07054    0.03561 =
         0.05882   -0.00291    0.03103   -0.01425
C10   1    0.649852    0.528582    0.334472    11.00000    0.02771    0.02393 =
         0.02891   -0.00670    0.00467   -0.00549
AFIX  23
H10A  2    0.656410    0.515951    0.288162    11.00000   -1.20000
H10B  2    0.636801    0.462063    0.347687    11.00000   -1.20000
AFIX   0
C11   1    0.648763    0.765611    0.287480    11.00000    0.02632    0.03553 =
         0.02398    0.00120    0.00116   -0.00473
C12   1    0.654073    0.877994    0.306200    11.00000    0.11692    0.05404 =
         0.03641   -0.00964    0.02666   -0.04326
AFIX  43
H12   2    0.645822    0.905659    0.346688    11.00000   -1.20000
AFIX   0
C13   1    0.671522    0.952671    0.266385    11.00000    0.15093    0.07165 =
         0.04513   -0.00745    0.02246   -0.07325
AFIX  43
H13   2    0.674710    1.030669    0.279692    11.00000   -1.20000
AFIX   0
C14   1    0.683986    0.913533    0.208364    11.00000    0.05353    0.08355 =
         0.03751    0.02146    0.00167   -0.03097
AFIX  43
H14   2    0.697072    0.962409    0.183094    11.00000   -1.20000
AFIX   0
C15   1    0.677538    0.804455    0.187134    11.00000    0.08056    0.06381 =
         0.04074    0.01822    0.02989    0.00439
AFIX  43
H15   2    0.685099    0.778832    0.145598    11.00000   -1.20000
AFIX   0
C16   1    0.659814    0.729584    0.226112    11.00000    0.07845    0.04152 =
         0.03826    0.00259    0.02469    0.00253
AFIX  43
H16   2    0.655286    0.653734    0.210657    11.00000   -1.20000
AFIX   0
C17   1    0.592806    0.631302    0.285324    11.00000    0.02915    0.04246 =
         0.02153   -0.00843    0.00335   -0.00318
C18   1    0.579184    0.722138    0.249936    11.00000    0.04002    0.04631 =
         0.06401   -0.00328   -0.01922   -0.00313
AFIX  43
H18   2    0.588651    0.796387    0.250575    11.00000   -1.20000
AFIX   0
C19   1    0.551807    0.705475    0.213551    11.00000    0.04341    0.06864 =
         0.06073   -0.00635   -0.02247    0.00612
AFIX  43
H19   2    0.542687    0.768362    0.190190    11.00000   -1.20000
AFIX   0
C20   1    0.538162    0.598332    0.211651    11.00000    0.03356    0.08792 =
         0.03555   -0.01325   -0.00105   -0.01035
AFIX  43
H20   2    0.519489    0.587021    0.187272    11.00000   -1.20000
AFIX   0
C21   1    0.551541    0.507326    0.245069    11.00000    0.04763    0.06763 =
         0.04512   -0.00608   -0.00114   -0.03029
AFIX  43
H21   2    0.542197    0.432950    0.242767    11.00000   -1.20000
AFIX   0
C22   1    0.578840    0.522408    0.282637    11.00000    0.04657    0.04932 =
         0.03966   -0.00130   -0.00158   -0.01880
AFIX  43
H22   2    0.587693    0.458982    0.305985    11.00000   -1.20000
AFIX   0
C23   1    0.715660    0.589689    0.335241    11.00000    0.02299    0.02564 =
         0.03177   -0.00192    0.00744   -0.00138
C24   1    0.735648    0.677645    0.355513    11.00000    0.03958    0.03439 =
         0.04453   -0.01254    0.01778   -0.00992
AFIX  43
H24   2    0.733305    0.711208    0.398105    11.00000   -1.20000
AFIX   0
C25   1    0.759232    0.717292    0.313702    11.00000    0.03594    0.04222 =
         0.06242   -0.01224    0.02269   -0.01463
AFIX  43
H25   2    0.772572    0.777959    0.327937    11.00000   -1.20000
AFIX   0
C26   1    0.763082    0.668545    0.252164    11.00000    0.03437    0.04481 =
         0.04896    0.00642    0.01724   -0.00769
AFIX  43
H26   2    0.778759    0.696719    0.223588    11.00000   -1.20000
AFIX   0
C27   1    0.743968    0.577814    0.231789    11.00000    0.04250    0.05964 =
         0.03136   -0.00212    0.01330   -0.00602
AFIX  43
H27   2    0.746940    0.542634    0.189816    11.00000   -1.20000
AFIX   0
C28   1    0.720564    0.539030    0.273065    11.00000    0.03553    0.04526 =
         0.03485   -0.00685    0.00723   -0.01154
AFIX  43
H28   2    0.707634    0.477057    0.258955    11.00000   -1.20000
AFIX   0
C29   1    0.696015    0.381021    0.398179    11.00000    0.03206    0.02119 =
         0.02795   -0.00539    0.00972    0.00056
C30   1    0.727469    0.354029    0.407748    11.00000    0.03546    0.03170 =
         0.04325   -0.00219    0.00473    0.00061
AFIX  43
H30   2    0.742682    0.413233    0.404811    11.00000   -1.20000
AFIX   0
C31   1    0.736439    0.240430    0.421563    11.00000    0.04629    0.04278 =
         0.04987    0.00172    0.00412    0.01398
AFIX  43
H31   2    0.757779    0.222765    0.427676    11.00000   -1.20000
AFIX   0
C32   1    0.714483    0.152927    0.426468    11.00000    0.06696    0.02669 =
         0.05093   -0.00040    0.00894    0.01008
AFIX  43
H32   2    0.720723    0.075850    0.436126    11.00000   -1.20000
AFIX   0
C33   1    0.683649    0.178839    0.417227    11.00000    0.05972    0.02359 =
         0.07394    0.00009    0.00884   -0.01078
AFIX  43
H33   2    0.668575    0.119196    0.420492    11.00000   -1.20000
AFIX   0
C34   1    0.674224    0.292204    0.403052    11.00000    0.03841    0.03203 =
         0.06511    0.00189    0.00558   -0.00567
AFIX  43
H34   2    0.652835    0.308779    0.396706    11.00000   -1.20000
AFIX   0
C35   1    0.538981    0.737624    0.617421    11.00000    0.02237    0.04011 =
         0.03122    0.01177    0.00404   -0.00054
C36   1    0.536958    0.636943    0.579605    11.00000    0.03971    0.06272 =
         0.03146   -0.00699    0.00232   -0.01414
AFIX  43
H36   2    0.554433    0.610639    0.555543    11.00000   -1.20000
AFIX   0
C37   1    0.509025    0.574410    0.577129    11.00000    0.05793    0.08382 =
         0.03836   -0.00057   -0.00578   -0.03825
AFIX  43
H37   2    0.507822    0.504713    0.552285    11.00000   -1.20000
AFIX   0
C38   1    0.483335    0.613813    0.610634    11.00000    0.03719    0.08581 =
         0.06514    0.02511   -0.00954   -0.02585
AFIX  43
H38   2    0.464307    0.572630    0.607844    11.00000   -1.20000
AFIX   0
C39   1    0.485421    0.713540    0.648293    11.00000    0.02607    0.06424 =
         0.10347    0.02958    0.01396    0.00485
AFIX  43
H39   2    0.467811    0.740145    0.671800    11.00000   -1.20000
AFIX   0
C40   1    0.513098    0.775275    0.652052    11.00000    0.03708    0.03782 =
         0.07809    0.00927    0.01127    0.00576
AFIX  43
H40   2    0.514321    0.843326    0.678342    11.00000   -1.20000
AFIX   0
C41   1    0.579542    0.876505    0.729472    11.00000    0.03569    0.03480 =
         0.03110   -0.00532    0.00779   -0.00377
C42   1    0.595883    0.817485    0.778664    11.00000    0.03187    0.05714 =
         0.03729   -0.00513   -0.00160    0.00474
AFIX  43
H42   2    0.609553    0.756489    0.766929    11.00000   -1.20000
AFIX   0
C43   1    0.592288    0.847533    0.845486    11.00000    0.03800    0.09246 =
         0.03339    0.00014   -0.00459   -0.00559
AFIX  43
H43   2    0.603452    0.806679    0.878787    11.00000   -1.20000
AFIX   0
C44   1    0.572541    0.936418    0.862884    11.00000    0.05152    0.07254 =
         0.03638   -0.02005    0.01278   -0.02019
AFIX  43
H44   2    0.570214    0.956397    0.908183    11.00000   -1.20000
AFIX   0
C45   1    0.556180    0.996384    0.815088    11.00000    0.07103    0.04669 =
         0.04642   -0.01679    0.02142    0.00078
AFIX  43
H45   2    0.542534    1.056997    0.827559    11.00000   -1.20000
AFIX   0
C46   1    0.559649    0.968100    0.748301    11.00000    0.06852    0.03685 =
         0.04033   -0.00518    0.01057    0.00659
AFIX  43
H46   2    0.548622    1.010469    0.715417    11.00000   -1.20000
AFIX   0
C47   1    0.571788    0.993505    0.584619    11.00000    0.03928    0.02827 =
         0.02910    0.00281    0.00786    0.00185
C48   1    0.542978    1.017666    0.555281    11.00000    0.04887    0.03868 =
         0.04910    0.01120   -0.00642   -0.00477
AFIX  43
H48   2    0.527725    0.958626    0.551716    11.00000   -1.20000
AFIX   0
C49   1    0.536687    1.129095    0.531190    11.00000    0.06391    0.04795 =
         0.05811    0.01671   -0.01581    0.00282
AFIX  43
H49   2    0.516953    1.145565    0.512238    11.00000   -1.20000
AFIX   0
C50   1    0.558634    1.214343    0.534662    11.00000    0.07458    0.03287 =
         0.05334    0.00933    0.00698    0.00533
AFIX  43
H50   2    0.554136    1.289336    0.517852    11.00000   -1.20000
AFIX   0
C51   1    0.587303    1.191675    0.562531    11.00000    0.05089    0.02933 =
         0.08091   -0.00234    0.01079   -0.00808
AFIX  43
H51   2    0.602553    1.250938    0.564450    11.00000   -1.20000
AFIX   0
C52   1    0.594002    1.081726    0.587978    11.00000    0.03519    0.03388 =
         0.06293   -0.00305    0.00468   -0.00271
AFIX  43
H52   2    0.613689    1.066902    0.607597    11.00000   -1.20000
AFIX   0
HKLF 4

REM  FI_1D_a.res in C2/c
REM R1 =  0.0215 for    9430 Fo > 4sig(Fo)  and  0.0296 for all   10838 data
REM    604 parameters refined using      0 restraints

END

WGHT      0.0151     49.9413

REM Highest difference peak  0.786,  deepest hole -0.928,  1-sigma level  0.118
Q1    1   0.6370  0.6293  0.5001  11.00000  0.05    0.79
Q2    1   0.8054  0.8634  0.3689  11.00000  0.05    0.75
Q3    1   0.6544  0.6206  0.3500  11.00000  0.05    0.64
Q4    1   0.6707  0.7256  0.5801  11.00000  0.05    0.62
Q5    1   0.5827  0.7585  0.6316  11.00000  0.05    0.62
Q6    1   0.6729  0.6825  0.4335  11.00000  0.05    0.60
Q7    1   0.6764  0.6704  0.5374  11.00000  0.05    0.58
Q8    1   0.6536  0.6654  0.5413  11.00000  0.05    0.56
Q9    1   0.6755  0.5749  0.5198  11.00000  0.05    0.56
Q10   1   0.7100  0.6201  0.4869  11.00000  0.05    0.56
Q11   1   0.7150  0.6330  0.4676  11.00000  0.05    0.55
Q12   1   0.6159  0.7126  0.5806  11.00000  0.05    0.55
Q13   1   0.7354  0.6965  0.5297  11.00000  0.05    0.54
Q14   1   0.6512  0.6782  0.4490  11.00000  0.05    0.53
Q15   1   0.6355  0.6794  0.6432  11.00000  0.05    0.53
Q16   1   0.6654  0.5906  0.4064  11.00000  0.05    0.53
Q17   1   0.6748  0.7140  0.4625  11.00000  0.05    0.52
Q18   1   0.6995  0.6676  0.5344  11.00000  0.05    0.52
Q19   1   0.5908  0.7282  0.4098  11.00000  0.05    0.52
Q20   1   0.5760  0.7976  0.5483  11.00000  0.05    0.52
;
_shelx_res_checksum              32305
_olex2_submission_special_instructions 'No special instructions were received'
####################################################################### 
# 
# This file contains crystal structure data downloaded from the 
# Cambridge Structural Database (CSD) hosted by the Cambridge 
# Crystallographic Data Centre (CCDC).
# 
# Full information about CCDC data access policies and citation 
# guidelines are available at http://www.ccdc.cam.ac.uk/access/V1 
# 
# Audit and citation data items may have been added by the CCDC. 
# Please retain this information to preserve the provenance of 
# this file and to allow appropriate attribution of the data. 
# 
#######################################################################

data_fi_1d1_a
_database_code_depnum_ccdc_archive 'CCDC 2152364'
loop_
_audit_author_name
_audit_author_address
'Shishir Ghosh'
;Jahangirnagar University
Bangladesh
;
_audit_update_record             
;
2022-02-16 deposited with the CCDC.	2022-12-19 downloaded from the CCDC.
;
_audit_creation_date             2021-09-28
_audit_creation_method           
;
Olex2 1.3
(compiled 2020.11.12 svn.r5f609507 for OlexSys, GUI svn.r6272)
;
_shelx_SHELXL_version_number     2014/7
_chemical_name_common            ?
_chemical_name_systematic        ?
_chemical_formula_moiety         'C50 H37 O7 Os3 P2 Sb, C H2 Cl2'
_chemical_formula_sum            'C51 H39 Cl2 O7 Os3 P2 Sb'
_chemical_formula_weight         1589.01
_chemical_melting_point          ?
loop_
_atom_type_symbol
_atom_type_description
_atom_type_scat_dispersion_real
_atom_type_scat_dispersion_imag
_atom_type_scat_source
C C 0.0033 0.0016 'International Tables Vol C Tables 4.2.6.8 and 6.1.1.4'
H H 0.0000 0.0000 'International Tables Vol C Tables 4.2.6.8 and 6.1.1.4'
Cl Cl 0.1484 0.1585 'International Tables Vol C Tables 4.2.6.8 and 6.1.1.4'
O O 0.0106 0.0060 'International Tables Vol C Tables 4.2.6.8 and 6.1.1.4'
Os Os -1.2165 7.6030 'International Tables Vol C Tables 4.2.6.8 and 6.1.1.4'
P P 0.1023 0.0942 'International Tables Vol C Tables 4.2.6.8 and 6.1.1.4'
Sb Sb -0.5866 1.5461 'International Tables Vol C Tables 4.2.6.8 and 6.1.1.4'

_shelx_space_group_comment       
;
The symmetry employed for this shelxl refinement is uniquely defined
by the following loop, which should always be used as a source of
symmetry information in preference to the above space-group names.
They are only intended as comments.
;
_space_group_crystal_system      monoclinic
_space_group_IT_number           14
_space_group_name_H-M_alt        'P 1 21/c 1'
_space_group_name_Hall           '-P 2ybc'
loop_
_space_group_symop_operation_xyz
'x, y, z'
'-x, y+1/2, -z+1/2'
'-x, -y, -z'
'x, -y-1/2, z-1/2'

_cell_length_a                   19.6929(10)
_cell_length_b                   13.9599(7)
_cell_length_c                   20.1424(10)
_cell_angle_alpha                90
_cell_angle_beta                 113.6390(10)
_cell_angle_gamma                90
_cell_volume                     5072.7(4)
_cell_formula_units_Z            4
_cell_measurement_reflns_used    9241
_cell_measurement_temperature    210(1)
_cell_measurement_theta_max      28.24
_cell_measurement_theta_min      2.69
_shelx_estimated_absorpt_T_max   ?
_shelx_estimated_absorpt_T_min   ?
_exptl_absorpt_coefficient_mu    8.235
_exptl_absorpt_correction_T_max  0.7457
_exptl_absorpt_correction_T_min  0.5174
_exptl_absorpt_correction_type   multi-scan
_exptl_absorpt_process_details   
;
SADABS-2014/5 (Bruker,2014/5) was used for absorption correction.
wR2(int) was 0.1055 before and 0.0581 after correction.
The Ratio of minimum to maximum transmission is 0.6938.
The \l/2 correction factor is Not present.
;
_exptl_absorpt_special_details   ?
_exptl_crystal_colour            green
_exptl_crystal_colour_primary    green
_exptl_crystal_density_diffrn    2.081
_exptl_crystal_density_meas      ?
_exptl_crystal_density_method    ?
_exptl_crystal_description       block
_exptl_crystal_F_000             2976
_exptl_crystal_size_max          0.221
_exptl_crystal_size_mid          0.188
_exptl_crystal_size_min          0.079
_exptl_transmission_factor_max   ?
_exptl_transmission_factor_min   ?
_diffrn_reflns_av_R_equivalents  0.0611
_diffrn_reflns_av_unetI/netI     0.0391
_diffrn_reflns_Laue_measured_fraction_full 0.999
_diffrn_reflns_Laue_measured_fraction_max 0.992
_diffrn_reflns_limit_h_max       26
_diffrn_reflns_limit_h_min       -26
_diffrn_reflns_limit_k_max       18
_diffrn_reflns_limit_k_min       -18
_diffrn_reflns_limit_l_max       26
_diffrn_reflns_limit_l_min       -26
_diffrn_reflns_number            115314
_diffrn_reflns_point_group_measured_fraction_full 0.999
_diffrn_reflns_point_group_measured_fraction_max 0.992
_diffrn_reflns_theta_full        25.242
_diffrn_reflns_theta_max         28.381
_diffrn_reflns_theta_min         2.258
_diffrn_ambient_temperature      210(1)
_diffrn_detector_area_resol_mean ?
_diffrn_measured_fraction_theta_full 0.999
_diffrn_measured_fraction_theta_max 0.992
_diffrn_measurement_device_type  'Bruker D8 Venture'
_diffrn_measurement_method       '\f and \w scans'
_diffrn_radiation_type           MoK\a
_diffrn_radiation_wavelength     0.71073
_diffrn_source                   ?
_diffrn_source_current           1.0
_diffrn_source_power             0.05
_diffrn_source_voltage           50.0
_diffrn_standards_number         0
_reflns_Friedel_coverage         0.000
_reflns_Friedel_fraction_full    .
_reflns_Friedel_fraction_max     .
_reflns_number_gt                9804
_reflns_number_total             12614
_reflns_special_details          
;
 Reflections were merged by SHELXL according to the crystal
 class for the calculation of statistics and refinement.
 
 _reflns_Friedel_fraction is defined as the number of unique
 Friedel pairs measured divided by the number that would be
 possible theoretically, ignoring centric projections and
 systematic absences.
;
_reflns_threshold_expression     'I > 2\s(I)'
_computing_cell_refinement       ?
_computing_data_collection       ?
_computing_data_reduction        ?
_computing_molecular_graphics    'Olex2 1.3 (Dolomanov et al., 2009)'
_computing_publication_material  'Olex2 1.3 (Dolomanov et al., 2009)'
_computing_structure_refinement  'XL  (Sheldrick, 2008)'
_computing_structure_solution    'SHELXT 2014/5 (Sheldrick, 2014)'
_refine_diff_density_max         1.133
_refine_diff_density_min         -1.049
_refine_diff_density_rms         0.164
_refine_ls_extinction_coef       .
_refine_ls_extinction_method     none
_refine_ls_goodness_of_fit_ref   1.025
_refine_ls_hydrogen_treatment    mixed
_refine_ls_matrix_type           full
_refine_ls_number_parameters     599
_refine_ls_number_reflns         12614
_refine_ls_number_restraints     0
_refine_ls_R_factor_all          0.0522
_refine_ls_R_factor_gt           0.0290
_refine_ls_restrained_S_all      1.025
_refine_ls_shift/su_max          0.003
_refine_ls_shift/su_mean         0.000
_refine_ls_structure_factor_coef Fsqd
_refine_ls_weighting_details     
'w=1/[\s^2^(Fo^2^)+(0.0136P)^2^+17.8976P] where P=(Fo^2^+2Fc^2^)/3'
_refine_ls_weighting_scheme      calc
_refine_ls_wR_factor_gt          0.0498
_refine_ls_wR_factor_ref         0.0559
_refine_special_details          ?
_olex2_refinement_description    
;
1. Fixed Uiso
 At 1.2 times of:
  All C(H) groups, All C(H,H) groups
2.a Secondary CH2 refined with riding coordinates:
 C8(H8A,H8B), C51(H51A,H51B)
2.b Aromatic/amide H refined with riding coordinates:
 C11(H11), C12(H12), C13(H13), C14(H14), C16(H16), C17(H17), C18(H18),
 C19(H19), C20(H20), C22(H22), C23(H23), C24(H24), C25(H25), C26(H26), C28(H28),
  C29(H29), C30(H30), C31(H31), C32(H32), C34(H34), C35(H35), C36(H36),
 C37(H37), C38(H38), C40(H40), C41(H41), C42(H42), C43(H43), C44(H44), C46(H46),
  C47(H47), C48(H48), C49(H49), C50(H50)
;
_atom_sites_solution_hydrogens   mixed
_atom_sites_solution_primary     dual
_atom_sites_solution_secondary   ?
loop_
_atom_site_label
_atom_site_type_symbol
_atom_site_fract_x
_atom_site_fract_y
_atom_site_fract_z
_atom_site_U_iso_or_equiv
_atom_site_adp_type
_atom_site_occupancy
_atom_site_site_symmetry_order
_atom_site_calc_flag
_atom_site_refinement_flags_posn
_atom_site_refinement_flags_adp
_atom_site_refinement_flags_occupancy
_atom_site_disorder_assembly
_atom_site_disorder_group
Os1 Os 0.73378(2) 0.67976(2) 0.53768(2) 0.01840(4) Uani 1 1 d . . . . .
Os2 Os 0.84967(2) 0.81198(2) 0.56083(2) 0.02276(5) Uani 1 1 d . . . . .
Os3 Os 0.70759(2) 0.84233(2) 0.45196(2) 0.02083(4) Uani 1 1 d . . . . .
Sb1 Sb 0.56560(2) 0.85280(2) 0.36663(2) 0.02186(7) Uani 1 1 d . . . . .
P1 P 0.81524(6) 0.55213(8) 0.55467(6) 0.0228(2) Uani 1 1 d . . . . .
P2 P 0.86536(6) 0.70328(8) 0.48024(6) 0.0225(2) Uani 1 1 d . . . . .
C1 C 0.6514(3) 0.5995(3) 0.5187(2) 0.0227(10) Uani 1 1 d . . . . .
C2 C 0.7549(3) 0.6995(3) 0.6367(3) 0.0301(11) Uani 1 1 d . . . . .
C3 C 0.8983(3) 0.9154(4) 0.5347(3) 0.0398(13) Uani 1 1 d . . . . .
C4 C 0.9269(3) 0.7528(4) 0.6390(3) 0.0327(12) Uani 1 1 d . . . . .
C5 C 0.8179(3) 0.8839(4) 0.6243(3) 0.0341(12) Uani 1 1 d . . . . .
C6 C 0.7425(3) 0.9020(4) 0.3887(3) 0.0331(12) Uani 1 1 d . . . . .
C7 C 0.7086(3) 0.9611(4) 0.4910(3) 0.0313(11) Uani 1 1 d . . . . .
O1 O 0.60324(19) 0.5479(2) 0.51038(18) 0.0354(8) Uani 1 1 d . . . . .
O2 O 0.7667(2) 0.7133(3) 0.69673(19) 0.0461(10) Uani 1 1 d . . . . .
O3 O 0.9269(3) 0.9765(3) 0.5185(3) 0.0701(14) Uani 1 1 d . . . . .
O4 O 0.9738(2) 0.7157(3) 0.6866(2) 0.0518(11) Uani 1 1 d . . . . .
O5 O 0.7996(2) 0.9247(3) 0.6636(2) 0.0528(11) Uani 1 1 d . . . . .
O6 O 0.7654(2) 0.9398(3) 0.3513(2) 0.0548(11) Uani 1 1 d . . . . .
O7 O 0.7106(2) 1.0367(3) 0.5160(2) 0.0510(11) Uani 1 1 d . . . . .
C8 C 0.8872(2) 0.5833(3) 0.5213(3) 0.0249(10) Uani 1 1 d . . . . .
H8A H 0.9362 0.5834 0.5614 0.030 Uiso 1 1 calc R U . . .
H8B H 0.8874 0.5364 0.4852 0.030 Uiso 1 1 calc R U . . .
C9 C 0.7800(2) 0.6789(3) 0.4032(2) 0.0218(9) Uani 1 1 d . . . . .
C10 C 0.7178(2) 0.6783(3) 0.4215(2) 0.0204(9) Uani 1 1 d . . . . .
C11 C 0.6507(2) 0.6458(3) 0.3663(2) 0.0243(10) Uani 1 1 d . . . . .
H11 H 0.6078 0.6427 0.3759 0.029 Uiso 1 1 calc R U . . .
C12 C 0.6465(3) 0.6186(3) 0.2989(3) 0.0305(11) Uani 1 1 d . . . . .
H12 H 0.6009 0.5980 0.2634 0.037 Uiso 1 1 calc R U . . .
C13 C 0.7086(3) 0.6214(4) 0.2830(3) 0.0319(11) Uani 1 1 d . . . . .
H13 H 0.7053 0.6034 0.2368 0.038 Uiso 1 1 calc R U . . .
C14 C 0.7756(3) 0.6508(3) 0.3355(3) 0.0303(11) Uani 1 1 d . . . . .
H14 H 0.8182 0.6519 0.3254 0.036 Uiso 1 1 calc R U . . .
C15 C 0.9373(3) 0.7265(3) 0.4472(3) 0.0278(11) Uani 1 1 d . . . . .
C16 C 1.0085(3) 0.6941(4) 0.4856(4) 0.0503(16) Uani 1 1 d . . . . .
H16 H 1.0186 0.6538 0.5258 0.060 Uiso 1 1 calc R U . . .
C17 C 1.0658(4) 0.7206(5) 0.4653(4) 0.072(2) Uani 1 1 d . . . . .
H17 H 1.1143 0.6988 0.4922 0.086 Uiso 1 1 calc R U . . .
C18 C 1.0513(4) 0.7780(5) 0.4065(4) 0.065(2) Uani 1 1 d . . . . .
H18 H 1.0897 0.7948 0.3923 0.077 Uiso 1 1 calc R U . . .
C19 C 0.9811(4) 0.8111(5) 0.3681(4) 0.0563(17) Uani 1 1 d . . . . .
H19 H 0.9711 0.8506 0.3275 0.068 Uiso 1 1 calc R U . . .
C20 C 0.9248(3) 0.7865(4) 0.3892(3) 0.0427(14) Uani 1 1 d . . . . .
H20 H 0.8770 0.8112 0.3634 0.051 Uiso 1 1 calc R U . . .
C21 C 0.8666(3) 0.5060(3) 0.6462(3) 0.0300(11) Uani 1 1 d . . . . .
C22 C 0.8326(3) 0.5034(4) 0.6942(3) 0.0415(14) Uani 1 1 d . . . . .
H22 H 0.7843 0.5277 0.6800 0.050 Uiso 1 1 calc R U . . .
C23 C 0.8686(4) 0.4654(4) 0.7630(3) 0.0532(17) Uani 1 1 d . . . . .
H23 H 0.8445 0.4625 0.7948 0.064 Uiso 1 1 calc R U . . .
C24 C 0.9397(4) 0.4323(5) 0.7844(3) 0.0598(19) Uani 1 1 d . . . . .
H24 H 0.9650 0.4084 0.8317 0.072 Uiso 1 1 calc R U . . .
C25 C 0.9741(3) 0.4337(5) 0.7370(4) 0.0614(19) Uani 1 1 d . . . . .
H25 H 1.0226 0.4101 0.7516 0.074 Uiso 1 1 calc R U . . .
C26 C 0.9374(3) 0.4700(4) 0.6681(3) 0.0469(15) Uani 1 1 d . . . . .
H26 H 0.9609 0.4701 0.6357 0.056 Uiso 1 1 calc R U . . .
C27 C 0.7737(2) 0.4412(3) 0.5051(3) 0.0274(11) Uani 1 1 d . . . . .
C28 C 0.7574(3) 0.4330(4) 0.4313(3) 0.0358(12) Uani 1 1 d . . . . .
H28 H 0.7679 0.4842 0.4066 0.043 Uiso 1 1 calc R U . . .
C29 C 0.7261(3) 0.3506(4) 0.3945(3) 0.0474(15) Uani 1 1 d . . . . .
H29 H 0.7159 0.3456 0.3449 0.057 Uiso 1 1 calc R U . . .
C30 C 0.7097(3) 0.2756(4) 0.4296(4) 0.0520(16) Uani 1 1 d . . . . .
H30 H 0.6885 0.2194 0.4041 0.062 Uiso 1 1 calc R U . . .
C31 C 0.7243(3) 0.2828(4) 0.5015(4) 0.0508(16) Uani 1 1 d . . . . .
H31 H 0.7128 0.2315 0.5254 0.061 Uiso 1 1 calc R U . . .
C32 C 0.7562(3) 0.3659(4) 0.5398(3) 0.0379(13) Uani 1 1 d . . . . .
H32 H 0.7659 0.3706 0.5893 0.045 Uiso 1 1 calc R U . . .
C33 C 0.4836(2) 0.7472(3) 0.3562(3) 0.0256(10) Uani 1 1 d . . . . .
C34 C 0.4444(3) 0.7019(4) 0.2905(3) 0.0394(13) Uani 1 1 d . . . . .
H34 H 0.4554 0.7154 0.2502 0.047 Uiso 1 1 calc R U . . .
C35 C 0.3891(3) 0.6371(4) 0.2844(4) 0.0538(17) Uani 1 1 d . . . . .
H35 H 0.3627 0.6067 0.2397 0.065 Uiso 1 1 calc R U . . .
C36 C 0.3726(3) 0.6169(4) 0.3425(4) 0.0533(17) Uani 1 1 d . . . . .
H36 H 0.3342 0.5738 0.3375 0.064 Uiso 1 1 calc R U . . .
C37 C 0.4120(3) 0.6592(4) 0.4082(4) 0.0459(15) Uani 1 1 d . . . . .
H37 H 0.4014 0.6441 0.4485 0.055 Uiso 1 1 calc R U . . .
C38 C 0.4673(3) 0.7242(4) 0.4148(3) 0.0376(13) Uani 1 1 d . . . . .
H38 H 0.4943 0.7531 0.4599 0.045 Uiso 1 1 calc R U . . .
C39 C 0.5426(3) 0.8754(3) 0.2555(2) 0.0258(10) Uani 1 1 d . . . . .
C40 C 0.5963(3) 0.8585(3) 0.2291(3) 0.0278(11) Uani 1 1 d . . . . .
H40 H 0.6426 0.8335 0.2599 0.033 Uiso 1 1 calc R U . . .
C41 C 0.5820(3) 0.8783(4) 0.1573(3) 0.0325(11) Uani 1 1 d . . . . .
H41 H 0.6188 0.8676 0.1397 0.039 Uiso 1 1 calc R U . . .
C42 C 0.5138(3) 0.9137(4) 0.1117(3) 0.0320(11) Uani 1 1 d . . . . .
H42 H 0.5044 0.9279 0.0632 0.038 Uiso 1 1 calc R U . . .
C43 C 0.4596(3) 0.9280(4) 0.1374(3) 0.0326(12) Uani 1 1 d . . . . .
H43 H 0.4127 0.9503 0.1059 0.039 Uiso 1 1 calc R U . . .
C44 C 0.4735(3) 0.9101(3) 0.2090(3) 0.0283(11) Uani 1 1 d . . . . .
H44 H 0.4364 0.9212 0.2264 0.034 Uiso 1 1 calc R U . . .
C45 C 0.5101(3) 0.9759(3) 0.3834(2) 0.0277(11) Uani 1 1 d . . . . .
C46 C 0.5411(3) 1.0650(4) 0.3843(3) 0.0369(12) Uani 1 1 d . . . . .
H46 H 0.5857 1.0699 0.3780 0.044 Uiso 1 1 calc R U . . .
C47 C 0.5069(3) 1.1473(4) 0.3945(3) 0.0451(14) Uani 1 1 d . . . . .
H47 H 0.5281 1.2076 0.3945 0.054 Uiso 1 1 calc R U . . .
C48 C 0.4425(3) 1.1405(4) 0.4045(3) 0.0428(14) Uani 1 1 d . . . . .
H48 H 0.4195 1.1963 0.4116 0.051 Uiso 1 1 calc R U . . .
C49 C 0.4110(3) 1.0525(4) 0.4040(3) 0.0444(14) Uani 1 1 d . . . . .
H49 H 0.3666 1.0482 0.4109 0.053 Uiso 1 1 calc R U . . .
C50 C 0.4446(3) 0.9704(4) 0.3935(3) 0.0351(12) Uani 1 1 d . . . . .
H50 H 0.4229 0.9104 0.3932 0.042 Uiso 1 1 calc R U . . .
C51 C 0.1476(5) 0.8525(8) 0.2594(6) 0.127(4) Uani 1 1 d . . . . .
H51A H 0.1398 0.8921 0.2959 0.152 Uiso 1 1 calc R U . . .
H51B H 0.1133 0.7982 0.2484 0.152 Uiso 1 1 calc R U . . .
Cl1 Cl 0.12613(15) 0.9213(2) 0.17966(15) 0.1182(9) Uani 1 1 d . . . . .
Cl2 Cl 0.2350(2) 0.8107(3) 0.2943(2) 0.1811(16) Uani 1 1 d . . . . .
H H 0.675(3) 0.776(4) 0.519(3) 0.052(16) Uiso 1 1 d . . . . .

loop_
_atom_site_aniso_label
_atom_site_aniso_U_11
_atom_site_aniso_U_22
_atom_site_aniso_U_33
_atom_site_aniso_U_23
_atom_site_aniso_U_13
_atom_site_aniso_U_12
Os1 0.01763(8) 0.01843(8) 0.01819(9) -0.00014(7) 0.00618(7) -0.00074(7)
Os2 0.01850(9) 0.02249(9) 0.02471(10) -0.00372(7) 0.00594(7) -0.00392(7)
Os3 0.01970(9) 0.01771(8) 0.02379(9) 0.00129(7) 0.00738(7) -0.00042(7)
Sb1 0.02018(15) 0.02138(15) 0.02309(16) 0.00319(12) 0.00771(12) 0.00189(12)
P1 0.0204(6) 0.0206(6) 0.0252(6) 0.0034(5) 0.0070(5) 0.0015(5)
P2 0.0190(6) 0.0229(6) 0.0255(6) -0.0001(5) 0.0088(5) -0.0016(5)
C1 0.029(3) 0.023(2) 0.016(2) -0.0019(18) 0.008(2) 0.0000(19)
C2 0.035(3) 0.027(3) 0.029(3) -0.003(2) 0.014(2) -0.003(2)
C3 0.037(3) 0.038(3) 0.041(3) -0.008(2) 0.012(3) -0.008(2)
C4 0.033(3) 0.030(3) 0.031(3) -0.007(2) 0.009(2) -0.006(2)
C5 0.030(3) 0.033(3) 0.036(3) -0.004(2) 0.009(2) 0.000(2)
C6 0.029(3) 0.027(3) 0.039(3) 0.002(2) 0.010(2) -0.003(2)
C7 0.026(3) 0.030(3) 0.037(3) 0.003(2) 0.012(2) -0.003(2)
O1 0.037(2) 0.038(2) 0.034(2) -0.0092(16) 0.0176(17) -0.0155(17)
O2 0.059(3) 0.052(2) 0.027(2) -0.0058(18) 0.0168(19) -0.005(2)
O3 0.077(3) 0.051(3) 0.090(4) 0.004(3) 0.042(3) -0.030(3)
O4 0.045(2) 0.049(2) 0.038(2) 0.0021(19) -0.0082(19) 0.006(2)
O5 0.060(3) 0.053(3) 0.051(3) -0.020(2) 0.029(2) 0.000(2)
O6 0.054(3) 0.063(3) 0.057(3) 0.018(2) 0.033(2) -0.010(2)
O7 0.071(3) 0.025(2) 0.054(3) -0.0112(18) 0.021(2) -0.0063(19)
C8 0.021(2) 0.026(2) 0.028(3) 0.0026(19) 0.011(2) 0.0003(19)
C9 0.023(2) 0.017(2) 0.024(2) 0.0008(18) 0.0071(19) 0.0003(17)
C10 0.018(2) 0.022(2) 0.018(2) -0.0011(17) 0.0040(18) 0.0006(17)
C11 0.023(2) 0.019(2) 0.028(3) 0.0012(19) 0.007(2) 0.0025(18)
C12 0.029(3) 0.032(3) 0.023(3) 0.001(2) 0.002(2) -0.006(2)
C13 0.038(3) 0.035(3) 0.022(3) -0.003(2) 0.011(2) -0.005(2)
C14 0.033(3) 0.032(3) 0.029(3) -0.001(2) 0.016(2) -0.004(2)
C15 0.027(3) 0.026(2) 0.034(3) -0.002(2) 0.016(2) -0.004(2)
C16 0.033(3) 0.059(4) 0.069(4) 0.023(3) 0.032(3) 0.015(3)
C17 0.040(4) 0.078(5) 0.113(6) 0.032(5) 0.048(4) 0.022(3)
C18 0.054(4) 0.067(5) 0.099(6) 0.019(4) 0.058(4) 0.007(4)
C19 0.059(4) 0.060(4) 0.066(4) 0.016(3) 0.041(4) -0.004(3)
C20 0.033(3) 0.051(4) 0.048(3) 0.012(3) 0.020(3) 0.001(3)
C21 0.030(3) 0.027(3) 0.032(3) 0.008(2) 0.011(2) 0.006(2)
C22 0.044(3) 0.042(3) 0.038(3) 0.012(2) 0.016(3) 0.017(3)
C23 0.074(5) 0.053(4) 0.035(3) 0.016(3) 0.024(3) 0.028(3)
C24 0.064(4) 0.064(4) 0.036(4) 0.017(3) 0.004(3) 0.025(4)
C25 0.036(3) 0.071(5) 0.066(5) 0.032(4) 0.010(3) 0.021(3)
C26 0.032(3) 0.054(4) 0.051(4) 0.024(3) 0.013(3) 0.013(3)
C27 0.022(2) 0.020(2) 0.039(3) 0.000(2) 0.010(2) 0.0035(18)
C28 0.036(3) 0.027(3) 0.035(3) 0.001(2) 0.006(2) 0.004(2)
C29 0.048(4) 0.039(3) 0.046(3) -0.009(3) 0.008(3) -0.003(3)
C30 0.041(3) 0.033(3) 0.080(5) -0.019(3) 0.022(3) -0.007(3)
C31 0.054(4) 0.029(3) 0.083(5) -0.004(3) 0.042(4) -0.013(3)
C32 0.045(3) 0.027(3) 0.051(3) -0.005(2) 0.029(3) -0.006(2)
C33 0.022(2) 0.024(2) 0.034(3) 0.008(2) 0.014(2) 0.0048(19)
C34 0.040(3) 0.040(3) 0.035(3) -0.004(2) 0.011(3) -0.009(2)
C35 0.047(4) 0.043(4) 0.060(4) -0.008(3) 0.010(3) -0.019(3)
C36 0.034(3) 0.040(3) 0.083(5) 0.012(3) 0.021(3) -0.011(3)
C37 0.041(3) 0.043(3) 0.064(4) 0.022(3) 0.033(3) 0.002(3)
C38 0.040(3) 0.037(3) 0.035(3) 0.010(2) 0.014(3) 0.003(2)
C39 0.029(3) 0.025(2) 0.024(2) 0.0049(19) 0.011(2) 0.0012(19)
C40 0.027(3) 0.025(2) 0.028(3) 0.006(2) 0.008(2) 0.006(2)
C41 0.031(3) 0.040(3) 0.032(3) 0.006(2) 0.019(2) 0.005(2)
C42 0.038(3) 0.034(3) 0.026(3) 0.006(2) 0.015(2) 0.001(2)
C43 0.030(3) 0.033(3) 0.032(3) 0.009(2) 0.009(2) 0.004(2)
C44 0.028(3) 0.031(3) 0.028(3) 0.007(2) 0.013(2) 0.008(2)
C45 0.029(3) 0.029(3) 0.024(2) 0.002(2) 0.010(2) 0.006(2)
C46 0.031(3) 0.034(3) 0.045(3) 0.000(2) 0.015(3) 0.002(2)
C47 0.048(4) 0.029(3) 0.054(4) -0.005(3) 0.017(3) 0.006(3)
C48 0.052(4) 0.039(3) 0.035(3) -0.002(2) 0.016(3) 0.015(3)
C49 0.041(3) 0.057(4) 0.042(3) 0.008(3) 0.024(3) 0.019(3)
C50 0.034(3) 0.037(3) 0.038(3) 0.009(2) 0.019(2) 0.006(2)
C51 0.091(8) 0.160(11) 0.122(9) 0.029(8) 0.036(7) -0.025(7)
Cl1 0.0985(19) 0.153(3) 0.1054(19) 0.0083(18) 0.0436(16) -0.0135(18)
Cl2 0.134(3) 0.226(4) 0.172(3) 0.058(3) 0.049(3) 0.049(3)

_geom_special_details            
;
 All esds (except the esd in the dihedral angle between two l.s. planes)
 are estimated using the full covariance matrix.  The cell esds are taken
 into account individually in the estimation of esds in distances, angles
 and torsion angles; correlations between esds in cell parameters are only
 used when they are defined by crystal symmetry.  An approximate (isotropic)
 treatment of cell esds is used for estimating esds involving l.s. planes.
;
loop_
_geom_bond_atom_site_label_1
_geom_bond_atom_site_label_2
_geom_bond_distance
_geom_bond_site_symmetry_2
_geom_bond_publ_flag
Os1 Os2 2.8249(3) . ?
Os1 Os3 2.7720(3) . ?
Os1 P1 2.3290(12) . ?
Os1 C1 1.879(5) . ?
Os1 C2 1.888(5) . ?
Os1 C10 2.232(4) . ?
Os1 H 1.71(5) . ?
Os2 Os3 2.8101(3) . ?
Os2 P2 2.3314(12) . ?
Os2 C3 1.919(6) . ?
Os2 C4 1.886(5) . ?
Os2 C5 1.917(5) . ?
Os3 Sb1 2.6343(4) . ?
Os3 C6 1.869(5) . ?
Os3 C7 1.832(5) . ?
Os3 C10 2.399(4) . ?
Os3 H 1.95(5) . ?
Sb1 C33 2.134(5) . ?
Sb1 C39 2.123(5) . ?
Sb1 C45 2.136(5) . ?
P1 C8 1.848(5) . ?
P1 C21 1.827(5) . ?
P1 C27 1.847(5) . ?
P2 C8 1.841(5) . ?
P2 C9 1.804(4) . ?
P2 C15 1.820(5) . ?
C1 O1 1.149(5) . ?
C2 O2 1.152(6) . ?
C3 O3 1.140(6) . ?
C4 O4 1.152(6) . ?
C5 O5 1.145(6) . ?
C6 O6 1.149(6) . ?
C7 O7 1.163(6) . ?
C8 H8A 0.9800 . ?
C8 H8B 0.9800 . ?
C9 C10 1.415(6) . ?
C9 C14 1.387(6) . ?
C10 C11 1.417(6) . ?
C11 H11 0.9400 . ?
C11 C12 1.380(6) . ?
C12 H12 0.9400 . ?
C12 C13 1.385(7) . ?
C13 H13 0.9400 . ?
C13 C14 1.381(7) . ?
C14 H14 0.9400 . ?
C15 C16 1.378(7) . ?
C15 C20 1.378(7) . ?
C16 H16 0.9400 . ?
C16 C17 1.394(8) . ?
C17 H17 0.9400 . ?
C17 C18 1.362(9) . ?
C18 H18 0.9400 . ?
C18 C19 1.366(9) . ?
C19 H19 0.9400 . ?
C19 C20 1.379(8) . ?
C20 H20 0.9400 . ?
C21 C22 1.381(7) . ?
C21 C26 1.378(7) . ?
C22 H22 0.9400 . ?
C22 C23 1.384(7) . ?
C23 H23 0.9400 . ?
C23 C24 1.369(8) . ?
C24 H24 0.9400 . ?
C24 C25 1.376(9) . ?
C25 H25 0.9400 . ?
C25 C26 1.380(8) . ?
C26 H26 0.9400 . ?
C27 C28 1.394(7) . ?
C27 C32 1.379(7) . ?
C28 H28 0.9400 . ?
C28 C29 1.373(7) . ?
C29 H29 0.9400 . ?
C29 C30 1.372(8) . ?
C30 H30 0.9400 . ?
C30 C31 1.363(8) . ?
C31 H31 0.9400 . ?
C31 C32 1.395(7) . ?
C32 H32 0.9400 . ?
C33 C34 1.388(7) . ?
C33 C38 1.379(7) . ?
C34 H34 0.9400 . ?
C34 C35 1.382(7) . ?
C35 H35 0.9400 . ?
C35 C36 1.365(9) . ?
C36 H36 0.9400 . ?
C36 C37 1.369(9) . ?
C37 H37 0.9400 . ?
C37 C38 1.384(7) . ?
C38 H38 0.9400 . ?
C39 C40 1.381(6) . ?
C39 C44 1.394(6) . ?
C40 H40 0.9400 . ?
C40 C41 1.385(7) . ?
C41 H41 0.9400 . ?
C41 C42 1.378(7) . ?
C42 H42 0.9400 . ?
C42 C43 1.376(7) . ?
C43 H43 0.9400 . ?
C43 C44 1.377(7) . ?
C44 H44 0.9400 . ?
C45 C46 1.382(7) . ?
C45 C50 1.385(7) . ?
C46 H46 0.9400 . ?
C46 C47 1.387(7) . ?
C47 H47 0.9400 . ?
C47 C48 1.365(8) . ?
C48 H48 0.9400 . ?
C48 C49 1.375(8) . ?
C49 H49 0.9400 . ?
C49 C50 1.381(7) . ?
C50 H50 0.9400 . ?
C51 H51A 0.9800 . ?
C51 H51B 0.9800 . ?
C51 Cl1 1.771(10) . ?
C51 Cl2 1.683(10) . ?

loop_
_geom_angle_atom_site_label_1
_geom_angle_atom_site_label_2
_geom_angle_atom_site_label_3
_geom_angle
_geom_angle_site_symmetry_1
_geom_angle_site_symmetry_3
_geom_angle_publ_flag
Os2 Os1 H 87.3(18) . . ?
Os3 Os1 Os2 60.266(7) . . ?
Os3 Os1 H 44.0(18) . . ?
P1 Os1 Os2 90.71(3) . . ?
P1 Os1 Os3 131.53(3) . . ?
P1 Os1 H 175.4(17) . . ?
C1 Os1 Os2 175.52(14) . . ?
C1 Os1 Os3 115.54(13) . . ?
C1 Os1 P1 93.52(14) . . ?
C1 Os1 C2 96.2(2) . . ?
C1 Os1 C10 91.93(17) . . ?
C1 Os1 H 88.4(18) . . ?
C2 Os1 Os2 84.77(15) . . ?
C2 Os1 Os3 116.49(15) . . ?
C2 Os1 P1 96.26(15) . . ?
C2 Os1 C10 171.01(18) . . ?
C2 Os1 H 87.7(17) . . ?
C10 Os1 Os2 86.80(11) . . ?
C10 Os1 Os3 56.06(11) . . ?
C10 Os1 P1 86.94(11) . . ?
C10 Os1 H 88.8(17) . . ?
Os3 Os2 Os1 58.935(7) . . ?
P2 Os2 Os1 77.51(3) . . ?
P2 Os2 Os3 85.60(3) . . ?
C3 Os2 Os1 154.89(16) . . ?
C3 Os2 Os3 97.07(16) . . ?
C3 Os2 P2 94.53(17) . . ?
C4 Os2 Os1 100.33(15) . . ?
C4 Os2 Os3 159.26(15) . . ?
C4 Os2 P2 90.48(16) . . ?
C4 Os2 C3 103.5(2) . . ?
C4 Os2 C5 92.4(2) . . ?
C5 Os2 Os1 89.64(15) . . ?
C5 Os2 Os3 87.26(15) . . ?
C5 Os2 P2 167.13(16) . . ?
C5 Os2 C3 97.0(2) . . ?
Os1 Os3 Os2 60.799(6) . . ?
Os1 Os3 H 37.6(16) . . ?
Os2 Os3 H 83.5(15) . . ?
Sb1 Os3 Os1 109.604(9) . . ?
Sb1 Os3 Os2 169.035(10) . . ?
Sb1 Os3 H 85.6(16) . . ?
C6 Os3 Os1 139.65(15) . . ?
C6 Os3 Os2 94.36(15) . . ?
C6 Os3 Sb1 96.59(15) . . ?
C6 Os3 C10 99.19(19) . . ?
C6 Os3 H 177.2(16) . . ?
C7 Os3 Os1 120.42(16) . . ?
C7 Os3 Os2 88.00(15) . . ?
C7 Os3 Sb1 93.22(15) . . ?
C7 Os3 C6 86.9(2) . . ?
C7 Os3 C10 170.33(18) . . ?
C7 Os3 H 94.8(16) . . ?
C10 Os3 Os1 50.52(10) . . ?
C10 Os3 Os2 84.06(10) . . ?
C10 Os3 Sb1 93.54(10) . . ?
C10 Os3 H 78.9(16) . . ?
C33 Sb1 Os3 126.10(12) . . ?
C33 Sb1 C45 98.99(18) . . ?
C39 Sb1 Os3 114.72(13) . . ?
C39 Sb1 C33 99.55(18) . . ?
C39 Sb1 C45 98.13(18) . . ?
C45 Sb1 Os3 114.73(13) . . ?
C8 P1 Os1 110.49(15) . . ?
C21 P1 Os1 119.18(17) . . ?
C21 P1 C8 104.8(2) . . ?
C21 P1 C27 101.3(2) . . ?
C27 P1 Os1 115.60(15) . . ?
C27 P1 C8 103.9(2) . . ?
C8 P2 Os2 110.61(16) . . ?
C9 P2 Os2 112.56(15) . . ?
C9 P2 C8 100.6(2) . . ?
C9 P2 C15 108.2(2) . . ?
C15 P2 Os2 118.61(16) . . ?
C15 P2 C8 104.5(2) . . ?
O1 C1 Os1 176.4(4) . . ?
O2 C2 Os1 178.4(5) . . ?
O3 C3 Os2 179.2(5) . . ?
O4 C4 Os2 179.3(5) . . ?
O5 C5 Os2 178.1(5) . . ?
O6 C6 Os3 178.2(5) . . ?
O7 C7 Os3 178.8(5) . . ?
P1 C8 H8A 110.2 . . ?
P1 C8 H8B 110.2 . . ?
P2 C8 P1 107.6(2) . . ?
P2 C8 H8A 110.2 . . ?
P2 C8 H8B 110.2 . . ?
H8A C8 H8B 108.5 . . ?
C10 C9 P2 112.5(3) . . ?
C14 C9 P2 124.7(4) . . ?
C14 C9 C10 122.3(4) . . ?
Os1 C10 Os3 73.42(13) . . ?
C9 C10 Os1 120.0(3) . . ?
C9 C10 Os3 103.3(3) . . ?
C9 C10 C11 115.4(4) . . ?
C11 C10 Os1 121.4(3) . . ?
C11 C10 Os3 111.0(3) . . ?
C10 C11 H11 119.0 . . ?
C12 C11 C10 122.0(4) . . ?
C12 C11 H11 119.0 . . ?
C11 C12 H12 119.7 . . ?
C11 C12 C13 120.6(4) . . ?
C13 C12 H12 119.7 . . ?
C12 C13 H13 120.3 . . ?
C14 C13 C12 119.5(5) . . ?
C14 C13 H13 120.3 . . ?
C9 C14 H14 119.9 . . ?
C13 C14 C9 120.1(5) . . ?
C13 C14 H14 119.9 . . ?
C16 C15 P2 120.2(4) . . ?
C20 C15 P2 121.1(4) . . ?
C20 C15 C16 118.1(5) . . ?
C15 C16 H16 119.7 . . ?
C15 C16 C17 120.7(6) . . ?
C17 C16 H16 119.7 . . ?
C16 C17 H17 120.1 . . ?
C18 C17 C16 119.8(6) . . ?
C18 C17 H17 120.1 . . ?
C17 C18 H18 119.9 . . ?
C17 C18 C19 120.3(6) . . ?
C19 C18 H18 119.9 . . ?
C18 C19 H19 120.1 . . ?
C18 C19 C20 119.8(6) . . ?
C20 C19 H19 120.1 . . ?
C15 C20 C19 121.3(5) . . ?
C15 C20 H20 119.3 . . ?
C19 C20 H20 119.3 . . ?
C22 C21 P1 119.3(4) . . ?
C26 C21 P1 122.1(4) . . ?
C26 C21 C22 118.6(5) . . ?
C21 C22 H22 119.5 . . ?
C21 C22 C23 120.9(5) . . ?
C23 C22 H22 119.5 . . ?
C22 C23 H23 120.2 . . ?
C24 C23 C22 119.7(6) . . ?
C24 C23 H23 120.2 . . ?
C23 C24 H24 119.9 . . ?
C23 C24 C25 120.1(5) . . ?
C25 C24 H24 119.9 . . ?
C24 C25 H25 120.0 . . ?
C24 C25 C26 119.9(6) . . ?
C26 C25 H25 120.0 . . ?
C21 C26 C25 120.8(6) . . ?
C21 C26 H26 119.6 . . ?
C25 C26 H26 119.6 . . ?
C28 C27 P1 120.5(4) . . ?
C32 C27 P1 120.8(4) . . ?
C32 C27 C28 118.6(5) . . ?
C27 C28 H28 119.8 . . ?
C29 C28 C27 120.4(5) . . ?
C29 C28 H28 119.8 . . ?
C28 C29 H29 119.7 . . ?
C30 C29 C28 120.5(6) . . ?
C30 C29 H29 119.7 . . ?
C29 C30 H30 120.0 . . ?
C31 C30 C29 119.9(5) . . ?
C31 C30 H30 120.0 . . ?
C30 C31 H31 119.9 . . ?
C30 C31 C32 120.2(5) . . ?
C32 C31 H31 119.9 . . ?
C27 C32 C31 120.2(5) . . ?
C27 C32 H32 119.9 . . ?
C31 C32 H32 119.9 . . ?
C34 C33 Sb1 121.2(4) . . ?
C38 C33 Sb1 120.2(4) . . ?
C38 C33 C34 118.6(5) . . ?
C33 C34 H34 120.0 . . ?
C35 C34 C33 120.0(5) . . ?
C35 C34 H34 120.0 . . ?
C34 C35 H35 119.7 . . ?
C36 C35 C34 120.5(6) . . ?
C36 C35 H35 119.7 . . ?
C35 C36 H36 119.9 . . ?
C35 C36 C37 120.2(5) . . ?
C37 C36 H36 119.9 . . ?
C36 C37 H37 120.2 . . ?
C36 C37 C38 119.6(5) . . ?
C38 C37 H37 120.2 . . ?
C33 C38 C37 120.9(5) . . ?
C33 C38 H38 119.5 . . ?
C37 C38 H38 119.5 . . ?
C40 C39 Sb1 120.5(3) . . ?
C40 C39 C44 119.6(4) . . ?
C44 C39 Sb1 119.9(3) . . ?
C39 C40 H40 120.0 . . ?
C39 C40 C41 120.0(4) . . ?
C41 C40 H40 120.0 . . ?
C40 C41 H41 119.9 . . ?
C42 C41 C40 120.2(5) . . ?
C42 C41 H41 119.9 . . ?
C41 C42 H42 120.1 . . ?
C43 C42 C41 119.8(5) . . ?
C43 C42 H42 120.1 . . ?
C42 C43 H43 119.7 . . ?
C42 C43 C44 120.6(5) . . ?
C44 C43 H43 119.7 . . ?
C39 C44 H44 120.1 . . ?
C43 C44 C39 119.8(5) . . ?
C43 C44 H44 120.1 . . ?
C46 C45 Sb1 118.3(4) . . ?
C46 C45 C50 118.7(5) . . ?
C50 C45 Sb1 123.0(4) . . ?
C45 C46 H46 119.7 . . ?
C45 C46 C47 120.5(5) . . ?
C47 C46 H46 119.7 . . ?
C46 C47 H47 120.0 . . ?
C48 C47 C46 120.0(5) . . ?
C48 C47 H47 120.0 . . ?
C47 C48 H48 119.9 . . ?
C47 C48 C49 120.2(5) . . ?
C49 C48 H48 119.9 . . ?
C48 C49 H49 120.0 . . ?
C48 C49 C50 120.1(5) . . ?
C50 C49 H49 120.0 . . ?
C45 C50 H50 119.8 . . ?
C49 C50 C45 120.5(5) . . ?
C49 C50 H50 119.8 . . ?
H51A C51 H51B 107.7 . . ?
Cl1 C51 H51A 108.9 . . ?
Cl1 C51 H51B 108.9 . . ?
Cl2 C51 H51A 108.9 . . ?
Cl2 C51 H51B 108.9 . . ?
Cl2 C51 Cl1 113.5(6) . . ?

loop_
_geom_torsion_atom_site_label_1
_geom_torsion_atom_site_label_2
_geom_torsion_atom_site_label_3
_geom_torsion_atom_site_label_4
_geom_torsion
_geom_torsion_site_symmetry_1
_geom_torsion_site_symmetry_2
_geom_torsion_site_symmetry_3
_geom_torsion_site_symmetry_4
_geom_torsion_publ_flag
Os1 P1 C8 P2 -3.7(3) . . . . ?
Os1 P1 C21 C22 36.3(5) . . . . ?
Os1 P1 C21 C26 -146.4(4) . . . . ?
Os1 P1 C27 C28 77.9(4) . . . . ?
Os1 P1 C27 C32 -100.4(4) . . . . ?
Os1 C10 C11 C12 -161.2(4) . . . . ?
Os2 P2 C8 P1 52.6(2) . . . . ?
Os2 P2 C9 C10 -35.5(3) . . . . ?
Os2 P2 C9 C14 152.9(4) . . . . ?
Os2 P2 C15 C16 87.8(5) . . . . ?
Os2 P2 C15 C20 -83.8(5) . . . . ?
Os3 C10 C11 C12 115.9(4) . . . . ?
Sb1 C33 C34 C35 -176.9(4) . . . . ?
Sb1 C33 C38 C37 177.0(4) . . . . ?
Sb1 C39 C40 C41 -176.6(4) . . . . ?
Sb1 C39 C44 C43 177.6(4) . . . . ?
Sb1 C45 C46 C47 179.5(4) . . . . ?
Sb1 C45 C50 C49 -179.9(4) . . . . ?
P1 C21 C22 C23 177.4(5) . . . . ?
P1 C21 C26 C25 -178.6(5) . . . . ?
P1 C27 C28 C29 -179.7(4) . . . . ?
P1 C27 C32 C31 179.5(4) . . . . ?
P2 C9 C10 Os1 -10.8(4) . . . . ?
P2 C9 C10 Os3 67.5(3) . . . . ?
P2 C9 C10 C11 -171.0(3) . . . . ?
P2 C9 C14 C13 171.2(4) . . . . ?
P2 C15 C16 C17 -172.7(5) . . . . ?
P2 C15 C20 C19 174.0(5) . . . . ?
C8 P1 C21 C22 160.5(4) . . . . ?
C8 P1 C21 C26 -22.2(5) . . . . ?
C8 P1 C27 C28 -43.3(4) . . . . ?
C8 P1 C27 C32 138.4(4) . . . . ?
C8 P2 C9 C10 82.3(3) . . . . ?
C8 P2 C9 C14 -89.4(4) . . . . ?
C8 P2 C15 C16 -35.9(5) . . . . ?
C8 P2 C15 C20 152.5(4) . . . . ?
C9 P2 C8 P1 -66.6(3) . . . . ?
C9 P2 C15 C16 -142.4(5) . . . . ?
C9 P2 C15 C20 46.0(5) . . . . ?
C9 C10 C11 C12 -1.3(6) . . . . ?
C10 C9 C14 C13 0.3(7) . . . . ?
C10 C11 C12 C13 0.6(7) . . . . ?
C11 C12 C13 C14 0.6(7) . . . . ?
C12 C13 C14 C9 -1.1(7) . . . . ?
C14 C9 C10 Os1 161.0(3) . . . . ?
C14 C9 C10 Os3 -120.6(4) . . . . ?
C14 C9 C10 C11 0.8(6) . . . . ?
C15 P2 C8 P1 -178.7(2) . . . . ?
C15 P2 C9 C10 -168.5(3) . . . . ?
C15 P2 C9 C14 19.8(5) . . . . ?
C15 C16 C17 C18 -0.8(11) . . . . ?
C16 C15 C20 C19 2.3(9) . . . . ?
C16 C17 C18 C19 1.2(12) . . . . ?
C17 C18 C19 C20 0.2(11) . . . . ?
C18 C19 C20 C15 -2.0(10) . . . . ?
C20 C15 C16 C17 -0.9(9) . . . . ?
C21 P1 C8 P2 -133.2(2) . . . . ?
C21 P1 C27 C28 -151.8(4) . . . . ?
C21 P1 C27 C32 29.9(4) . . . . ?
C21 C22 C23 C24 1.7(10) . . . . ?
C22 C21 C26 C25 -1.3(9) . . . . ?
C22 C23 C24 C25 -2.2(11) . . . . ?
C23 C24 C25 C26 0.9(11) . . . . ?
C24 C25 C26 C21 0.8(10) . . . . ?
C26 C21 C22 C23 0.0(9) . . . . ?
C27 P1 C8 P2 120.9(2) . . . . ?
C27 P1 C21 C22 -91.7(5) . . . . ?
C27 P1 C21 C26 85.5(5) . . . . ?
C27 C28 C29 C30 0.7(9) . . . . ?
C28 C27 C32 C31 1.2(8) . . . . ?
C28 C29 C30 C31 0.2(9) . . . . ?
C29 C30 C31 C32 -0.4(9) . . . . ?
C30 C31 C32 C27 -0.4(9) . . . . ?
C32 C27 C28 C29 -1.4(7) . . . . ?
C33 C34 C35 C36 -0.1(9) . . . . ?
C34 C33 C38 C37 -1.5(8) . . . . ?
C34 C35 C36 C37 -1.5(10) . . . . ?
C35 C36 C37 C38 1.5(9) . . . . ?
C36 C37 C38 C33 0.0(8) . . . . ?
C38 C33 C34 C35 1.6(8) . . . . ?
C39 C40 C41 C42 -0.9(8) . . . . ?
C40 C39 C44 C43 -0.7(7) . . . . ?
C40 C41 C42 C43 -0.9(8) . . . . ?
C41 C42 C43 C44 1.9(8) . . . . ?
C42 C43 C44 C39 -1.1(8) . . . . ?
C44 C39 C40 C41 1.7(7) . . . . ?
C45 C46 C47 C48 0.7(8) . . . . ?
C46 C45 C50 C49 0.2(8) . . . . ?
C46 C47 C48 C49 -0.4(9) . . . . ?
C47 C48 C49 C50 0.0(9) . . . . ?
C48 C49 C50 C45 0.1(8) . . . . ?
C50 C45 C46 C47 -0.6(8) . . . . ?

_shelx_res_file                  
;
    fi_1d1_a.res created by SHELXL-2014/7

TITL FI_1D1_a.res in P2(1)/c
CELL 0.71073 19.6929 13.9599 20.1424 90 113.639 90
ZERR 4 0.001 0.0007 0.001 0 0.001 0
LATT 1
SYMM -X,0.5+Y,0.5-Z
SFAC C H Cl O Os P Sb
UNIT 204 156 8 28 12 8 4

L.S. 10
PLAN  20
TEMP -63.16
CONF
BOND $H
fmap 2
MORE -1
ACTA
OMIT 3 3 0
REM <olex2.extras>
REM <HklSrc "%.\\FI_1D1_a.hkl">
REM </olex2.extras>

WGHT    0.013600   17.897600
FVAR       0.12679
OS1   5    0.733780    0.679757    0.537682    11.00000    0.01763    0.01843 =
         0.01819   -0.00014    0.00618   -0.00074
OS2   5    0.849671    0.811982    0.560826    11.00000    0.01850    0.02249 =
         0.02471   -0.00372    0.00594   -0.00392
OS3   5    0.707590    0.842332    0.451959    11.00000    0.01970    0.01771 =
         0.02379    0.00129    0.00738   -0.00042
SB1   7    0.565603    0.852800    0.366633    11.00000    0.02018    0.02138 =
         0.02309    0.00319    0.00771    0.00189
P1    6    0.815239    0.552131    0.554670    11.00000    0.02039    0.02063 =
         0.02524    0.00342    0.00699    0.00149
P2    6    0.865362    0.703280    0.480237    11.00000    0.01903    0.02286 =
         0.02546   -0.00005    0.00880   -0.00161
C1    1    0.651441    0.599549    0.518699    11.00000    0.02870    0.02260 =
         0.01627   -0.00185    0.00843   -0.00001
C2    1    0.754948    0.699467    0.636730    11.00000    0.03527    0.02679 =
         0.02910   -0.00305    0.01392   -0.00272
C3    1    0.898333    0.915431    0.534741    11.00000    0.03731    0.03764 =
         0.04123   -0.00799    0.01246   -0.00810
C4    1    0.926940    0.752771    0.639026    11.00000    0.03260    0.03016 =
         0.03148   -0.00665    0.00875   -0.00649
C5    1    0.817869    0.883869    0.624295    11.00000    0.03030    0.03260 =
         0.03573   -0.00392    0.00942   -0.00006
C6    1    0.742498    0.901991    0.388676    11.00000    0.02915    0.02724 =
         0.03947    0.00166    0.01017   -0.00294
C7    1    0.708643    0.961137    0.491017    11.00000    0.02568    0.03049 =
         0.03748    0.00252    0.01235   -0.00349
O1    4    0.603238    0.547915    0.510383    11.00000    0.03714    0.03842 =
         0.03393   -0.00923    0.01761   -0.01553
O2    4    0.766732    0.713319    0.696728    11.00000    0.05883    0.05178 =
         0.02725   -0.00582    0.01677   -0.00480
O3    4    0.926899    0.976516    0.518464    11.00000    0.07688    0.05096 =
         0.09011    0.00440    0.04159   -0.03040
O4    4    0.973816    0.715700    0.686571    11.00000    0.04527    0.04856 =
         0.03791    0.00210   -0.00822    0.00643
O5    4    0.799563    0.924727    0.663599    11.00000    0.05995    0.05331 =
         0.05115   -0.01958    0.02854    0.00001
O6    4    0.765385    0.939847    0.351313    11.00000    0.05424    0.06345 =
         0.05673    0.01843    0.03283   -0.01002
O7    4    0.710632    1.036744    0.516006    11.00000    0.07112    0.02461 =
         0.05385   -0.01123    0.02143   -0.00629
C8    1    0.887197    0.583295    0.521258    11.00000    0.02141    0.02576 =
         0.02800    0.00256    0.01052    0.00031
AFIX  23
H8A   2    0.936226    0.583370    0.561427    11.00000   -1.20000
H8B   2    0.887430    0.536362    0.485168    11.00000   -1.20000
AFIX   0
C9    1    0.780047    0.678916    0.403226    11.00000    0.02260    0.01701 =
         0.02377    0.00076    0.00714    0.00030
C10   1    0.717763    0.678314    0.421517    11.00000    0.01753    0.02240 =
         0.01825   -0.00109    0.00395    0.00065
C11   1    0.650713    0.645822    0.366305    11.00000    0.02293    0.01931 =
         0.02804    0.00115    0.00740    0.00253
AFIX  43
H11   2    0.607825    0.642709    0.375906    11.00000   -1.20000
AFIX   0
C12   1    0.646453    0.618621    0.298902    11.00000    0.02920    0.03167 =
         0.02267    0.00068    0.00218   -0.00571
AFIX  43
H12   2    0.600916    0.598012    0.263432    11.00000   -1.20000
AFIX   0
C13   1    0.708625    0.621392    0.283004    11.00000    0.03779    0.03508 =
         0.02175   -0.00281    0.01079   -0.00498
AFIX  43
H13   2    0.705294    0.603368    0.236833    11.00000   -1.20000
AFIX   0
C14   1    0.775561    0.650840    0.335511    11.00000    0.03294    0.03200 =
         0.02922   -0.00103    0.01586   -0.00422
AFIX  43
H14   2    0.818165    0.651865    0.325356    11.00000   -1.20000
AFIX   0
C15   1    0.937339    0.726452    0.447216    11.00000    0.02665    0.02562 =
         0.03442   -0.00168    0.01563   -0.00360
C16   1    1.008549    0.694115    0.485564    11.00000    0.03318    0.05892 =
         0.06916    0.02329    0.03151    0.01493
AFIX  43
H16   2    1.018619    0.653803    0.525788    11.00000   -1.20000
AFIX   0
C17   1    1.065806    0.720561    0.465325    11.00000    0.03992    0.07757 =
         0.11347    0.03181    0.04756    0.02168
AFIX  43
H17   2    1.114339    0.698824    0.492191    11.00000   -1.20000
AFIX   0
C18   1    1.051275    0.777967    0.406538    11.00000    0.05398    0.06739 =
         0.09854    0.01859    0.05817    0.00707
AFIX  43
H18   2    1.089698    0.794849    0.392331    11.00000   -1.20000
AFIX   0
C19   1    0.981052    0.811122    0.368123    11.00000    0.05857    0.06025 =
         0.06550    0.01630    0.04098   -0.00416
AFIX  43
H19   2    0.971113    0.850584    0.327476    11.00000   -1.20000
AFIX   0
C20   1    0.924803    0.786484    0.389197    11.00000    0.03261    0.05076 =
         0.04807    0.01167    0.01965    0.00101
AFIX  43
H20   2    0.876953    0.811154    0.363449    11.00000   -1.20000
AFIX   0
C21   1    0.866582    0.506048    0.646161    11.00000    0.02973    0.02668 =
         0.03202    0.00768    0.01070    0.00556
C22   1    0.832585    0.503392    0.694209    11.00000    0.04447    0.04184 =
         0.03763    0.01226    0.01573    0.01701
AFIX  43
H22   2    0.784283    0.527699    0.680017    11.00000   -1.20000
AFIX   0
C23   1    0.868642    0.465439    0.762974    11.00000    0.07421    0.05297 =
         0.03456    0.01616    0.02414    0.02762
AFIX  43
H23   2    0.844466    0.462453    0.794785    11.00000   -1.20000
AFIX   0
C24   1    0.939670    0.432269    0.784448    11.00000    0.06406    0.06390 =
         0.03640    0.01748    0.00430    0.02467
AFIX  43
H24   2    0.964958    0.408446    0.831675    11.00000   -1.20000
AFIX   0
C25   1    0.974123    0.433732    0.737038    11.00000    0.03622    0.07096 =
         0.06633    0.03172    0.00951    0.02114
AFIX  43
H25   2    1.022648    0.410057    0.751615    11.00000   -1.20000
AFIX   0
C26   1    0.937374    0.469990    0.668065    11.00000    0.03163    0.05408 =
         0.05147    0.02379    0.01287    0.01274
AFIX  43
H26   2    0.960903    0.470091    0.635651    11.00000   -1.20000
AFIX   0
C27   1    0.773650    0.441183    0.505144    11.00000    0.02155    0.02016 =
         0.03853   -0.00034    0.01012    0.00352
C28   1    0.757384    0.432990    0.431343    11.00000    0.03635    0.02745 =
         0.03541    0.00077    0.00595    0.00403
AFIX  43
H28   2    0.767882    0.484181    0.406636    11.00000   -1.20000
AFIX   0
C29   1    0.726135    0.350643    0.394534    11.00000    0.04761    0.03905 =
         0.04557   -0.00872    0.00810   -0.00290
AFIX  43
H29   2    0.715882    0.345589    0.344893    11.00000   -1.20000
AFIX   0
C30   1    0.709740    0.275631    0.429621    11.00000    0.04076    0.03317 =
         0.08002   -0.01943    0.02210   -0.00659
AFIX  43
H30   2    0.688500    0.219387    0.404077    11.00000   -1.20000
AFIX   0
C31   1    0.724279    0.282750    0.501528    11.00000    0.05394    0.02883 =
         0.08338   -0.00375    0.04195   -0.01333
AFIX  43
H31   2    0.712757    0.231477    0.525447    11.00000   -1.20000
AFIX   0
C32   1    0.756205    0.365873    0.539774    11.00000    0.04471    0.02728 =
         0.05114   -0.00483    0.02921   -0.00556
AFIX  43
H32   2    0.765853    0.370558    0.589302    11.00000   -1.20000
AFIX   0
C33   1    0.483602    0.747171    0.356195    11.00000    0.02159    0.02383 =
         0.03401    0.00809    0.01383    0.00482
C34   1    0.444397    0.701941    0.290530    11.00000    0.03954    0.04016 =
         0.03505   -0.00359    0.01135   -0.00920
AFIX  43
H34   2    0.455436    0.715384    0.250211    11.00000   -1.20000
AFIX   0
C35   1    0.389121    0.637133    0.284362    11.00000    0.04725    0.04348 =
         0.05972   -0.00843    0.00989   -0.01944
AFIX  43
H35   2    0.362664    0.606746    0.239744    11.00000   -1.20000
AFIX   0
C36   1    0.372644    0.616905    0.342518    11.00000    0.03440    0.03974 =
         0.08289    0.01169    0.02057   -0.01115
AFIX  43
H36   2    0.334194    0.573839    0.337497    11.00000   -1.20000
AFIX   0
C37   1    0.411952    0.659155    0.408160    11.00000    0.04130    0.04349 =
         0.06416    0.02223    0.03288    0.00199
AFIX  43
H37   2    0.401373    0.644059    0.448494    11.00000   -1.20000
AFIX   0
C38   1    0.467335    0.724193    0.414814    11.00000    0.03963    0.03707 =
         0.03526    0.01017    0.01415    0.00303
AFIX  43
H38   2    0.494260    0.753133    0.459924    11.00000   -1.20000
AFIX   0
C39   1    0.542610    0.875409    0.255464    11.00000    0.02915    0.02452 =
         0.02431    0.00487    0.01133    0.00120
C40   1    0.596302    0.858502    0.229102    11.00000    0.02701    0.02510 =
         0.02838    0.00564    0.00805    0.00567
AFIX  43
H40   2    0.642601    0.833546    0.259868    11.00000   -1.20000
AFIX   0
C41   1    0.581974    0.878297    0.157337    11.00000    0.03107    0.04002 =
         0.03209    0.00565    0.01865    0.00505
AFIX  43
H41   2    0.618849    0.867578    0.139670    11.00000   -1.20000
AFIX   0
C42   1    0.513819    0.913665    0.111735    11.00000    0.03825    0.03375 =
         0.02619    0.00631    0.01508    0.00135
AFIX  43
H42   2    0.504426    0.927908    0.063223    11.00000   -1.20000
AFIX   0
C43   1    0.459602    0.928047    0.137448    11.00000    0.02973    0.03294 =
         0.03181    0.00910    0.00874    0.00379
AFIX  43
H43   2    0.412665    0.950336    0.105932    11.00000   -1.20000
AFIX   0
C44   1    0.473477    0.910079    0.208965    11.00000    0.02789    0.03106 =
         0.02762    0.00737    0.01298    0.00800
AFIX  43
H44   2    0.436437    0.921165    0.226356    11.00000   -1.20000
AFIX   0
C45   1    0.510053    0.975935    0.383444    11.00000    0.02883    0.02941 =
         0.02422    0.00166    0.01001    0.00553
C46   1    0.541093    1.065009    0.384346    11.00000    0.03136    0.03352 =
         0.04511    0.00030    0.01475    0.00166
AFIX  43
H46   2    0.585745    1.069876    0.378035    11.00000   -1.20000
AFIX   0
C47   1    0.506889    1.147260    0.394488    11.00000    0.04835    0.02947 =
         0.05437   -0.00546    0.01724    0.00617
AFIX  43
H47   2    0.528075    1.207603    0.394499    11.00000   -1.20000
AFIX   0
C48   1    0.442459    1.140548    0.404451    11.00000    0.05231    0.03906 =
         0.03508   -0.00205    0.01558    0.01486
AFIX  43
H48   2    0.419509    1.196312    0.411633    11.00000   -1.20000
AFIX   0
C49   1    0.411019    1.052487    0.404015    11.00000    0.04112    0.05737 =
         0.04196    0.00768    0.02422    0.01938
AFIX  43
H49   2    0.366632    1.048153    0.410871    11.00000   -1.20000
AFIX   0
C50   1    0.444581    0.970406    0.393515    11.00000    0.03388    0.03695 =
         0.03827    0.00931    0.01852    0.00559
AFIX  43
H50   2    0.422853    0.910359    0.393199    11.00000   -1.20000
AFIX   0

C51   1    0.147578    0.852532    0.259372    11.00000    0.09133    0.15958 =
         0.12215    0.02950    0.03572   -0.02518
AFIX  23
H51A  2    0.139825    0.892080    0.295927    11.00000   -1.20000
H51B  2    0.113276    0.798215    0.248412    11.00000   -1.20000
AFIX   0
CL1   3    0.126133    0.921345    0.179662    11.00000    0.09853    0.15342 =
         0.10535    0.00830    0.04357   -0.01347
CL2   3    0.235040    0.810702    0.294286    11.00000    0.13364    0.22594 =
         0.17183    0.05752    0.04891    0.04888

H     2    0.675267    0.775864    0.519174    11.00000    0.05215
HKLF 4

REM  FI_1D1_a.res in P2(1)/c
REM R1 =  0.0290 for    9804 Fo > 4sig(Fo)  and  0.0522 for all   12614 data
REM    599 parameters refined using      0 restraints

END

WGHT      0.0136     17.8856

REM Highest difference peak  1.133,  deepest hole -1.049,  1-sigma level  0.164
Q1    1   0.8199  0.9754  0.4725  11.00000  0.05    1.13
Q2    1   0.8506  0.8419  0.5315  11.00000  0.05    1.05
Q3    1   0.8769  0.6469  0.6486  11.00000  0.05    1.04
Q4    1   0.7581  0.9080  0.4849  11.00000  0.05    0.93
Q5    1   0.7106  0.5251  0.4490  11.00000  0.05    0.93
Q6    1   0.7914  0.7428  0.5337  11.00000  0.05    0.92
Q7    1   0.1407  0.7816  0.1870  11.00000  0.05    0.90
Q8    1   0.5904  0.7106  0.4331  11.00000  0.05    0.88
Q9    1   0.8993  0.8747  0.5928  11.00000  0.05    0.83
Q10   1   0.9025  0.7393  0.5976  11.00000  0.05    0.82
Q11   1   0.8090  0.8201  0.5522  11.00000  0.05    0.79
Q12   1   0.8410  0.9005  0.5671  11.00000  0.05    0.78
Q13   1   0.6153  0.8129  0.5148  11.00000  0.05    0.78
Q14   1   0.7605  0.8411  0.6258  11.00000  0.05    0.78
Q15   1   0.6580  0.7808  0.4178  11.00000  0.05    0.77
Q16   1   0.7082  0.8090  0.4777  11.00000  0.05    0.77
Q17   1   0.8414  0.7329  0.5826  11.00000  0.05    0.77
Q18   1   0.6230  0.8484  0.4289  11.00000  0.05    0.76
Q19   1   0.6844  0.7305  0.5255  11.00000  0.05    0.75
Q20   1   0.6400  0.8483  0.3866  11.00000  0.05    0.75
;
_shelx_res_checksum              25960
_olex2_submission_special_instructions 'No special instructions were received'
####################################################################### 
# 
# This file contains crystal structure data downloaded from the 
# Cambridge Structural Database (CSD) hosted by the Cambridge 
# Crystallographic Data Centre (CCDC).
# 
# Full information about CCDC data access policies and citation 
# guidelines are available at http://www.ccdc.cam.ac.uk/access/V1 
# 
# Audit and citation data items may have been added by the CCDC. 
# Please retain this information to preserve the provenance of 
# this file and to allow appropriate attribution of the data. 
# 
#######################################################################

data_fi_2c_a
_database_code_depnum_ccdc_archive 'CCDC 2152367'
loop_
_audit_author_name
_audit_author_address
'Shishir Ghosh'
;Jahangirnagar University
Bangladesh
;
_audit_update_record             
;
2022-02-16 deposited with the CCDC.	2022-12-19 downloaded from the CCDC.
;
_audit_creation_date             2021-09-28
_audit_creation_method           
;
Olex2 1.3
(compiled 2020.11.12 svn.r5f609507 for OlexSys, GUI svn.r6403)
;
_shelx_SHELXL_version_number     2014/7
_chemical_name_common            ?
_chemical_name_systematic        ?
_chemical_formula_moiety         'C69 H52 O8 Os3 P2 Sb2'
_chemical_formula_sum            'C69 H52 O8 Os3 P2 Sb2'
_chemical_formula_weight         1885.14
_chemical_melting_point          ?
loop_
_atom_type_symbol
_atom_type_description
_atom_type_scat_dispersion_real
_atom_type_scat_dispersion_imag
_atom_type_scat_source
C C 0.0033 0.0016 'International Tables Vol C Tables 4.2.6.8 and 6.1.1.4'
H H 0.0000 0.0000 'International Tables Vol C Tables 4.2.6.8 and 6.1.1.4'
O O 0.0106 0.0060 'International Tables Vol C Tables 4.2.6.8 and 6.1.1.4'
Os Os -1.2165 7.6030 'International Tables Vol C Tables 4.2.6.8 and 6.1.1.4'
P P 0.1023 0.0942 'International Tables Vol C Tables 4.2.6.8 and 6.1.1.4'
Sb Sb -0.5866 1.5461 'International Tables Vol C Tables 4.2.6.8 and 6.1.1.4'

_shelx_space_group_comment       
;
The symmetry employed for this shelxl refinement is uniquely defined
by the following loop, which should always be used as a source of
symmetry information in preference to the above space-group names.
They are only intended as comments.
;
_space_group_crystal_system      triclinic
_space_group_IT_number           2
_space_group_name_H-M_alt        'P -1'
_space_group_name_Hall           '-P 1'
loop_
_space_group_symop_operation_xyz
'x, y, z'
'-x, -y, -z'

_cell_length_a                   11.9842(5)
_cell_length_b                   12.2615(4)
_cell_length_c                   22.7266(9)
_cell_angle_alpha                101.908(2)
_cell_angle_beta                 98.475(2)
_cell_angle_gamma                94.176(2)
_cell_volume                     3213.6(2)
_cell_formula_units_Z            2
_cell_measurement_reflns_used    9803
_cell_measurement_temperature    193(1)
_cell_measurement_theta_max      28.29
_cell_measurement_theta_min      2.44
_shelx_estimated_absorpt_T_max   0.781
_shelx_estimated_absorpt_T_min   0.308
_exptl_absorpt_coefficient_mu    6.843
_exptl_absorpt_correction_T_max  0.7457
_exptl_absorpt_correction_T_min  0.4989
_exptl_absorpt_correction_type   multi-scan
_exptl_absorpt_process_details   
;
SADABS-2014/5 (Bruker,2014/5) was used for absorption correction.
wR2(int) was 0.1020 before and 0.0517 after correction.
The Ratio of minimum to maximum transmission is 0.6690.
The \l/2 correction factor is Not present.
;
_exptl_absorpt_special_details   ?
_exptl_crystal_colour            orange
_exptl_crystal_colour_primary    orange
_exptl_crystal_density_diffrn    1.948
_exptl_crystal_density_meas      ?
_exptl_crystal_density_method    ?
_exptl_crystal_description       plate
_exptl_crystal_F_000             1780
_exptl_crystal_size_max          0.225
_exptl_crystal_size_mid          0.108
_exptl_crystal_size_min          0.038
_exptl_transmission_factor_max   ?
_exptl_transmission_factor_min   ?
_diffrn_reflns_av_R_equivalents  0.0447
_diffrn_reflns_av_unetI/netI     0.0425
_diffrn_reflns_Laue_measured_fraction_full 0.997
_diffrn_reflns_Laue_measured_fraction_max 0.993
_diffrn_reflns_limit_h_max       15
_diffrn_reflns_limit_h_min       -15
_diffrn_reflns_limit_k_max       16
_diffrn_reflns_limit_k_min       -16
_diffrn_reflns_limit_l_max       30
_diffrn_reflns_limit_l_min       -30
_diffrn_reflns_number            74004
_diffrn_reflns_point_group_measured_fraction_full 0.997
_diffrn_reflns_point_group_measured_fraction_max 0.993
_diffrn_reflns_theta_full        25.242
_diffrn_reflns_theta_max         28.346
_diffrn_reflns_theta_min         2.229
_diffrn_ambient_temperature      193(1)
_diffrn_detector_area_resol_mean ?
_diffrn_measured_fraction_theta_full 0.997
_diffrn_measured_fraction_theta_max 0.993
_diffrn_measurement_device_type  'Bruker D8 Venture'
_diffrn_measurement_method       '\f and \w scans'
_diffrn_radiation_type           MoK\a
_diffrn_radiation_wavelength     0.71073
_diffrn_source                   ?
_diffrn_source_current           1.0
_diffrn_source_power             0.05
_diffrn_source_voltage           50.0
_diffrn_standards_number         0
_reflns_Friedel_coverage         0.000
_reflns_Friedel_fraction_full    .
_reflns_Friedel_fraction_max     .
_reflns_number_gt                12641
_reflns_number_total             15929
_reflns_special_details          
;
 Reflections were merged by SHELXL according to the crystal
 class for the calculation of statistics and refinement.
 
 Structure factors included contributions from the .fab file.
 
 _reflns_Friedel_fraction is defined as the number of unique
 Friedel pairs measured divided by the number that would be
 possible theoretically, ignoring centric projections and
 systematic absences.
;
_reflns_threshold_expression     'I > 2\s(I)'
_computing_cell_refinement       ?
_computing_data_collection       ?
_computing_data_reduction        ?
_computing_molecular_graphics    'Olex2 1.3 (Dolomanov et al., 2009)'
_computing_publication_material  'Olex2 1.3 (Dolomanov et al., 2009)'
_computing_structure_refinement  'XL  (Sheldrick, 2008)'
_computing_structure_solution    'SHELXT 2014/5 (Sheldrick, 2014)'
_refine_diff_density_max         1.135
_refine_diff_density_min         -0.902
_refine_diff_density_rms         0.165
_refine_ls_extinction_coef       .
_refine_ls_extinction_method     none
_refine_ls_goodness_of_fit_ref   1.026
_refine_ls_hydrogen_treatment    constr
_refine_ls_matrix_type           full
_refine_ls_number_parameters     757
_refine_ls_number_reflns         15929
_refine_ls_number_restraints     0
_refine_ls_R_factor_all          0.0482
_refine_ls_R_factor_gt           0.0298
_refine_ls_restrained_S_all      1.026
_refine_ls_shift/su_max          0.002
_refine_ls_shift/su_mean         0.000
_refine_ls_structure_factor_coef Fsqd
_refine_ls_weighting_details     
'w=1/[\s^2^(Fo^2^)+(0.0248P)^2^+6.6432P] where P=(Fo^2^+2Fc^2^)/3'
_refine_ls_weighting_scheme      calc
_refine_ls_wR_factor_gt          0.0589
_refine_ls_wR_factor_ref         0.0642
_refine_special_details          ?
_olex2_refinement_description    
;
1. Fixed Uiso
 At 1.2 times of:
  All C(H) groups, All C(H,H) groups
2.a Secondary CH2 refined with riding coordinates:
 C15(H15A,H15B)
2.b Aromatic/amide H refined with riding coordinates:
 C10(H10), C11(H11), C12(H12), C13(H13), C014(H014), C14(H14), C17(H17),
 C18(H18), C19(H19), C20(H20), C21(H21), C23(H23), C24(H24), C25(H25), C26(H26),
  C27(H27), C29(H29), C30(H30), C31(H31), C32(H32), C34(H34), C35(H35),
 C36(H36), C37(H37), C38(H38), C40(H40), C41(H41), C42(H42), C43(H43), C44(H44),
  C46(H46), C47(H47), C48(H48), C49(H49), C50(H50), C52(H52), C53(H53),
 C54(H54), C55(H55), C56(H56), C58(H58), C59(H59), C60(H60), C61(H61), C62(H62),
  C64(H64), C65(H65), C66(H66), C67(H67), C68(H68)
;
_atom_sites_solution_hydrogens   geom
_atom_sites_solution_primary     dual
_atom_sites_solution_secondary   ?
loop_
_atom_site_label
_atom_site_type_symbol
_atom_site_fract_x
_atom_site_fract_y
_atom_site_fract_z
_atom_site_U_iso_or_equiv
_atom_site_adp_type
_atom_site_occupancy
_atom_site_site_symmetry_order
_atom_site_calc_flag
_atom_site_refinement_flags_posn
_atom_site_refinement_flags_adp
_atom_site_refinement_flags_occupancy
_atom_site_disorder_assembly
_atom_site_disorder_group
Os1 Os 0.31541(2) 0.33170(2) 0.20358(2) 0.01823(4) Uani 1 1 d . . . . .
Os2 Os 0.56046(2) 0.36956(2) 0.26532(2) 0.01809(4) Uani 1 1 d . . . . .
Os3 Os 0.54654(2) 0.14823(2) 0.30228(2) 0.01832(4) Uani 1 1 d . . . . .
Sb1 Sb 0.36939(3) 0.12981(2) 0.21327(2) 0.01869(7) Uani 1 1 d . . . . .
Sb2 Sb 0.70784(3) 0.20932(2) 0.39923(2) 0.02051(7) Uani 1 1 d . . . . .
P1 P 0.29622(10) 0.52116(9) 0.21402(5) 0.0202(2) Uani 1 1 d . . . . .
P2 P 0.56030(10) 0.54257(9) 0.24004(5) 0.0195(2) Uani 1 1 d . . . . .
C1 C 0.2673(4) 0.3331(4) 0.2809(2) 0.0268(11) Uani 1 1 d . . . . .
C2 C 0.3577(4) 0.3211(4) 0.1247(2) 0.0262(10) Uani 1 1 d . . . . .
C3 C 0.4991(4) 0.4298(4) 0.3371(2) 0.0235(10) Uani 1 1 d . . . . .
C4 C 0.7177(4) 0.3885(4) 0.2955(2) 0.0240(10) Uani 1 1 d . . . . .
C5 C 0.5781(4) 0.2920(4) 0.1840(2) 0.0259(10) Uani 1 1 d . . . . .
C6 C 0.4475(4) 0.2024(3) 0.3593(2) 0.0232(10) Uani 1 1 d . . . . .
C7 C 0.5293(4) -0.0037(4) 0.3078(2) 0.0250(10) Uani 1 1 d . . . . .
C8 C 0.6546(4) 0.1224(4) 0.2460(2) 0.0252(10) Uani 1 1 d . . . . .
O1 O 0.2343(3) 0.3319(3) 0.32568(16) 0.0376(9) Uani 1 1 d . . . . .
O2 O 0.3788(3) 0.3129(3) 0.07647(16) 0.0371(9) Uani 1 1 d . . . . .
O3 O 0.4641(3) 0.4721(3) 0.37973(15) 0.0325(8) Uani 1 1 d . . . . .
O4 O 0.8141(3) 0.3999(3) 0.30992(16) 0.0351(8) Uani 1 1 d . . . . .
O5 O 0.5937(3) 0.2474(3) 0.13711(15) 0.0352(8) Uani 1 1 d . . . . .
O6 O 0.3922(3) 0.2300(3) 0.39523(16) 0.0343(8) Uani 1 1 d . . . . .
O7 O 0.5174(3) -0.0960(3) 0.30956(18) 0.0403(9) Uani 1 1 d . . . . .
O8 O 0.7192(3) 0.1055(3) 0.21456(17) 0.0407(9) Uani 1 1 d . . . . .
C9 C 0.1415(4) 0.2829(4) 0.1623(2) 0.0254(10) Uani 1 1 d . . . . .
C10 C 0.0506(4) 0.3054(4) 0.1944(3) 0.0343(12) Uani 1 1 d . . . . .
H10 H 0.0673 0.3457 0.2357 0.041 Uiso 1 1 calc R U . . .
C11 C -0.0618(5) 0.2714(5) 0.1685(3) 0.0474(15) Uani 1 1 d . . . . .
H11 H -0.1197 0.2881 0.1923 0.057 Uiso 1 1 calc R U . . .
C12 C -0.0904(5) 0.2145(5) 0.1094(3) 0.0523(17) Uani 1 1 d . . . . .
H12 H -0.1675 0.1903 0.0920 0.063 Uiso 1 1 calc R U . . .
C13 C -0.0054(5) 0.1927(5) 0.0752(3) 0.0432(14) Uani 1 1 d . . . . .
H13 H -0.0242 0.1544 0.0336 0.052 Uiso 1 1 calc R U . . .
C014 C 0.7012(4) 0.6591(4) 0.3485(2) 0.0317(12) Uani 1 1 d . . . . .
H014 H 0.6750 0.6001 0.3660 0.038 Uiso 1 1 calc R U . . .
C14 C 0.1073(5) 0.2260(4) 0.1009(2) 0.0334(12) Uani 1 1 d . . . . .
H14 H 0.1640 0.2097 0.0762 0.040 Uiso 1 1 calc R U . . .
C15 C 0.4300(4) 0.6105(4) 0.2486(2) 0.0211(9) Uani 1 1 d . . . . .
H15A H 0.4329 0.6769 0.2302 0.025 Uiso 1 1 calc R U . . .
H15B H 0.4290 0.6376 0.2927 0.025 Uiso 1 1 calc R U . . .
C16 C 0.1960(4) 0.5719(4) 0.2646(2) 0.0253(10) Uani 1 1 d . . . . .
C17 C 0.2233(4) 0.5845(4) 0.3272(2) 0.0313(11) Uani 1 1 d . . . . .
H17 H 0.2989 0.5787 0.3450 0.038 Uiso 1 1 calc R U . . .
C18 C 0.1411(5) 0.6057(5) 0.3643(3) 0.0419(14) Uani 1 1 d . . . . .
H18 H 0.1606 0.6124 0.4070 0.050 Uiso 1 1 calc R U . . .
C19 C 0.0324(5) 0.6168(5) 0.3395(3) 0.0434(14) Uani 1 1 d . . . . .
H19 H -0.0233 0.6320 0.3650 0.052 Uiso 1 1 calc R U . . .
C20 C 0.0044(5) 0.6060(4) 0.2776(3) 0.0400(14) Uani 1 1 d . . . . .
H20 H -0.0709 0.6138 0.2603 0.048 Uiso 1 1 calc R U . . .
C21 C 0.0855(4) 0.5836(4) 0.2401(2) 0.0297(11) Uani 1 1 d . . . . .
H21 H 0.0652 0.5764 0.1974 0.036 Uiso 1 1 calc R U . . .
C22 C 0.2452(4) 0.5775(4) 0.1479(2) 0.0221(10) Uani 1 1 d . . . . .
C23 C 0.1894(4) 0.5066(4) 0.0941(2) 0.0285(11) Uani 1 1 d . . . . .
H23 H 0.1798 0.4279 0.0912 0.034 Uiso 1 1 calc R U . . .
C24 C 0.1480(5) 0.5505(5) 0.0447(2) 0.0363(12) Uani 1 1 d . . . . .
H24 H 0.1100 0.5014 0.0081 0.044 Uiso 1 1 calc R U . . .
C25 C 0.1609(5) 0.6642(5) 0.0478(3) 0.0395(13) Uani 1 1 d . . . . .
H25 H 0.1332 0.6935 0.0136 0.047 Uiso 1 1 calc R U . . .
C26 C 0.2146(5) 0.7344(4) 0.1012(3) 0.0384(13) Uani 1 1 d . . . . .
H26 H 0.2244 0.8129 0.1038 0.046 Uiso 1 1 calc R U . . .
C27 C 0.2540(4) 0.6926(4) 0.1505(2) 0.0311(11) Uani 1 1 d . . . . .
H27 H 0.2882 0.7429 0.1875 0.037 Uiso 1 1 calc R U . . .
C28 C 0.6645(4) 0.6559(4) 0.2881(2) 0.0229(10) Uani 1 1 d . . . . .
C29 C 0.7029(4) 0.7435(4) 0.2629(2) 0.0308(11) Uani 1 1 d . . . . .
H29 H 0.6773 0.7429 0.2213 0.037 Uiso 1 1 calc R U . . .
C30 C 0.7786(5) 0.8316(4) 0.2990(3) 0.0382(13) Uani 1 1 d . . . . .
H30 H 0.8048 0.8913 0.2820 0.046 Uiso 1 1 calc R U . . .
C31 C 0.8152(5) 0.8323(4) 0.3591(3) 0.0421(15) Uani 1 1 d . . . . .
H31 H 0.8679 0.8920 0.3834 0.050 Uiso 1 1 calc R U . . .
C32 C 0.7763(5) 0.7476(4) 0.3845(3) 0.0399(14) Uani 1 1 d . . . . .
H32 H 0.8006 0.7494 0.4264 0.048 Uiso 1 1 calc R U . . .
C33 C 0.5924(4) 0.5441(4) 0.1646(2) 0.0245(10) Uani 1 1 d . . . . .
C34 C 0.5272(4) 0.5882(4) 0.1220(2) 0.0302(11) Uani 1 1 d . . . . .
H34 H 0.4599 0.6197 0.1311 0.036 Uiso 1 1 calc R U . . .
C35 C 0.5600(5) 0.5866(4) 0.0656(2) 0.0389(13) Uani 1 1 d . . . . .
H35 H 0.5149 0.6174 0.0364 0.047 Uiso 1 1 calc R U . . .
C36 C 0.6564(6) 0.5410(5) 0.0517(3) 0.0516(17) Uani 1 1 d . . . . .
H36 H 0.6774 0.5390 0.0128 0.062 Uiso 1 1 calc R U . . .
C37 C 0.7228(5) 0.4982(5) 0.0945(3) 0.0488(16) Uani 1 1 d . . . . .
H37 H 0.7903 0.4674 0.0852 0.059 Uiso 1 1 calc R U . . .
C38 C 0.6918(4) 0.4998(4) 0.1508(2) 0.0332(12) Uani 1 1 d . . . . .
H38 H 0.7382 0.4707 0.1803 0.040 Uiso 1 1 calc R U . . .
C39 C 0.2311(4) 0.0234(4) 0.2296(2) 0.0242(10) Uani 1 1 d . . . . .
C40 C 0.2419(4) -0.0435(4) 0.2716(2) 0.0299(11) Uani 1 1 d . . . . .
H40 H 0.3129 -0.0405 0.2970 0.036 Uiso 1 1 calc R U . . .
C41 C 0.1506(5) -0.1156(4) 0.2775(3) 0.0398(13) Uani 1 1 d . . . . .
H41 H 0.1599 -0.1628 0.3057 0.048 Uiso 1 1 calc R U . . .
C42 C 0.0487(5) -0.1173(5) 0.2424(3) 0.0514(17) Uani 1 1 d . . . . .
H42 H -0.0136 -0.1668 0.2457 0.062 Uiso 1 1 calc R U . . .
C43 C 0.0345(5) -0.0487(6) 0.2021(4) 0.061(2) Uani 1 1 d . . . . .
H43 H -0.0382 -0.0486 0.1789 0.073 Uiso 1 1 calc R U . . .
C44 C 0.1256(5) 0.0207(5) 0.1949(3) 0.0457(15) Uani 1 1 d . . . . .
H44 H 0.1156 0.0666 0.1660 0.055 Uiso 1 1 calc R U . . .
C45 C 0.4023(4) 0.0184(4) 0.1328(2) 0.0265(11) Uani 1 1 d . . . . .
C46 C 0.4791(5) -0.0589(4) 0.1370(3) 0.0386(13) Uani 1 1 d . . . . .
H46 H 0.5199 -0.0615 0.1758 0.046 Uiso 1 1 calc R U . . .
C47 C 0.4975(6) -0.1330(5) 0.0853(3) 0.0556(18) Uani 1 1 d . . . . .
H47 H 0.5504 -0.1863 0.0888 0.067 Uiso 1 1 calc R U . . .
C48 C 0.4397(7) -0.1298(5) 0.0291(3) 0.060(2) Uani 1 1 d . . . . .
H48 H 0.4531 -0.1798 -0.0065 0.072 Uiso 1 1 calc R U . . .
C49 C 0.3624(7) -0.0538(5) 0.0247(3) 0.0585(19) Uani 1 1 d . . . . .
H49 H 0.3214 -0.0520 -0.0141 0.070 Uiso 1 1 calc R U . . .
C50 C 0.3429(5) 0.0209(4) 0.0764(2) 0.0412(14) Uani 1 1 d . . . . .
H50 H 0.2890 0.0733 0.0728 0.049 Uiso 1 1 calc R U . . .
C51 C 0.6717(4) 0.1307(4) 0.4708(2) 0.0241(10) Uani 1 1 d . . . . .
C52 C 0.6584(5) 0.1885(4) 0.5269(2) 0.0347(12) Uani 1 1 d . . . . .
H52 H 0.6626 0.2680 0.5349 0.042 Uiso 1 1 calc R U . . .
C53 C 0.6389(5) 0.1332(5) 0.5725(3) 0.0441(15) Uani 1 1 d . . . . .
H53 H 0.6304 0.1744 0.6115 0.053 Uiso 1 1 calc R U . . .
C54 C 0.6319(5) 0.0182(5) 0.5605(2) 0.0370(13) Uani 1 1 d . . . . .
H54 H 0.6189 -0.0203 0.5915 0.044 Uiso 1 1 calc R U . . .
C55 C 0.6437(4) -0.0410(4) 0.5042(2) 0.0336(12) Uani 1 1 d . . . . .
H55 H 0.6390 -0.1205 0.4962 0.040 Uiso 1 1 calc R U . . .
C56 C 0.6626(4) 0.0149(4) 0.4590(2) 0.0321(12) Uani 1 1 d . . . . .
H56 H 0.6694 -0.0264 0.4196 0.039 Uiso 1 1 calc R U . . .
C57 C 0.8764(4) 0.1662(4) 0.3973(2) 0.0234(10) Uani 1 1 d . . . . .
C58 C 0.9355(4) 0.1368(4) 0.4484(2) 0.0334(12) Uani 1 1 d . . . . .
H58 H 0.9010 0.1366 0.4834 0.040 Uiso 1 1 calc R U . . .
C59 C 1.0449(5) 0.1078(4) 0.4475(3) 0.0400(14) Uani 1 1 d . . . . .
H59 H 1.0857 0.0873 0.4820 0.048 Uiso 1 1 calc R U . . .
C60 C 1.0946(5) 0.1088(4) 0.3971(3) 0.0436(15) Uani 1 1 d . . . . .
H60 H 1.1696 0.0885 0.3968 0.052 Uiso 1 1 calc R U . . .
C61 C 1.0376(5) 0.1385(5) 0.3472(3) 0.0444(15) Uani 1 1 d . . . . .
H61 H 1.0731 0.1387 0.3126 0.053 Uiso 1 1 calc R U . . .
C62 C 0.9279(4) 0.1683(4) 0.3468(2) 0.0346(12) Uani 1 1 d . . . . .
H62 H 0.8887 0.1899 0.3123 0.042 Uiso 1 1 calc R U . . .
C63 C 0.7396(4) 0.3794(4) 0.4473(2) 0.0223(10) Uani 1 1 d . . . . .
C64 C 0.6571(4) 0.4303(4) 0.4763(2) 0.0311(11) Uani 1 1 d . . . . .
H64 H 0.5850 0.3898 0.4733 0.037 Uiso 1 1 calc R U . . .
C65 C 0.6791(5) 0.5403(4) 0.5098(2) 0.0354(12) Uani 1 1 d . . . . .
H65 H 0.6225 0.5744 0.5302 0.042 Uiso 1 1 calc R U . . .
C66 C 0.7826(5) 0.5999(4) 0.5136(2) 0.0405(14) Uani 1 1 d . . . . .
H66 H 0.7978 0.6748 0.5367 0.049 Uiso 1 1 calc R U . . .
C67 C 0.8642(5) 0.5505(4) 0.4837(2) 0.0382(13) Uani 1 1 d . . . . .
H67 H 0.9352 0.5920 0.4854 0.046 Uiso 1 1 calc R U . . .
C68 C 0.8430(4) 0.4403(4) 0.4510(2) 0.0294(11) Uani 1 1 d . . . . .
H68 H 0.9001 0.4064 0.4310 0.035 Uiso 1 1 calc R U . . .

loop_
_atom_site_aniso_label
_atom_site_aniso_U_11
_atom_site_aniso_U_22
_atom_site_aniso_U_33
_atom_site_aniso_U_23
_atom_site_aniso_U_13
_atom_site_aniso_U_12
Os1 0.01844(9) 0.01650(8) 0.01893(9) 0.00362(7) 0.00108(7) 0.00151(7)
Os2 0.01788(9) 0.01763(8) 0.01860(9) 0.00432(7) 0.00230(7) 0.00134(7)
Os3 0.01989(9) 0.01706(8) 0.01795(9) 0.00372(7) 0.00263(7) 0.00304(7)
Sb1 0.02123(16) 0.01569(14) 0.01822(15) 0.00268(11) 0.00224(12) 0.00109(11)
Sb2 0.01923(15) 0.02338(15) 0.01902(15) 0.00524(12) 0.00220(12) 0.00333(12)
P1 0.0184(6) 0.0185(5) 0.0228(6) 0.0038(5) 0.0021(5) 0.0020(4)
P2 0.0182(6) 0.0193(6) 0.0203(6) 0.0032(4) 0.0034(5) 0.0012(4)
C1 0.023(3) 0.021(2) 0.035(3) 0.007(2) 0.002(2) 0.0031(19)
C2 0.022(3) 0.024(2) 0.032(3) 0.007(2) 0.001(2) 0.0036(19)
C3 0.023(2) 0.025(2) 0.026(3) 0.014(2) 0.004(2) 0.0006(19)
C4 0.028(3) 0.024(2) 0.022(2) 0.0065(19) 0.008(2) 0.004(2)
C5 0.022(3) 0.021(2) 0.033(3) 0.006(2) 0.001(2) 0.0026(19)
C6 0.023(2) 0.014(2) 0.031(3) 0.0059(19) -0.002(2) 0.0003(18)
C7 0.024(3) 0.025(2) 0.027(3) 0.005(2) 0.005(2) 0.0040(19)
C8 0.023(3) 0.030(3) 0.022(2) 0.004(2) 0.002(2) 0.007(2)
O1 0.043(2) 0.044(2) 0.033(2) 0.0149(17) 0.0178(18) 0.0092(17)
O2 0.045(2) 0.046(2) 0.0242(19) 0.0107(16) 0.0088(17) 0.0090(18)
O3 0.033(2) 0.038(2) 0.0273(19) 0.0057(15) 0.0092(16) 0.0094(16)
O4 0.0188(19) 0.047(2) 0.038(2) 0.0094(17) -0.0008(16) 0.0033(16)
O5 0.043(2) 0.037(2) 0.0233(19) -0.0008(15) 0.0099(17) 0.0052(17)
O6 0.038(2) 0.036(2) 0.035(2) 0.0106(16) 0.0188(18) 0.0121(16)
O7 0.042(2) 0.0224(19) 0.061(3) 0.0139(17) 0.014(2) 0.0064(16)
O8 0.037(2) 0.052(2) 0.038(2) 0.0075(18) 0.0190(18) 0.0124(18)
C9 0.025(3) 0.020(2) 0.032(3) 0.013(2) 0.000(2) -0.0003(19)
C10 0.028(3) 0.034(3) 0.041(3) 0.011(2) 0.000(2) 0.003(2)
C11 0.028(3) 0.055(4) 0.062(4) 0.022(3) 0.006(3) -0.002(3)
C12 0.027(3) 0.056(4) 0.069(5) 0.019(3) -0.008(3) -0.007(3)
C13 0.042(4) 0.040(3) 0.040(3) 0.012(3) -0.016(3) -0.008(3)
C014 0.034(3) 0.024(2) 0.034(3) 0.001(2) 0.004(2) 0.003(2)
C14 0.035(3) 0.031(3) 0.030(3) 0.007(2) -0.006(2) 0.001(2)
C15 0.019(2) 0.020(2) 0.024(2) 0.0075(18) 0.0018(19) 0.0018(18)
C16 0.019(2) 0.022(2) 0.035(3) 0.004(2) 0.008(2) 0.0010(18)
C17 0.026(3) 0.035(3) 0.033(3) 0.005(2) 0.009(2) 0.006(2)
C18 0.043(4) 0.044(3) 0.039(3) 0.003(3) 0.017(3) 0.006(3)
C19 0.034(3) 0.044(3) 0.055(4) 0.005(3) 0.024(3) 0.006(3)
C20 0.022(3) 0.042(3) 0.060(4) 0.017(3) 0.011(3) 0.008(2)
C21 0.025(3) 0.024(2) 0.041(3) 0.010(2) 0.003(2) 0.003(2)
C22 0.014(2) 0.026(2) 0.028(3) 0.0085(19) 0.0039(19) 0.0063(18)
C23 0.028(3) 0.025(2) 0.037(3) 0.014(2) 0.009(2) 0.008(2)
C24 0.035(3) 0.047(3) 0.029(3) 0.012(2) 0.003(2) 0.012(2)
C25 0.043(3) 0.046(3) 0.038(3) 0.026(3) 0.005(3) 0.018(3)
C26 0.039(3) 0.031(3) 0.049(4) 0.020(3) 0.000(3) 0.009(2)
C27 0.033(3) 0.027(3) 0.034(3) 0.008(2) 0.006(2) 0.003(2)
C28 0.018(2) 0.019(2) 0.029(3) 0.0008(19) 0.004(2) 0.0010(18)
C29 0.025(3) 0.028(3) 0.041(3) 0.007(2) 0.009(2) 0.003(2)
C30 0.033(3) 0.022(3) 0.059(4) 0.004(2) 0.014(3) -0.003(2)
C31 0.030(3) 0.024(3) 0.062(4) -0.012(3) 0.008(3) -0.003(2)
C32 0.035(3) 0.033(3) 0.040(3) -0.007(2) -0.008(3) 0.004(2)
C33 0.029(3) 0.023(2) 0.023(2) 0.0068(19) 0.006(2) 0.0004(19)
C34 0.033(3) 0.031(3) 0.028(3) 0.007(2) 0.009(2) 0.004(2)
C35 0.046(4) 0.042(3) 0.028(3) 0.012(2) 0.000(3) 0.004(3)
C36 0.069(5) 0.066(4) 0.027(3) 0.012(3) 0.024(3) 0.016(3)
C37 0.053(4) 0.064(4) 0.043(4) 0.019(3) 0.031(3) 0.024(3)
C38 0.033(3) 0.039(3) 0.033(3) 0.011(2) 0.013(2) 0.010(2)
C39 0.024(3) 0.017(2) 0.030(3) 0.0029(19) 0.003(2) 0.0014(18)
C40 0.028(3) 0.029(3) 0.035(3) 0.009(2) 0.008(2) 0.005(2)
C41 0.040(3) 0.033(3) 0.054(4) 0.019(3) 0.018(3) 0.008(2)
C42 0.035(3) 0.041(3) 0.086(5) 0.028(3) 0.020(3) -0.002(3)
C43 0.019(3) 0.065(4) 0.101(6) 0.034(4) -0.001(3) -0.005(3)
C44 0.031(3) 0.043(3) 0.068(4) 0.030(3) 0.000(3) -0.001(3)
C45 0.031(3) 0.018(2) 0.028(3) -0.0003(19) 0.008(2) -0.0023(19)
C46 0.043(3) 0.030(3) 0.037(3) -0.004(2) 0.006(3) 0.005(2)
C47 0.057(4) 0.047(4) 0.057(4) -0.011(3) 0.018(3) 0.018(3)
C48 0.093(6) 0.039(3) 0.048(4) -0.007(3) 0.037(4) 0.002(4)
C49 0.102(6) 0.041(3) 0.024(3) -0.002(3) 0.002(3) -0.002(4)
C50 0.063(4) 0.030(3) 0.027(3) 0.004(2) -0.001(3) 0.006(3)
C51 0.018(2) 0.032(3) 0.024(2) 0.013(2) -0.0012(19) 0.0035(19)
C52 0.047(3) 0.034(3) 0.026(3) 0.015(2) 0.002(2) 0.003(2)
C53 0.066(4) 0.041(3) 0.028(3) 0.010(2) 0.014(3) 0.003(3)
C54 0.034(3) 0.048(3) 0.034(3) 0.023(3) 0.004(2) 0.002(2)
C55 0.035(3) 0.030(3) 0.038(3) 0.014(2) 0.003(2) 0.006(2)
C56 0.034(3) 0.040(3) 0.027(3) 0.013(2) 0.007(2) 0.009(2)
C57 0.020(2) 0.021(2) 0.027(3) 0.0018(19) 0.001(2) 0.0026(18)
C58 0.026(3) 0.032(3) 0.039(3) 0.005(2) 0.000(2) 0.002(2)
C59 0.027(3) 0.036(3) 0.052(4) 0.007(3) -0.009(3) 0.005(2)
C60 0.023(3) 0.038(3) 0.063(4) -0.004(3) 0.004(3) 0.008(2)
C61 0.031(3) 0.048(3) 0.056(4) 0.004(3) 0.019(3) 0.008(3)
C62 0.031(3) 0.034(3) 0.040(3) 0.007(2) 0.011(2) 0.005(2)
C63 0.024(2) 0.025(2) 0.017(2) 0.0062(18) -0.0033(19) 0.0048(19)
C64 0.025(3) 0.041(3) 0.029(3) 0.010(2) 0.006(2) 0.006(2)
C65 0.046(3) 0.035(3) 0.028(3) 0.004(2) 0.014(2) 0.013(2)
C66 0.055(4) 0.030(3) 0.031(3) 0.001(2) 0.000(3) -0.002(3)
C67 0.035(3) 0.037(3) 0.037(3) 0.006(2) -0.003(3) -0.006(2)
C68 0.025(3) 0.032(3) 0.029(3) 0.004(2) 0.002(2) 0.003(2)

_geom_special_details            
;
 All esds (except the esd in the dihedral angle between two l.s. planes)
 are estimated using the full covariance matrix.  The cell esds are taken
 into account individually in the estimation of esds in distances, angles
 and torsion angles; correlations between esds in cell parameters are only
 used when they are defined by crystal symmetry.  An approximate (isotropic)
 treatment of cell esds is used for estimating esds involving l.s. planes.
;
loop_
_geom_bond_atom_site_label_1
_geom_bond_atom_site_label_2
_geom_bond_distance
_geom_bond_site_symmetry_2
_geom_bond_publ_flag
Os1 Os2 3.0211(3) . ?
Os1 Sb1 2.6479(3) . ?
Os1 P1 2.3177(11) . ?
Os1 C1 1.926(5) . ?
Os1 C2 1.916(5) . ?
Os1 C9 2.143(5) . ?
Os2 Os3 3.0024(3) . ?
Os2 P2 2.3096(12) . ?
Os2 C3 1.919(5) . ?
Os2 C4 1.888(5) . ?
Os2 C5 1.945(5) . ?
Os3 Sb1 2.6695(4) . ?
Os3 Sb2 2.6468(4) . ?
Os3 C6 1.935(5) . ?
Os3 C7 1.891(5) . ?
Os3 C8 1.947(5) . ?
Sb1 C39 2.157(5) . ?
Sb1 C45 2.150(4) . ?
Sb2 C51 2.135(5) . ?
Sb2 C57 2.129(4) . ?
Sb2 C63 2.123(4) . ?
P1 C15 1.846(4) . ?
P1 C16 1.836(5) . ?
P1 C22 1.825(5) . ?
P2 C15 1.839(4) . ?
P2 C28 1.845(5) . ?
P2 C33 1.816(5) . ?
C1 O1 1.146(6) . ?
C2 O2 1.147(6) . ?
C3 O3 1.153(5) . ?
C4 O4 1.144(5) . ?
C5 O5 1.141(5) . ?
C6 O6 1.139(5) . ?
C7 O7 1.140(5) . ?
C8 O8 1.131(5) . ?
C9 C10 1.411(7) . ?
C9 C14 1.410(7) . ?
C10 H10 0.9500 . ?
C10 C11 1.385(7) . ?
C11 H11 0.9500 . ?
C11 C12 1.361(9) . ?
C12 H12 0.9500 . ?
C12 C13 1.379(9) . ?
C13 H13 0.9500 . ?
C13 C14 1.386(7) . ?
C014 H014 0.9500 . ?
C014 C28 1.369(7) . ?
C014 C32 1.389(7) . ?
C14 H14 0.9500 . ?
C15 H15A 0.9900 . ?
C15 H15B 0.9900 . ?
C16 C17 1.386(7) . ?
C16 C21 1.388(7) . ?
C17 H17 0.9500 . ?
C17 C18 1.392(7) . ?
C18 H18 0.9500 . ?
C18 C19 1.369(8) . ?
C19 H19 0.9500 . ?
C19 C20 1.373(8) . ?
C20 H20 0.9500 . ?
C20 C21 1.390(7) . ?
C21 H21 0.9500 . ?
C22 C23 1.391(7) . ?
C22 C27 1.396(6) . ?
C23 H23 0.9500 . ?
C23 C24 1.386(7) . ?
C24 H24 0.9500 . ?
C24 C25 1.377(7) . ?
C25 H25 0.9500 . ?
C25 C26 1.373(8) . ?
C26 H26 0.9500 . ?
C26 C27 1.362(7) . ?
C27 H27 0.9500 . ?
C28 C29 1.397(7) . ?
C29 H29 0.9500 . ?
C29 C30 1.391(7) . ?
C30 H30 0.9500 . ?
C30 C31 1.368(8) . ?
C31 H31 0.9500 . ?
C31 C32 1.374(8) . ?
C32 H32 0.9500 . ?
C33 C34 1.376(7) . ?
C33 C38 1.394(7) . ?
C34 H34 0.9500 . ?
C34 C35 1.392(7) . ?
C35 H35 0.9500 . ?
C35 C36 1.370(8) . ?
C36 H36 0.9500 . ?
C36 C37 1.377(8) . ?
C37 H37 0.9500 . ?
C37 C38 1.382(7) . ?
C38 H38 0.9500 . ?
C39 C40 1.379(7) . ?
C39 C44 1.382(7) . ?
C40 H40 0.9500 . ?
C40 C41 1.395(7) . ?
C41 H41 0.9500 . ?
C41 C42 1.353(8) . ?
C42 H42 0.9500 . ?
C42 C43 1.367(9) . ?
C43 H43 0.9500 . ?
C43 C44 1.384(8) . ?
C44 H44 0.9500 . ?
C45 C46 1.376(7) . ?
C45 C50 1.379(7) . ?
C46 H46 0.9500 . ?
C46 C47 1.387(7) . ?
C47 H47 0.9500 . ?
C47 C48 1.370(9) . ?
C48 H48 0.9500 . ?
C48 C49 1.368(9) . ?
C49 H49 0.9500 . ?
C49 C50 1.394(8) . ?
C50 H50 0.9500 . ?
C51 C52 1.361(7) . ?
C51 C56 1.383(7) . ?
C52 H52 0.9500 . ?
C52 C53 1.388(7) . ?
C53 H53 0.9500 . ?
C53 C54 1.373(7) . ?
C54 H54 0.9500 . ?
C54 C55 1.366(7) . ?
C55 H55 0.9500 . ?
C55 C56 1.385(7) . ?
C56 H56 0.9500 . ?
C57 C58 1.395(7) . ?
C57 C62 1.385(7) . ?
C58 H58 0.9500 . ?
C58 C59 1.385(7) . ?
C59 H59 0.9500 . ?
C59 C60 1.369(8) . ?
C60 H60 0.9500 . ?
C60 C61 1.364(8) . ?
C61 H61 0.9500 . ?
C61 C62 1.389(7) . ?
C62 H62 0.9500 . ?
C63 C64 1.383(6) . ?
C63 C68 1.381(7) . ?
C64 H64 0.9500 . ?
C64 C65 1.391(7) . ?
C65 H65 0.9500 . ?
C65 C66 1.375(8) . ?
C66 H66 0.9500 . ?
C66 C67 1.377(8) . ?
C67 H67 0.9500 . ?
C67 C68 1.386(7) . ?
C68 H68 0.9500 . ?

loop_
_geom_angle_atom_site_label_1
_geom_angle_atom_site_label_2
_geom_angle_atom_site_label_3
_geom_angle
_geom_angle_site_symmetry_1
_geom_angle_site_symmetry_3
_geom_angle_publ_flag
Sb1 Os1 Os2 75.271(9) . . ?
P1 Os1 Os2 94.12(3) . . ?
P1 Os1 Sb1 167.76(3) . . ?
C1 Os1 Os2 90.19(14) . . ?
C1 Os1 Sb1 83.07(13) . . ?
C1 Os1 P1 90.99(14) . . ?
C1 Os1 C9 87.21(19) . . ?
C2 Os1 Os2 91.95(14) . . ?
C2 Os1 Sb1 94.54(13) . . ?
C2 Os1 P1 91.87(14) . . ?
C2 Os1 C1 176.30(19) . . ?
C2 Os1 C9 90.28(19) . . ?
C9 Os1 Os2 172.35(12) . . ?
C9 Os1 Sb1 97.26(12) . . ?
C9 Os1 P1 93.11(12) . . ?
Os3 Os2 Os1 92.473(7) . . ?
P2 Os2 Os1 85.14(3) . . ?
P2 Os2 Os3 176.03(3) . . ?
C3 Os2 Os1 84.20(14) . . ?
C3 Os2 Os3 87.35(13) . . ?
C3 Os2 P2 89.26(13) . . ?
C3 Os2 C5 163.8(2) . . ?
C4 Os2 Os1 173.88(13) . . ?
C4 Os2 Os3 88.64(14) . . ?
C4 Os2 P2 94.07(14) . . ?
C4 Os2 C3 101.86(19) . . ?
C4 Os2 C5 93.91(19) . . ?
C5 Os2 Os1 80.10(14) . . ?
C5 Os2 Os3 89.19(13) . . ?
C5 Os2 P2 93.52(14) . . ?
Sb1 Os3 Os2 75.292(8) . . ?
Sb2 Os3 Os2 95.815(9) . . ?
Sb2 Os3 Sb1 167.637(11) . . ?
C6 Os3 Os2 90.47(13) . . ?
C6 Os3 Sb1 87.56(14) . . ?
C6 Os3 Sb2 83.89(14) . . ?
C6 Os3 C8 169.60(19) . . ?
C7 Os3 Os2 167.95(14) . . ?
C7 Os3 Sb1 95.44(14) . . ?
C7 Os3 Sb2 94.44(14) . . ?
C7 Os3 C6 96.90(19) . . ?
C7 Os3 C8 93.3(2) . . ?
C8 Os3 Os2 79.85(14) . . ?
C8 Os3 Sb1 93.58(14) . . ?
C8 Os3 Sb2 93.25(14) . . ?
Os1 Sb1 Os3 109.790(11) . . ?
C39 Sb1 Os1 113.40(12) . . ?
C39 Sb1 Os3 109.56(13) . . ?
C45 Sb1 Os1 117.84(13) . . ?
C45 Sb1 Os3 108.87(14) . . ?
C45 Sb1 C39 96.61(17) . . ?
C51 Sb2 Os3 111.26(12) . . ?
C57 Sb2 Os3 121.93(12) . . ?
C57 Sb2 C51 97.95(18) . . ?
C63 Sb2 Os3 120.36(12) . . ?
C63 Sb2 C51 100.26(18) . . ?
C63 Sb2 C57 100.94(17) . . ?
C15 P1 Os1 112.69(14) . . ?
C16 P1 Os1 113.63(15) . . ?
C16 P1 C15 103.9(2) . . ?
C22 P1 Os1 120.73(15) . . ?
C22 P1 C15 103.4(2) . . ?
C22 P1 C16 100.5(2) . . ?
C15 P2 Os2 114.79(15) . . ?
C15 P2 C28 98.9(2) . . ?
C28 P2 Os2 116.74(16) . . ?
C33 P2 Os2 114.67(15) . . ?
C33 P2 C15 108.4(2) . . ?
C33 P2 C28 101.5(2) . . ?
O1 C1 Os1 177.2(4) . . ?
O2 C2 Os1 177.3(4) . . ?
O3 C3 Os2 176.0(4) . . ?
O4 C4 Os2 175.4(4) . . ?
O5 C5 Os2 176.8(4) . . ?
O6 C6 Os3 175.6(4) . . ?
O7 C7 Os3 178.2(5) . . ?
O8 C8 Os3 177.8(4) . . ?
C10 C9 Os1 122.7(4) . . ?
C14 C9 Os1 123.4(4) . . ?
C14 C9 C10 113.9(5) . . ?
C9 C10 H10 118.5 . . ?
C11 C10 C9 123.0(5) . . ?
C11 C10 H10 118.5 . . ?
C10 C11 H11 119.5 . . ?
C12 C11 C10 120.9(6) . . ?
C12 C11 H11 119.5 . . ?
C11 C12 H12 120.6 . . ?
C11 C12 C13 118.8(6) . . ?
C13 C12 H12 120.6 . . ?
C12 C13 H13 119.7 . . ?
C12 C13 C14 120.6(6) . . ?
C14 C13 H13 119.7 . . ?
C28 C014 H014 119.6 . . ?
C28 C014 C32 120.9(5) . . ?
C32 C014 H014 119.6 . . ?
C9 C14 H14 118.6 . . ?
C13 C14 C9 122.8(5) . . ?
C13 C14 H14 118.6 . . ?
P1 C15 H15A 108.4 . . ?
P1 C15 H15B 108.4 . . ?
P2 C15 P1 115.4(2) . . ?
P2 C15 H15A 108.4 . . ?
P2 C15 H15B 108.4 . . ?
H15A C15 H15B 107.5 . . ?
C17 C16 P1 121.1(4) . . ?
C17 C16 C21 118.2(4) . . ?
C21 C16 P1 120.1(4) . . ?
C16 C17 H17 119.7 . . ?
C16 C17 C18 120.7(5) . . ?
C18 C17 H17 119.7 . . ?
C17 C18 H18 119.8 . . ?
C19 C18 C17 120.4(5) . . ?
C19 C18 H18 119.8 . . ?
C18 C19 H19 120.2 . . ?
C18 C19 C20 119.5(5) . . ?
C20 C19 H19 120.2 . . ?
C19 C20 H20 119.8 . . ?
C19 C20 C21 120.5(5) . . ?
C21 C20 H20 119.8 . . ?
C16 C21 C20 120.6(5) . . ?
C16 C21 H21 119.7 . . ?
C20 C21 H21 119.7 . . ?
C23 C22 P1 120.5(3) . . ?
C23 C22 C27 117.8(4) . . ?
C27 C22 P1 121.6(4) . . ?
C22 C23 H23 120.0 . . ?
C24 C23 C22 120.0(5) . . ?
C24 C23 H23 120.0 . . ?
C23 C24 H24 119.5 . . ?
C25 C24 C23 121.0(5) . . ?
C25 C24 H24 119.5 . . ?
C24 C25 H25 120.5 . . ?
C26 C25 C24 119.0(5) . . ?
C26 C25 H25 120.5 . . ?
C25 C26 H26 119.7 . . ?
C27 C26 C25 120.7(5) . . ?
C27 C26 H26 119.7 . . ?
C22 C27 H27 119.3 . . ?
C26 C27 C22 121.4(5) . . ?
C26 C27 H27 119.3 . . ?
C014 C28 P2 121.8(4) . . ?
C014 C28 C29 119.1(4) . . ?
C29 C28 P2 119.0(4) . . ?
C28 C29 H29 120.1 . . ?
C30 C29 C28 119.9(5) . . ?
C30 C29 H29 120.1 . . ?
C29 C30 H30 120.0 . . ?
C31 C30 C29 119.9(5) . . ?
C31 C30 H30 120.0 . . ?
C30 C31 H31 119.7 . . ?
C30 C31 C32 120.6(5) . . ?
C32 C31 H31 119.7 . . ?
C014 C32 H32 120.2 . . ?
C31 C32 C014 119.6(5) . . ?
C31 C32 H32 120.2 . . ?
C34 C33 P2 124.2(4) . . ?
C34 C33 C38 119.3(4) . . ?
C38 C33 P2 116.4(4) . . ?
C33 C34 H34 120.1 . . ?
C33 C34 C35 119.8(5) . . ?
C35 C34 H34 120.1 . . ?
C34 C35 H35 119.6 . . ?
C36 C35 C34 120.8(5) . . ?
C36 C35 H35 119.6 . . ?
C35 C36 H36 120.2 . . ?
C35 C36 C37 119.6(5) . . ?
C37 C36 H36 120.2 . . ?
C36 C37 H37 119.9 . . ?
C36 C37 C38 120.3(5) . . ?
C38 C37 H37 119.9 . . ?
C33 C38 H38 119.9 . . ?
C37 C38 C33 120.2(5) . . ?
C37 C38 H38 119.9 . . ?
C40 C39 Sb1 124.1(4) . . ?
C40 C39 C44 118.1(5) . . ?
C44 C39 Sb1 117.7(4) . . ?
C39 C40 H40 119.3 . . ?
C39 C40 C41 121.4(5) . . ?
C41 C40 H40 119.3 . . ?
C40 C41 H41 120.4 . . ?
C42 C41 C40 119.1(5) . . ?
C42 C41 H41 120.4 . . ?
C41 C42 H42 119.6 . . ?
C41 C42 C43 120.7(5) . . ?
C43 C42 H42 119.6 . . ?
C42 C43 H43 119.9 . . ?
C42 C43 C44 120.3(6) . . ?
C44 C43 H43 119.9 . . ?
C39 C44 C43 120.3(6) . . ?
C39 C44 H44 119.9 . . ?
C43 C44 H44 119.9 . . ?
C46 C45 Sb1 120.8(4) . . ?
C46 C45 C50 119.2(5) . . ?
C50 C45 Sb1 120.0(4) . . ?
C45 C46 H46 119.7 . . ?
C45 C46 C47 120.7(6) . . ?
C47 C46 H46 119.7 . . ?
C46 C47 H47 119.9 . . ?
C48 C47 C46 120.3(6) . . ?
C48 C47 H47 119.9 . . ?
C47 C48 H48 120.3 . . ?
C49 C48 C47 119.3(6) . . ?
C49 C48 H48 120.3 . . ?
C48 C49 H49 119.5 . . ?
C48 C49 C50 120.9(6) . . ?
C50 C49 H49 119.5 . . ?
C45 C50 C49 119.6(6) . . ?
C45 C50 H50 120.2 . . ?
C49 C50 H50 120.2 . . ?
C52 C51 Sb2 123.5(4) . . ?
C52 C51 C56 119.1(4) . . ?
C56 C51 Sb2 117.3(3) . . ?
C51 C52 H52 119.5 . . ?
C51 C52 C53 121.1(5) . . ?
C53 C52 H52 119.5 . . ?
C52 C53 H53 120.4 . . ?
C54 C53 C52 119.2(5) . . ?
C54 C53 H53 120.4 . . ?
C53 C54 H54 119.8 . . ?
C55 C54 C53 120.4(5) . . ?
C55 C54 H54 119.8 . . ?
C54 C55 H55 120.0 . . ?
C54 C55 C56 119.9(5) . . ?
C56 C55 H55 120.0 . . ?
C51 C56 C55 120.2(5) . . ?
C51 C56 H56 119.9 . . ?
C55 C56 H56 119.9 . . ?
C58 C57 Sb2 118.9(4) . . ?
C62 C57 Sb2 121.1(4) . . ?
C62 C57 C58 120.0(5) . . ?
C57 C58 H58 120.3 . . ?
C59 C58 C57 119.4(5) . . ?
C59 C58 H58 120.3 . . ?
C58 C59 H59 119.9 . . ?
C60 C59 C58 120.2(5) . . ?
C60 C59 H59 119.9 . . ?
C59 C60 H60 119.7 . . ?
C61 C60 C59 120.7(5) . . ?
C61 C60 H60 119.7 . . ?
C60 C61 H61 119.8 . . ?
C60 C61 C62 120.5(5) . . ?
C62 C61 H61 119.8 . . ?
C57 C62 C61 119.3(5) . . ?
C57 C62 H62 120.4 . . ?
C61 C62 H62 120.4 . . ?
C64 C63 Sb2 120.1(4) . . ?
C68 C63 Sb2 120.8(3) . . ?
C68 C63 C64 119.0(4) . . ?
C63 C64 H64 119.8 . . ?
C63 C64 C65 120.3(5) . . ?
C65 C64 H64 119.8 . . ?
C64 C65 H65 119.9 . . ?
C66 C65 C64 120.2(5) . . ?
C66 C65 H65 119.9 . . ?
C65 C66 H66 120.1 . . ?
C65 C66 C67 119.8(5) . . ?
C67 C66 H66 120.1 . . ?
C66 C67 H67 119.9 . . ?
C66 C67 C68 120.1(5) . . ?
C68 C67 H67 119.9 . . ?
C63 C68 C67 120.6(5) . . ?
C63 C68 H68 119.7 . . ?
C67 C68 H68 119.7 . . ?

loop_
_geom_torsion_atom_site_label_1
_geom_torsion_atom_site_label_2
_geom_torsion_atom_site_label_3
_geom_torsion_atom_site_label_4
_geom_torsion
_geom_torsion_site_symmetry_1
_geom_torsion_site_symmetry_2
_geom_torsion_site_symmetry_3
_geom_torsion_site_symmetry_4
_geom_torsion_publ_flag
Os1 P1 C15 P2 23.8(3) . . . . ?
Os1 P1 C16 C17 72.7(4) . . . . ?
Os1 P1 C16 C21 -98.5(4) . . . . ?
Os1 P1 C22 C23 17.0(4) . . . . ?
Os1 P1 C22 C27 -167.1(3) . . . . ?
Os1 C9 C10 C11 -178.2(4) . . . . ?
Os1 C9 C14 C13 178.5(4) . . . . ?
Os2 P2 C15 P1 -48.6(3) . . . . ?
Os2 P2 C28 C014 -29.9(4) . . . . ?
Os2 P2 C28 C29 153.2(3) . . . . ?
Os2 P2 C33 C34 128.9(4) . . . . ?
Os2 P2 C33 C38 -52.9(4) . . . . ?
Sb1 C39 C40 C41 -176.1(4) . . . . ?
Sb1 C39 C44 C43 178.0(5) . . . . ?
Sb1 C45 C46 C47 177.9(4) . . . . ?
Sb1 C45 C50 C49 -178.1(5) . . . . ?
Sb2 C51 C52 C53 -177.7(4) . . . . ?
Sb2 C51 C56 C55 177.5(4) . . . . ?
Sb2 C57 C58 C59 179.6(4) . . . . ?
Sb2 C57 C62 C61 -179.4(4) . . . . ?
Sb2 C63 C64 C65 177.5(4) . . . . ?
Sb2 C63 C68 C67 -178.5(4) . . . . ?
P1 C16 C17 C18 -169.7(4) . . . . ?
P1 C16 C21 C20 170.5(4) . . . . ?
P1 C22 C23 C24 178.0(4) . . . . ?
P1 C22 C27 C26 -179.2(4) . . . . ?
P2 C28 C29 C30 177.9(4) . . . . ?
P2 C33 C34 C35 179.2(4) . . . . ?
P2 C33 C38 C37 -179.7(4) . . . . ?
C9 C10 C11 C12 -0.7(9) . . . . ?
C10 C9 C14 C13 -1.6(7) . . . . ?
C10 C11 C12 C13 -1.0(9) . . . . ?
C11 C12 C13 C14 1.4(9) . . . . ?
C12 C13 C14 C9 0.0(8) . . . . ?
C014 C28 C29 C30 0.8(7) . . . . ?
C14 C9 C10 C11 1.9(7) . . . . ?
C15 P1 C16 C17 -50.1(4) . . . . ?
C15 P1 C16 C21 138.7(4) . . . . ?
C15 P1 C22 C23 144.2(4) . . . . ?
C15 P1 C22 C27 -40.0(4) . . . . ?
C15 P2 C28 C014 93.8(4) . . . . ?
C15 P2 C28 C29 -83.2(4) . . . . ?
C15 P2 C33 C34 -0.8(5) . . . . ?
C15 P2 C33 C38 177.4(4) . . . . ?
C16 P1 C15 P2 147.2(3) . . . . ?
C16 P1 C22 C23 -108.7(4) . . . . ?
C16 P1 C22 C27 67.2(4) . . . . ?
C16 C17 C18 C19 -1.5(8) . . . . ?
C17 C16 C21 C20 -0.9(7) . . . . ?
C17 C18 C19 C20 0.6(8) . . . . ?
C18 C19 C20 C21 0.1(8) . . . . ?
C19 C20 C21 C16 0.1(8) . . . . ?
C21 C16 C17 C18 1.6(7) . . . . ?
C22 P1 C15 P2 -108.2(3) . . . . ?
C22 P1 C16 C17 -156.9(4) . . . . ?
C22 P1 C16 C21 31.9(4) . . . . ?
C22 C23 C24 C25 0.0(8) . . . . ?
C23 C22 C27 C26 -3.3(7) . . . . ?
C23 C24 C25 C26 -0.9(8) . . . . ?
C24 C25 C26 C27 -0.4(8) . . . . ?
C25 C26 C27 C22 2.5(8) . . . . ?
C27 C22 C23 C24 2.0(7) . . . . ?
C28 P2 C15 P1 -173.7(3) . . . . ?
C28 P2 C33 C34 -104.3(4) . . . . ?
C28 P2 C33 C38 73.9(4) . . . . ?
C28 C014 C32 C31 -0.7(8) . . . . ?
C28 C29 C30 C31 -0.1(7) . . . . ?
C29 C30 C31 C32 -1.1(8) . . . . ?
C30 C31 C32 C014 1.5(8) . . . . ?
C32 C014 C28 P2 -177.4(4) . . . . ?
C32 C014 C28 C29 -0.5(7) . . . . ?
C33 P2 C15 P1 81.0(3) . . . . ?
C33 P2 C28 C014 -155.3(4) . . . . ?
C33 P2 C28 C29 27.7(4) . . . . ?
C33 C34 C35 C36 0.3(8) . . . . ?
C34 C33 C38 C37 -1.4(8) . . . . ?
C34 C35 C36 C37 -1.2(9) . . . . ?
C35 C36 C37 C38 0.8(10) . . . . ?
C36 C37 C38 C33 0.5(9) . . . . ?
C38 C33 C34 C35 1.0(7) . . . . ?
C39 C40 C41 C42 -1.8(8) . . . . ?
C40 C39 C44 C43 -0.7(9) . . . . ?
C40 C41 C42 C43 -0.7(9) . . . . ?
C41 C42 C43 C44 2.6(11) . . . . ?
C42 C43 C44 C39 -1.8(10) . . . . ?
C44 C39 C40 C41 2.5(7) . . . . ?
C45 C46 C47 C48 0.4(10) . . . . ?
C46 C45 C50 C49 -0.6(8) . . . . ?
C46 C47 C48 C49 -1.0(10) . . . . ?
C47 C48 C49 C50 0.8(11) . . . . ?
C48 C49 C50 C45 0.0(10) . . . . ?
C50 C45 C46 C47 0.5(8) . . . . ?
C51 C52 C53 C54 -0.5(9) . . . . ?
C52 C51 C56 C55 -1.9(8) . . . . ?
C52 C53 C54 C55 -0.2(9) . . . . ?
C53 C54 C55 C56 -0.1(8) . . . . ?
C54 C55 C56 C51 1.2(8) . . . . ?
C56 C51 C52 C53 1.6(8) . . . . ?
C57 C58 C59 C60 0.3(8) . . . . ?
C58 C57 C62 C61 1.4(7) . . . . ?
C58 C59 C60 C61 0.3(8) . . . . ?
C59 C60 C61 C62 0.0(9) . . . . ?
C60 C61 C62 C57 -0.8(8) . . . . ?
C62 C57 C58 C59 -1.2(7) . . . . ?
C63 C64 C65 C66 1.0(8) . . . . ?
C64 C63 C68 C67 0.5(7) . . . . ?
C64 C65 C66 C67 0.5(8) . . . . ?
C65 C66 C67 C68 -1.5(8) . . . . ?
C66 C67 C68 C63 1.0(8) . . . . ?
C68 C63 C64 C65 -1.5(7) . . . . ?

_smtbx_masks_special_details     ?
loop_
_smtbx_masks_void_nr
_smtbx_masks_void_average_x
_smtbx_masks_void_average_y
_smtbx_masks_void_average_z
_smtbx_masks_void_volume
_smtbx_masks_void_count_electrons
_smtbx_masks_void_content
1 0.000 0.000 0.000 255.2 44.5 ?
2 -0.090 0.139 0.594 12.4 0.0 ?
3 0.090 0.861 0.406 12.4 0.0 ?
4 0.460 0.303 0.556 10.4 0.2 ?
5 0.540 0.697 0.444 10.4 0.0 ?

_smtbx_masks_void_probe_radius   1.2
_smtbx_masks_void_truncation_radius 1.2
_shelx_res_file                  
;
    fi_2c_a.res created by SHELXL-2014/7

TITL FI_2C_a.res in P-1
CELL 0.71073 11.9842 12.2615 22.7266 101.908 98.475 94.176
ZERR 2 0.0005 0.0004 0.0009 0.002 0.002 0.002
LATT 1
SFAC C H O Os P Sb
UNIT 138 104 16 6 4 4

L.S. 10
PLAN  20
SIZE 0.038 0.108 0.225
TEMP -80.1(10)
CONF
BOND $H
fmap 2
MORE -1
ABIN
ACTA
OMIT 0 -7 10
OMIT 0 -1 3
OMIT 2 10 8
OMIT 2 0 19
OMIT 3 -8 8
OMIT 5 -2 17
OMIT 0 -5 10
OMIT 0 -1 10
REM <olex2.extras>
REM <HklSrc "%.\\FI_2C_a.hkl">
REM </olex2.extras>

WGHT    0.024800    6.643199
FVAR       0.16867
OS1   4    0.315405    0.331703    0.203582    11.00000    0.01844    0.01650 =
         0.01893    0.00362    0.00108    0.00151
OS2   4    0.560455    0.369559    0.265324    11.00000    0.01788    0.01763 =
         0.01860    0.00432    0.00230    0.00134
OS3   4    0.546538    0.148225    0.302278    11.00000    0.01989    0.01706 =
         0.01795    0.00372    0.00263    0.00304
SB1   6    0.369386    0.129810    0.213269    11.00000    0.02123    0.01569 =
         0.01822    0.00268    0.00224    0.00109
SB2   6    0.707839    0.209324    0.399232    11.00000    0.01923    0.02338 =
         0.01902    0.00524    0.00220    0.00333
P1    5    0.296223    0.521159    0.214015    11.00000    0.01841    0.01853 =
         0.02277    0.00377    0.00205    0.00199
P2    5    0.560304    0.542572    0.240036    11.00000    0.01824    0.01930 =
         0.02028    0.00323    0.00344    0.00123
C1    1    0.267252    0.333084    0.280923    11.00000    0.02291    0.02147 =
         0.03525    0.00656    0.00158    0.00306
C2    1    0.357692    0.321064    0.124688    11.00000    0.02241    0.02411 =
         0.03165    0.00739    0.00128    0.00361
C3    1    0.499074    0.429827    0.337087    11.00000    0.02336    0.02456 =
         0.02602    0.01387    0.00420    0.00062
C4    1    0.717665    0.388507    0.295530    11.00000    0.02797    0.02450 =
         0.02170    0.00652    0.00792    0.00441
C5    1    0.578060    0.291972    0.184003    11.00000    0.02247    0.02104 =
         0.03313    0.00586    0.00116    0.00258
C6    1    0.447488    0.202402    0.359334    11.00000    0.02299    0.01401 =
         0.03078    0.00587   -0.00212    0.00027
C7    1    0.529315   -0.003694    0.307754    11.00000    0.02382    0.02485 =
         0.02660    0.00543    0.00495    0.00395
C8    1    0.654551    0.122376    0.246031    11.00000    0.02253    0.03047 =
         0.02206    0.00431    0.00180    0.00731
O1    3    0.234328    0.331903    0.325678    11.00000    0.04342    0.04386 =
         0.03250    0.01489    0.01778    0.00916
O2    3    0.378779    0.312898    0.076472    11.00000    0.04457    0.04552 =
         0.02417    0.01067    0.00882    0.00901
O3    3    0.464055    0.472127    0.379733    11.00000    0.03349    0.03828 =
         0.02731    0.00566    0.00923    0.00938
O4    3    0.814104    0.399944    0.309921    11.00000    0.01882    0.04668 =
         0.03806    0.00937   -0.00079    0.00326
O5    3    0.593694    0.247391    0.137113    11.00000    0.04328    0.03722 =
         0.02335   -0.00082    0.00990    0.00524
O6    3    0.392213    0.229958    0.395231    11.00000    0.03799    0.03601 =
         0.03518    0.01057    0.01876    0.01215
O7    3    0.517382   -0.095995    0.309562    11.00000    0.04177    0.02240 =
         0.06117    0.01389    0.01437    0.00640
O8    3    0.719156    0.105482    0.214558    11.00000    0.03706    0.05154 =
         0.03772    0.00754    0.01899    0.01237
C9    1    0.141510    0.282938    0.162290    11.00000    0.02546    0.01973 =
         0.03206    0.01250   -0.00002   -0.00025
C10   1    0.050625    0.305436    0.194400    11.00000    0.02760    0.03394 =
         0.04063    0.01102   -0.00024    0.00325
AFIX  43
H10   2    0.067263    0.345724    0.235661    11.00000   -1.20000
AFIX   0
C11   1   -0.061751    0.271438    0.168483    11.00000    0.02759    0.05548 =
         0.06176    0.02168    0.00629   -0.00231
AFIX  43
H11   2   -0.119682    0.288082    0.192303    11.00000   -1.20000
AFIX   0
C12   1   -0.090365    0.214519    0.109370    11.00000    0.02708    0.05613 =
         0.06923    0.01874   -0.00798   -0.00713
AFIX  43
H12   2   -0.167489    0.190295    0.091990    11.00000   -1.20000
AFIX   0
C13   1   -0.005364    0.192655    0.075167    11.00000    0.04177    0.04016 =
         0.04036    0.01242   -0.01565   -0.00796
AFIX  43
H13   2   -0.024190    0.154443    0.033586    11.00000   -1.20000
AFIX   0
C014  1    0.701247    0.659142    0.348498    11.00000    0.03353    0.02449 =
         0.03392    0.00060    0.00425    0.00257
AFIX  43
H014  2    0.675048    0.600132    0.365988    11.00000   -1.20000
AFIX   0
C14   1    0.107329    0.225952    0.100935    11.00000    0.03528    0.03085 =
         0.03020    0.00694   -0.00574    0.00106
AFIX  43
H14   2    0.163964    0.209679    0.076195    11.00000   -1.20000
AFIX   0
C15   1    0.430017    0.610522    0.248602    11.00000    0.01902    0.02042 =
         0.02440    0.00746    0.00176    0.00181
AFIX  23
H15A  2    0.432879    0.676918    0.230179    11.00000   -1.20000
H15B  2    0.428957    0.637642    0.292656    11.00000   -1.20000
AFIX   0
C16   1    0.195982    0.571855    0.264576    11.00000    0.01881    0.02156 =
         0.03537    0.00410    0.00799    0.00097
C17   1    0.223276    0.584540    0.327212    11.00000    0.02631    0.03526 =
         0.03270    0.00475    0.00872    0.00641
AFIX  43
H17   2    0.298851    0.578746    0.345032    11.00000   -1.20000
AFIX   0
C18   1    0.141126    0.605674    0.364270    11.00000    0.04346    0.04370 =
         0.03908    0.00266    0.01674    0.00586
AFIX  43
H18   2    0.160614    0.612392    0.407019    11.00000   -1.20000
AFIX   0
C19   1    0.032396    0.616846    0.339509    11.00000    0.03388    0.04387 =
         0.05521    0.00491    0.02386    0.00614
AFIX  43
H19   2   -0.023299    0.632019    0.364972    11.00000   -1.20000
AFIX   0
C20   1    0.004413    0.605967    0.277613    11.00000    0.02242    0.04217 =
         0.05993    0.01673    0.01114    0.00846
AFIX  43
H20   2   -0.070922    0.613758    0.260292    11.00000   -1.20000
AFIX   0
C21   1    0.085523    0.583638    0.240122    11.00000    0.02455    0.02410 =
         0.04066    0.00977    0.00268    0.00292
AFIX  43
H21   2    0.065160    0.576377    0.197376    11.00000   -1.20000
AFIX   0
C22   1    0.245193    0.577520    0.147851    11.00000    0.01411    0.02635 =
         0.02770    0.00846    0.00389    0.00633
C23   1    0.189432    0.506578    0.094056    11.00000    0.02795    0.02508 =
         0.03749    0.01355    0.00930    0.00847
AFIX  43
H23   2    0.179751    0.427949    0.091152    11.00000   -1.20000
AFIX   0
C24   1    0.147976    0.550508    0.044679    11.00000    0.03462    0.04671 =
         0.02943    0.01154    0.00298    0.01193
AFIX  43
H24   2    0.110018    0.501436    0.008093    11.00000   -1.20000
AFIX   0
C25   1    0.160943    0.664155    0.047819    11.00000    0.04261    0.04614 =
         0.03847    0.02571    0.00451    0.01842
AFIX  43
H25   2    0.133184    0.693536    0.013587    11.00000   -1.20000
AFIX   0
C26   1    0.214634    0.734387    0.101211    11.00000    0.03854    0.03126 =
         0.04880    0.01959   -0.00007    0.00898
AFIX  43
H26   2    0.224415    0.812916    0.103801    11.00000   -1.20000
AFIX   0
C27   1    0.254023    0.692619    0.150507    11.00000    0.03267    0.02734 =
         0.03414    0.00846    0.00587    0.00314
AFIX  43
H27   2    0.288236    0.742928    0.187483    11.00000   -1.20000
AFIX   0
C28   1    0.664517    0.655913    0.288132    11.00000    0.01795    0.01897 =
         0.02950    0.00078    0.00396    0.00104
C29   1    0.702867    0.743519    0.262936    11.00000    0.02459    0.02767 =
         0.04083    0.00702    0.00881    0.00268
AFIX  43
H29   2    0.677306    0.742902    0.221252    11.00000   -1.20000
AFIX   0
C30   1    0.778551    0.831634    0.299020    11.00000    0.03277    0.02189 =
         0.05885    0.00424    0.01365   -0.00289
AFIX  43
H30   2    0.804806    0.891270    0.281997    11.00000   -1.20000
AFIX   0
C31   1    0.815154    0.832338    0.359060    11.00000    0.02969    0.02420 =
         0.06198   -0.01192    0.00768   -0.00302
AFIX  43
H31   2    0.867896    0.891969    0.383376    11.00000   -1.20000
AFIX   0
C32   1    0.776300    0.747554    0.384494    11.00000    0.03541    0.03341 =
         0.04002   -0.00673   -0.00754    0.00366
AFIX  43
H32   2    0.800632    0.749412    0.426441    11.00000   -1.20000
AFIX   0
C33   1    0.592416    0.544086    0.164562    11.00000    0.02888    0.02290 =
         0.02270    0.00680    0.00600    0.00037
C34   1    0.527169    0.588207    0.122022    11.00000    0.03340    0.03109 =
         0.02757    0.00675    0.00894    0.00423
AFIX  43
H34   2    0.459939    0.619700    0.131123    11.00000   -1.20000
AFIX   0
C35   1    0.559977    0.586553    0.065616    11.00000    0.04640    0.04229 =
         0.02787    0.01213    0.00037    0.00380
AFIX  43
H35   2    0.514928    0.617370    0.036406    11.00000   -1.20000
AFIX   0
C36   1    0.656442    0.541026    0.051705    11.00000    0.06898    0.06564 =
         0.02728    0.01202    0.02380    0.01636
AFIX  43
H36   2    0.677411    0.539023    0.012811    11.00000   -1.20000
AFIX   0
C37   1    0.722827    0.498181    0.094463    11.00000    0.05266    0.06357 =
         0.04310    0.01938    0.03059    0.02379
AFIX  43
H37   2    0.790274    0.467361    0.085180    11.00000   -1.20000
AFIX   0
C38   1    0.691756    0.499823    0.150818    11.00000    0.03279    0.03856 =
         0.03282    0.01124    0.01276    0.01004
AFIX  43
H38   2    0.738209    0.470718    0.180254    11.00000   -1.20000
AFIX   0
C39   1    0.231060    0.023438    0.229628    11.00000    0.02402    0.01703 =
         0.02988    0.00294    0.00269    0.00140
C40   1    0.241861   -0.043514    0.271600    11.00000    0.02840    0.02884 =
         0.03459    0.00893    0.00832    0.00477
AFIX  43
H40   2    0.312934   -0.040482    0.297040    11.00000   -1.20000
AFIX   0
C41   1    0.150604   -0.115566    0.277461    11.00000    0.04004    0.03288 =
         0.05442    0.01909    0.01845    0.00752
AFIX  43
H41   2    0.159872   -0.162790    0.305738    11.00000   -1.20000
AFIX   0
C42   1    0.048736   -0.117323    0.242355    11.00000    0.03501    0.04118 =
         0.08612    0.02751    0.01969   -0.00210
AFIX  43
H42   2   -0.013612   -0.166814    0.245731    11.00000   -1.20000
AFIX   0
C43   1    0.034495   -0.048678    0.202073    11.00000    0.01889    0.06485 =
         0.10146    0.03422   -0.00115   -0.00452
AFIX  43
H43   2   -0.038250   -0.048558    0.178903    11.00000   -1.20000
AFIX   0
C44   1    0.125615    0.020672    0.194890    11.00000    0.03060    0.04282 =
         0.06811    0.03024   -0.00039   -0.00102
AFIX  43
H44   2    0.115613    0.066555    0.165957    11.00000   -1.20000
AFIX   0
C45   1    0.402251    0.018412    0.132824    11.00000    0.03111    0.01841 =
         0.02778   -0.00032    0.00752   -0.00231
C46   1    0.479056   -0.058891    0.137025    11.00000    0.04339    0.03009 =
         0.03728   -0.00401    0.00588    0.00494
AFIX  43
H46   2    0.519878   -0.061504    0.175765    11.00000   -1.20000
AFIX   0
C47   1    0.497463   -0.133026    0.085265    11.00000    0.05726    0.04742 =
         0.05656   -0.01133    0.01795    0.01840
AFIX  43
H47   2    0.550410   -0.186288    0.088791    11.00000   -1.20000
AFIX   0
C48   1    0.439655   -0.129801    0.029088    11.00000    0.09311    0.03922 =
         0.04773   -0.00666    0.03666    0.00198
AFIX  43
H48   2    0.453079   -0.179780   -0.006462    11.00000   -1.20000
AFIX   0
C49   1    0.362369   -0.053845    0.024701    11.00000    0.10159    0.04091 =
         0.02442   -0.00248    0.00168   -0.00225
AFIX  43
H49   2    0.321397   -0.052034   -0.014134    11.00000   -1.20000
AFIX   0
C50   1    0.342887    0.020930    0.076408    11.00000    0.06263    0.03023 =
         0.02708    0.00394   -0.00121    0.00590
AFIX  43
H50   2    0.289025    0.073317    0.072800    11.00000   -1.20000
AFIX   0
C51   1    0.671692    0.130722    0.470836    11.00000    0.01769    0.03225 =
         0.02421    0.01317   -0.00119    0.00350
C52   1    0.658435    0.188493    0.526871    11.00000    0.04701    0.03381 =
         0.02562    0.01459    0.00247    0.00284
AFIX  43
H52   2    0.662635    0.267981    0.534909    11.00000   -1.20000
AFIX   0
C53   1    0.638874    0.133188    0.572480    11.00000    0.06561    0.04138 =
         0.02767    0.01013    0.01357    0.00253
AFIX  43
H53   2    0.630386    0.174402    0.611534    11.00000   -1.20000
AFIX   0
C54   1    0.631940    0.018244    0.560490    11.00000    0.03362    0.04838 =
         0.03425    0.02304    0.00391    0.00204
AFIX  43
H54   2    0.618861   -0.020287    0.591470    11.00000   -1.20000
AFIX   0
C55   1    0.643747   -0.041025    0.504247    11.00000    0.03533    0.02971 =
         0.03812    0.01410    0.00286    0.00555
AFIX  43
H55   2    0.639003   -0.120538    0.496211    11.00000   -1.20000
AFIX   0
C56   1    0.662636    0.014909    0.458965    11.00000    0.03366    0.03969 =
         0.02711    0.01297    0.00744    0.00917
AFIX  43
H56   2    0.669390   -0.026408    0.419638    11.00000   -1.20000
AFIX   0
C57   1    0.876365    0.166186    0.397327    11.00000    0.01980    0.02067 =
         0.02718    0.00182    0.00082    0.00262
C58   1    0.935498    0.136760    0.448394    11.00000    0.02611    0.03209 =
         0.03923    0.00534    0.00012    0.00207
AFIX  43
H58   2    0.901040    0.136560    0.483440    11.00000   -1.20000
AFIX   0
C59   1    1.044945    0.107838    0.447494    11.00000    0.02690    0.03550 =
         0.05184    0.00671   -0.00893    0.00519
AFIX  43
H59   2    1.085651    0.087303    0.481987    11.00000   -1.20000
AFIX   0
C60   1    1.094620    0.108757    0.397056    11.00000    0.02285    0.03827 =
         0.06300   -0.00362    0.00405    0.00774
AFIX  43
H60   2    1.169587    0.088501    0.396751    11.00000   -1.20000
AFIX   0
C61   1    1.037569    0.138460    0.347236    11.00000    0.03083    0.04763 =
         0.05571    0.00427    0.01875    0.00807
AFIX  43
H61   2    1.073104    0.138742    0.312554    11.00000   -1.20000
AFIX   0
C62   1    0.927902    0.168299    0.346836    11.00000    0.03141    0.03402 =
         0.03957    0.00693    0.01067    0.00506
AFIX  43
H62   2    0.888677    0.189921    0.312303    11.00000   -1.20000
AFIX   0
C63   1    0.739628    0.379381    0.447337    11.00000    0.02410    0.02484 =
         0.01694    0.00620   -0.00329    0.00480
C64   1    0.657077    0.430256    0.476308    11.00000    0.02502    0.04128 =
         0.02888    0.01037    0.00605    0.00580
AFIX  43
H64   2    0.585004    0.389846    0.473298    11.00000   -1.20000
AFIX   0
C65   1    0.679084    0.540294    0.509824    11.00000    0.04566    0.03458 =
         0.02840    0.00380    0.01428    0.01264
AFIX  43
H65   2    0.622464    0.574362    0.530157    11.00000   -1.20000
AFIX   0
C66   1    0.782611    0.599877    0.513595    11.00000    0.05525    0.02991 =
         0.03052    0.00064    0.00022   -0.00188
AFIX  43
H66   2    0.797797    0.674836    0.536741    11.00000   -1.20000
AFIX   0
C67   1    0.864209    0.550477    0.483688    11.00000    0.03483    0.03699 =
         0.03730    0.00584   -0.00334   -0.00614
AFIX  43
H67   2    0.935160    0.592010    0.485439    11.00000   -1.20000
AFIX   0
C68   1    0.843001    0.440300    0.451048    11.00000    0.02487    0.03227 =
         0.02911    0.00395    0.00223    0.00289
AFIX  43
H68   2    0.900068    0.406367    0.431045    11.00000   -1.20000
AFIX   0
HKLF 4

REM  FI_2C_a.res in P-1
REM R1 =  0.0298 for   12641 Fo > 4sig(Fo)  and  0.0482 for all   15929 data
REM    757 parameters refined using      0 restraints

END

WGHT      0.0248      6.6428

REM Highest difference peak  1.135,  deepest hole -0.902,  1-sigma level  0.165
Q1    1   0.5125  0.3693  0.1574  11.00000  0.05    1.14
Q2    1   0.4450  0.1339  0.2034  11.00000  0.05    1.10
Q3    1   0.3271  0.5601  0.1659  11.00000  0.05    1.08
Q4    1   0.6264  0.1478  0.4041  11.00000  0.05    1.05
Q5    1   0.5927  0.3749  0.3675  11.00000  0.05    1.00
Q6    1   0.4153  0.3344  0.3016  11.00000  0.05    0.97
Q7    1   0.4803  0.3649  0.2807  11.00000  0.05    0.96
Q8    1   0.7924  0.1813  0.3623  11.00000  0.05    0.96
Q9    1   0.8979  0.3888  0.2789  11.00000  0.05    0.94
Q10   1   0.4492  0.1448  0.3204  11.00000  0.05    0.94
Q11   1   0.2878  0.3315  0.1021  11.00000  0.05    0.93
Q12   1   0.3012  0.1292  0.1078  11.00000  0.05    0.92
Q13   1   0.6934  0.3531  0.2189  11.00000  0.05    0.89
Q14   1   0.8446  0.1666  0.2101  11.00000  0.05    0.87
Q15   1   0.3048  0.1097  0.2421  11.00000  0.05    0.87
Q16   1   0.3679  0.1284  0.1046  11.00000  0.05    0.86
Q17   1   0.5500  0.2984  0.2607  11.00000  0.05    0.85
Q18   1   0.6426  0.3669  0.2498  11.00000  0.05    0.84
Q19   1  -0.1375  0.3836  0.1778  11.00000  0.05    0.82
Q20   1   0.5366  0.1668  0.4166  11.00000  0.05    0.82
;
_shelx_res_checksum              17995
_shelx_fab_file                  
;
-15 -4 3 -1.0364 1.1050
-15 -4 4 -0.2134 -0.0064
-15 -4 5 1.6460 0.1863
-15 -4 6 2.5282 -0.1696
-15 -4 7 1.4709 0.5832
-15 -4 8 -0.1186 0.3691
-15 -4 9 -2.0831 0.3375
-15 -4 10 -2.0010 0.3984
-15 -3 1 0.7509 -1.1757
-15 -3 2 0.7404 -0.6179
-15 -3 3 -0.1928 0.3734
-15 -3 4 -0.0318 0.3442
-15 -3 5 0.5102 0.0104
-15 -3 6 2.9217 -0.1999
-15 -3 7 3.8195 -0.5679
-15 -3 8 3.0927 -0.0429
-15 -3 9 0.8109 -0.2118
-15 -3 10 -1.5396 0.2209
-15 -3 11 -1.4081 0.6458
-15 -3 12 -0.4411 0.6199
-15 -2 1 1.6449 -0.9264
-15 -2 2 1.9224 -0.8418
-15 -2 3 1.9283 -0.7788
-15 -2 4 1.7758 0.0303
-15 -2 5 1.6569 -0.1239
-15 -2 6 2.0883 0.2242
-15 -2 7 3.5798 -0.0367
-15 -2 8 3.8855 -0.1373
-15 -2 9 3.2350 -0.1341
-15 -2 10 1.2661 -0.6405
-15 -2 11 -0.8031 -0.3137
-15 -2 12 -0.8453 0.0960
-15 -2 13 -0.5311 0.6440
-15 -1 1 0.5712 0.7401
-15 -1 2 0.6779 0.7471
-15 -1 3 1.1157 0.3812
-15 -1 4 0.6739 0.2144
-15 -1 5 0.6678 0.0354
-15 -1 6 0.4084 -0.1835
-15 -1 7 1.0455 0.1837
-15 -1 8 1.5817 0.1873
-15 -1 9 1.4046 0.2916
-15 -1 10 1.0315 0.1579
-15 -1 11 0.3043 -0.6520
-15 -1 12 -0.4453 -0.5587
-15 -1 13 -0.4233 -0.8181
-15 -1 14 -1.1965 -0.1013
-15 0 1 -0.5270 -0.9670
-15 0 2 -0.3581 -0.4192
-15 0 3 0.9207 0.3206
-15 0 4 1.3084 0.1759
-15 0 5 0.9148 0.2524
-15 0 6 0.3906 -0.3683
-15 0 7 0.0540 -0.3235
-15 0 8 0.3293 -0.1908
-15 0 9 0.0058 -0.0071
-15 0 10 -1.0626 0.1110
-15 0 11 -1.4797 0.2201
-15 0 12 -1.3442 -0.3483
-15 0 13 -0.2629 -0.1134
-15 0 14 0.4527 -0.9999
-15 1 1 -0.2189 -0.8866
-15 1 2 -0.9166 -1.4773
-15 1 3 -0.6812 -0.7364
-15 1 4 0.9499 -0.2631
-15 1 5 1.4788 0.0834
-15 1 6 1.9722 0.2010
-15 1 7 1.6474 -0.0614
-15 1 8 1.8991 0.1252
-15 1 9 1.9985 0.1405
-15 1 10 1.4855 0.0454
-15 1 11 -0.3395 0.0991
-15 1 12 -1.4531 0.3106
-15 1 13 -2.1924 0.3908
-15 1 14 -0.9226 0.8531
-15 2 1 -0.1144 1.1724
-15 2 2 0.0597 0.6100
-15 2 3 -0.5884 -0.3545
-15 2 4 -0.5907 0.0958
-15 2 5 -0.3575 -0.1525
-15 2 6 -0.2453 0.3576
-15 2 7 0.3108 0.1557
-15 2 8 0.3667 0.3271
-15 2 9 0.8226 0.2454
-15 2 10 1.0947 0.1705
-15 2 11 1.2827 -0.4434
-15 2 12 0.6143 -0.3305
-15 2 13 0.1627 -0.1860
-15 3 1 0.2681 0.0784
-15 3 2 0.2288 0.6406
-15 3 3 1.7338 0.2196
-15 3 4 1.9356 -0.0183
-15 3 5 2.3445 0.1360
-15 3 6 1.3964 -0.1158
-15 3 7 1.2183 0.2557
-15 3 8 1.2684 0.0822
-15 3 9 1.4185 0.4334
-15 3 10 0.8730 0.2452
-15 3 11 0.2308 0.0616
-15 3 12 -0.1774 -0.7831
-15 4 1 2.0040 -0.1925
-15 4 2 0.6084 -0.7200
-15 4 3 0.5428 0.0129
-15 4 4 1.9253 -0.3189
-15 4 5 3.0629 0.2482
-15 4 6 3.8221 0.0450
-15 4 7 2.8488 -0.0192
-15 4 8 2.6009 -0.2320
-15 4 9 2.6767 -0.2114
-15 4 10 3.2498 0.0884
-15 4 11 2.4084 0.3707
-15 5 1 0.5746 0.7632
-15 5 2 0.6423 0.2964
-15 5 3 -1.0866 -0.1182
-15 5 4 -1.4068 0.2626
-15 5 5 -1.0160 0.4538
-15 5 6 0.5827 1.2769
-15 5 7 1.5046 0.9958
-15 5 8 1.3077 0.5677
-15 5 9 0.8809 -0.4826
-15 6 1 -1.7490 -0.1243
-15 6 2 -0.6901 0.5004
-15 6 3 -0.2227 -0.1114
-15 6 4 -1.3077 -0.1974
-15 6 5 -2.2662 -0.1848
-15 6 6 -2.7166 0.6253
-15 6 7 -1.5070 1.4489
-14 -6 1 1.8066 -0.4992
-14 -6 2 1.1043 -0.6947
-14 -6 3 0.3779 -0.8749
-14 -6 4 -1.5962 -0.3060
-14 -6 5 -1.5091 0.2038
-14 -6 6 -1.3308 -0.0942
-14 -6 7 0.0959 0.0481
-14 -6 8 0.5556 -0.4479
-14 -6 9 0.5616 0.1475
-14 -6 10 0.8094 -0.0750
-14 -6 11 0.9462 -0.3069
-14 -6 12 1.9455 -0.5829
-14 -6 13 2.1902 -1.1187
-14 -5 1 1.0214 1.8331
-14 -5 2 1.1028 0.8343
-14 -5 3 1.3157 0.6486
-14 -5 4 1.1373 -0.3748
-14 -5 5 0.3030 0.3584
-14 -5 6 0.3699 0.3366
-14 -5 7 -0.1199 0.5939
-14 -5 8 0.5974 0.4177
-14 -5 9 0.0957 -0.0596
-14 -5 10 -0.6218 0.3099
-14 -5 11 -1.4400 -0.0658
-14 -5 12 -2.1678 -0.1315
-14 -5 13 -0.8096 -0.4568
-14 -5 14 0.0685 -1.0567
-14 -5 15 1.4777 -0.3116
-14 -4 1 0.7394 -0.5049
-14 -4 2 0.4191 0.0990
-14 -4 3 -0.6974 0.3413
-14 -4 4 0.0109 0.3672
-14 -4 5 0.6175 -0.4405
-14 -4 6 2.2816 0.0985
-14 -4 7 3.2192 -0.1716
-14 -4 8 2.8303 0.4725
-14 -4 9 2.3296 0.3046
-14 -4 10 0.8098 0.1007
-14 -4 11 0.0732 0.5522
-14 -4 12 -0.5214 0.0701
-14 -4 13 -1.0767 0.5133
-14 -4 14 0.0686 -0.0972
-14 -4 15 0.1539 -0.2097
-14 -4 16 1.9113 0.1632
-14 -3 1 2.8544 -1.7989
-14 -3 2 1.9659 -1.3826
-14 -3 3 1.0833 -1.2278
-14 -3 4 -0.6960 -0.1077
-14 -3 5 -0.9769 -0.1868
-14 -3 6 -0.7162 -0.2836
-14 -3 7 1.9095 -0.1563
-14 -3 8 3.4830 -0.4223
-14 -3 9 3.5636 0.1003
-14 -3 10 2.4256 -0.1567
-14 -3 11 0.2245 -0.0796
-14 -3 12 -0.0474 0.5733
-14 -3 13 -0.0682 0.2987
-14 -3 14 0.6253 1.2556
-14 -3 15 1.4165 0.2243
-14 -3 16 0.8595 0.5496
-14 -3 17 1.8843 0.0725
-14 -2 1 2.0523 0.6790
-14 -2 2 1.3519 -0.1193
-14 -2 3 1.8606 -0.1604
-14 -2 4 1.2835 -0.3791
-14 -2 5 0.2933 0.4324
-14 -2 6 -0.8288 0.0192
-14 -2 7 -1.1823 0.3232
-14 -2 8 0.4950 0.2354
-14 -2 9 1.6400 0.0366
-14 -2 10 1.9114 0.1928
-14 -2 11 0.8963 -0.5875
-14 -2 12 -1.3169 -0.4602
-14 -2 13 -1.4081 -0.0979
-14 -2 14 -1.7283 0.1464
-14 -2 15 -0.2173 1.3111
-14 -2 16 0.0687 0.4748
-14 -2 17 -0.3537 1.1214
-14 -2 18 -0.5066 0.1190
-14 -1 1 -0.3357 0.1753
-14 -1 2 -0.6659 -0.1510
-14 -1 3 -0.7505 0.1653
-14 -1 4 0.1677 -0.0340
-14 -1 5 -0.1829 -0.0054
-14 -1 6 -0.3284 0.0483
-14 -1 7 -1.2941 -0.3738
-14 -1 8 -1.5560 0.0103
-14 -1 9 -0.9153 0.1524
-14 -1 10 -0.5154 0.2445
-14 -1 11 0.1793 0.4399
-14 -1 12 0.2254 -0.6130
-14 -1 13 -0.5462 -0.4142
-14 -1 14 -0.4520 -0.8158
-14 -1 15 -1.5100 -0.3060
-14 -1 16 -0.3644 0.3315
-14 -1 17 -0.4721 0.0611
-14 -1 18 0.0513 0.8716
-14 0 1 -0.3184 -0.7705
-14 0 2 -0.8416 -0.9076
-14 0 3 -0.9517 -0.9747
-14 0 4 0.1810 -0.1441
-14 0 5 0.9913 -0.2336
-14 0 6 0.8735 0.1347
-14 0 7 0.7868 -0.2248
-14 0 8 0.3080 -0.4543
-14 0 9 0.1316 -0.2324
-14 0 10 -0.1488 -0.0851
-14 0 11 -1.0793 0.1783
-14 0 12 -0.6335 0.5338
-14 0 13 0.0237 -0.1298
-14 0 14 1.2081 0.3377
-14 0 15 1.7272 -0.5621
-14 0 16 0.4611 -0.2035
-14 0 17 0.4278 -0.6413
-14 0 18 -0.2168 -0.7886
-14 1 1 1.1093 0.9937
-14 1 2 -0.4380 0.6318
-14 1 3 -1.2083 -0.2191
-14 1 4 -1.3420 -0.1693
-14 1 5 0.2378 0.1320
-14 1 6 0.8946 0.1542
-14 1 7 1.2772 0.4132
-14 1 8 1.4052 0.1832
-14 1 9 1.8151 0.0872
-14 1 10 2.1773 0.1730
-14 1 11 1.7486 -0.0982
-14 1 12 -0.1759 0.1095
-14 1 13 -0.8983 0.3297
-14 1 14 -1.2386 0.3728
-14 1 15 0.2901 1.0709
-14 1 16 0.7533 0.4072
-14 1 17 0.0184 0.7065
-14 2 1 1.5715 1.0748
-14 2 2 1.2358 0.9541
-14 2 3 0.6643 0.8875
-14 2 4 -0.2907 0.0161
-14 2 5 -0.7178 0.2383
-14 2 6 -0.3456 -0.0026
-14 2 7 -0.4105 0.1053
-14 2 8 -0.3410 0.0639
-14 2 9 -0.2133 0.1244
-14 2 10 0.4955 0.0591
-14 2 11 1.6183 0.1447
-14 2 12 2.1943 -0.4282
-14 2 13 1.4864 -0.1782
-14 2 14 0.9754 -0.1237
-14 2 15 0.0603 0.4494
-14 2 16 0.7050 1.0051
-14 2 17 0.4123 0.7628
-14 3 1 0.3265 -0.3761
-14 3 2 0.9606 -0.2938
-14 3 3 1.0785 0.0500
-14 3 4 2.2324 -0.0156
-14 3 5 2.4845 -0.2025
-14 3 6 2.8297 0.1472
-14 3 7 2.4914 0.0671
-14 3 8 2.1643 0.1710
-14 3 9 1.7474 0.0541
-14 3 10 1.4471 0.1309
-14 3 11 0.9047 0.0521
-14 3 12 0.9544 0.0507
-14 3 13 1.0864 -0.5114
-14 3 14 1.4894 -0.1915
-14 3 15 1.9788 -0.1171
-14 3 16 1.7457 0.6095
-14 4 1 -0.0054 0.2192
-14 4 2 -0.6013 0.4684
-14 4 3 -1.7504 -0.0140
-14 4 4 -1.9829 0.2148
-14 4 5 -0.6393 -0.1074
-14 4 6 0.7923 0.1594
-14 4 7 1.9261 0.3029
-14 4 8 1.9834 0.3728
-14 4 9 2.1454 0.0884
-14 4 10 2.4259 -0.0753
-14 4 11 2.7336 -0.1716
-14 4 12 1.8034 -0.0245
-14 4 13 0.6287 0.0594
-14 4 14 -0.6049 -0.2031
-14 4 15 -0.6150 0.0831
-14 5 1 -1.3627 0.1874
-14 5 2 -1.2034 0.4322
-14 5 3 -1.6662 0.3673
-14 5 4 -3.4944 0.1478
-14 5 5 -4.3237 0.2716
-14 5 6 -3.8165 0.4159
-14 5 7 -2.0707 0.9116
-14 5 8 -0.7625 1.0261
-14 5 9 -0.1798 0.7307
-14 5 10 0.1127 -0.2331
-14 5 11 1.0241 -0.8463
-14 5 12 2.0249 -1.1620
-14 5 13 1.7963 -0.6546
-14 5 14 0.7569 -0.1575
-14 6 1 -1.7389 -0.6994
-14 6 2 -0.7675 -0.7079
-14 6 3 0.2319 -0.3885
-14 6 4 0.2336 -0.6070
-14 6 5 -1.0703 -0.6161
-14 6 6 -2.6274 -0.5182
-14 6 7 -2.9626 0.3146
-14 6 8 -1.8421 1.0418
-14 6 9 -0.5393 1.5689
-14 6 10 0.3883 0.9783
-14 6 11 0.7633 -0.2119
-14 6 12 1.7323 -1.1889
-14 6 13 2.6057 -1.5460
-14 7 1 -0.7195 -0.1456
-14 7 2 -0.8648 -0.7082
-14 7 3 -0.1619 -0.4280
-14 7 4 1.3580 -0.2420
-14 7 5 1.9868 -0.0131
-14 7 6 1.4520 -0.3531
-14 7 7 -0.4901 -0.3706
-14 7 8 -1.3583 0.0786
-14 7 9 -1.5032 0.5833
-14 7 10 -0.7941 1.0082
-14 8 1 -0.4473 1.0477
-14 8 2 -1.6193 -0.0965
-14 8 3 -2.6744 -0.9474
-14 8 4 -1.6939 -0.6070
-14 8 5 -0.3872 -0.1187
-14 8 6 1.0041 0.8969
-14 8 7 1.0263 0.5206
-13 -8 2 1.3696 0.9104
-13 -8 3 1.3677 0.2585
-13 -8 4 0.8487 0.1941
-13 -8 5 -0.0251 -0.0924
-13 -8 6 -1.8512 0.1011
-13 -8 7 -2.0130 -0.1884
-13 -8 8 -0.4169 -0.3940
-13 -8 9 3.2260 -0.3589
-13 -8 10 5.4018 -0.1389
-13 -8 11 5.2016 0.3499
-13 -8 12 3.0104 0.2785
-13 -7 1 1.6727 -0.4726
-13 -7 2 1.6349 -0.4058
-13 -7 3 1.5959 -0.0732
-13 -7 4 0.7149 -0.3486
-13 -7 5 0.4173 0.0084
-13 -7 6 -0.7650 -0.3998
-13 -7 7 -2.3223 0.0196
-13 -7 8 -2.8841 -0.3150
-13 -7 9 -1.4988 -0.2080
-13 -7 10 2.1972 -0.3542
-13 -7 11 5.1697 -0.5121
-13 -7 12 5.8370 -0.2192
-13 -7 13 4.3188 -0.2980
-13 -7 14 1.6109 0.0990
-13 -7 15 0.7637 0.3646
-13 -7 16 -0.0166 0.5345
-13 -6 1 1.2380 1.0897
-13 -6 2 2.3695 0.3071
-13 -6 3 1.9976 0.3961
-13 -6 4 1.3419 -0.0325
-13 -6 5 -0.5317 0.2136
-13 -6 6 -0.8461 0.3011
-13 -6 7 -1.7842 0.0456
-13 -6 8 -2.2908 0.3293
-13 -6 9 -3.1800 0.1068
-13 -6 10 -3.4160 0.3729
-13 -6 11 -1.7434 0.1757
-13 -6 12 0.2762 -0.5011
-13 -6 13 2.4723 -0.4464
-13 -6 14 3.1801 -1.2278
-13 -6 15 2.2639 -0.3677
-13 -6 16 1.6022 -0.5328
-13 -6 17 -0.0670 0.3796
-13 -5 1 0.2207 -0.0251
-13 -5 2 1.3107 0.5633
-13 -5 3 1.6876 -0.0344
-13 -5 4 2.1218 0.2976
-13 -5 5 1.5068 -0.4198
-13 -5 6 0.2840 0.2716
-13 -5 7 0.1487 0.0486
-13 -5 8 -0.1463 0.0602
-13 -5 9 0.2931 0.1544
-13 -5 10 -0.5011 -0.0763
-13 -5 11 -2.2332 0.5194
-13 -5 12 -2.9928 0.3636
-13 -5 13 -3.5027 0.1059
-13 -5 14 -1.0497 0.0784
-13 -5 15 0.5658 -0.8464
-13 -5 16 2.2476 0.0406
-13 -5 17 2.1108 -0.6510
-13 -5 18 0.9985 0.5677
-13 -5 19 0.6231 -0.0317
-13 -4 1 0.8903 -1.3244
-13 -4 2 -0.1622 -0.8982
-13 -4 3 -0.1737 -0.8229
-13 -4 4 -1.2746 -0.5534
-13 -4 5 -0.7222 -0.2761
-13 -4 6 -0.9399 -0.6340
-13 -4 7 -0.3426 0.1324
-13 -4 8 0.3905 -0.0666
-13 -4 9 0.7786 0.1621
-13 -4 10 1.6912 0.1367
-13 -4 11 1.1111 -0.3678
-13 -4 12 -0.2288 0.4265
-13 -4 13 -1.5731 -0.0511
-13 -4 14 -3.1060 0.6298
-13 -4 15 -1.3955 0.2759
-13 -4 16 -0.4637 0.1057
-13 -4 17 2.3629 0.5067
-13 -4 18 2.5694 0.0430
-13 -4 19 2.8033 0.9646
-13 -4 20 1.7421 0.2389
-13 -3 1 2.3419 0.9764
-13 -3 2 1.7939 -0.3217
-13 -3 3 1.3000 -0.0357
-13 -3 4 0.2398 -0.5617
-13 -3 5 -1.9513 0.1766
-13 -3 6 -2.7730 -0.0765
-13 -3 7 -3.4397 -0.1671
-13 -3 8 -2.0165 0.2522
-13 -3 9 -0.6332 0.0544
-13 -3 10 -0.0523 0.4274
-13 -3 11 0.6025 0.1503
-13 -3 12 -0.5439 -0.3793
-13 -3 13 -0.8262 0.2522
-13 -3 14 -1.8392 -0.4532
-13 -3 15 -2.4538 0.7309
-13 -3 16 -1.8468 -0.1108
-13 -3 17 -1.8205 0.4027
-13 -3 18 0.3807 0.0046
-13 -3 19 1.0672 -0.0008
-13 -3 20 2.7353 0.2643
-13 -2 1 0.4651 1.1071
-13 -2 2 0.9963 0.6908
-13 -2 3 0.6660 0.1238
-13 -2 4 1.7031 0.2797
-13 -2 5 1.0419 -0.1440
-13 -2 6 -0.5141 0.5187
-13 -2 7 -2.3030 -0.0927
-13 -2 8 -3.6353 -0.0817
-13 -2 9 -2.6068 0.1060
-13 -2 10 -1.3066 -0.1257
-13 -2 11 -0.4614 0.4230
-13 -2 12 0.0512 -0.2525
-13 -2 13 -1.3997 -0.3107
-13 -2 14 -1.1470 -0.1220
-13 -2 15 -2.1586 -0.4055
-13 -2 16 -1.7675 0.6597
-13 -2 17 -2.2796 -0.1282
-13 -2 18 -2.9184 0.5958
-13 -2 19 -2.5380 -0.1892
-13 -2 20 -2.1603 -0.0014
-13 -1 1 -0.5084 -0.4881
-13 -1 2 -0.8844 -0.0412
-13 -1 3 -1.0857 -0.6721
-13 -1 4 -1.1620 -0.2938
-13 -1 5 0.4150 -0.2539
-13 -1 6 0.4676 -0.1569
-13 -1 7 0.1923 0.1595
-13 -1 8 -1.1860 -0.4285
-13 -1 9 -2.4229 -0.3005
-13 -1 10 -1.9270 -0.1277
-13 -1 11 -1.2073 -0.2233
-13 -1 12 0.3181 0.4203
-13 -1 13 1.4124 -0.4654
-13 -1 14 1.1283 -0.0397
-13 -1 15 1.5475 -0.4460
-13 -1 16 0.3257 -0.2977
-13 -1 17 0.7861 0.0537
-13 -1 18 -0.0584 -0.3953
-13 -1 19 -0.3983 0.1889
-13 -1 20 -1.0394 -0.3711
-13 -1 21 -1.4853 -0.0696
-13 0 1 1.2790 0.7093
-13 0 2 0.2310 0.3640
-13 0 3 -0.2150 0.3277
-13 0 4 -0.7046 -0.3634
-13 0 5 -0.1366 0.2032
-13 0 6 0.9993 0.0074
-13 0 7 1.1406 0.2990
-13 0 8 1.2762 0.2482
-13 0 9 0.5640 -0.2490
-13 0 10 -0.3490 -0.0856
-13 0 11 -0.6523 -0.1329
-13 0 12 -1.3117 -0.0698
-13 0 13 -0.0574 0.3850
-13 0 14 1.2406 -0.2131
-13 0 15 2.5269 0.4714
-13 0 16 2.9402 -0.1491
-13 0 17 1.4516 0.0480
-13 0 18 0.8916 -0.4544
-13 0 19 -0.1089 -0.8997
-13 0 20 0.1975 -0.7172
-13 1 1 1.5659 0.6932
-13 1 2 1.4433 0.5773
-13 1 3 -0.2618 0.7593
-13 1 4 -1.0482 0.4153
-13 1 5 -1.6634 0.0713
-13 1 6 -0.6972 0.2944
-13 1 7 -0.0369 0.0261
-13 1 8 0.1277 0.2628
-13 1 9 0.4897 0.2218
-13 1 10 0.7332 -0.0130
-13 1 11 0.8780 0.2528
-13 1 12 0.4945 -0.0467
-13 1 13 -1.0740 0.1033
-13 1 14 -1.0695 0.2022
-13 1 15 -0.6132 0.0849
-13 1 16 1.0295 0.7946
-13 1 17 1.3984 0.5340
-13 1 18 0.1671 0.8282
-13 1 19 -0.9980 0.1228
-13 1 20 -2.0068 -0.4066
-13 2 1 0.4858 -1.0049
-13 2 2 1.8861 -0.3802
-13 2 3 1.5934 -0.3675
-13 2 4 0.3983 0.1777
-13 2 5 -0.5891 -0.1070
-13 2 6 -1.2552 0.0104
-13 2 7 -0.7680 -0.0358
-13 2 8 -0.6845 -0.2233
-13 2 9 -0.8297 -0.1328
-13 2 10 -0.5712 -0.0692
-13 2 11 0.1720 -0.0687
-13 2 12 1.5242 0.2631
-13 2 13 2.2836 -0.0092
-13 2 14 1.7997 0.2316
-13 2 15 1.6600 0.1498
-13 2 16 1.4617 0.1647
-13 2 17 2.1914 0.5285
-13 2 18 1.9738 0.4791
-13 2 19 0.8779 0.9309
-13 2 20 -0.2071 0.6794
-13 3 1 -0.6474 -0.3196
-13 3 2 -0.1469 -0.2192
-13 3 3 0.7087 -0.2058
-13 3 4 0.6667 -0.2684
-13 3 5 0.8930 -0.0723
-13 3 6 0.9145 -0.1758
-13 3 7 1.0900 0.1562
-13 3 8 1.4612 0.2317
-13 3 9 1.5169 0.1452
-13 3 10 1.1813 0.0737
-13 3 11 0.8602 -0.0401
-13 3 12 0.5410 -0.1754
-13 3 13 0.9164 -0.0417
-13 3 14 1.4502 -0.2107
-13 3 15 1.8304 0.1409
-13 3 16 2.4980 0.2154
-13 3 17 2.6736 0.1748
-13 3 18 3.0053 0.1749
-13 3 19 2.5431 -0.1134
-13 4 1 -0.7629 0.5892
-13 4 2 -0.9422 0.3682
-13 4 3 -1.5826 0.5733
-13 4 4 -2.4023 0.2950
-13 4 5 -2.9892 0.0078
-13 4 6 -2.4979 -0.3236
-13 4 7 -1.6123 -0.4001
-13 4 8 -0.7524 -0.1087
-13 4 9 -0.0259 0.2042
-13 4 10 0.7192 0.1518
-13 4 11 1.4096 0.0324
-13 4 12 1.8904 -0.1988
-13 4 13 1.3125 -0.4153
-13 4 14 0.3776 -0.3265
-13 4 15 -0.5040 -0.5065
-13 4 16 -0.9222 -0.1322
-13 4 17 -0.3902 0.0121
-13 4 18 -0.2526 0.0542
-13 5 1 -0.6185 -0.3737
-13 5 2 -0.0736 -0.3579
-13 5 3 -0.0059 -0.2086
-13 5 4 -0.6988 0.0380
-13 5 5 -2.0139 0.1261
-13 5 6 -2.9580 -0.0887
-13 5 7 -2.7374 -0.2048
-13 5 8 -1.6130 -0.2130
-13 5 9 -0.8244 0.0513
-13 5 10 -0.2943 0.1940
-13 5 11 0.2924 -0.2277
-13 5 12 1.4524 -0.5790
-13 5 13 2.8913 -0.8244
-13 5 14 2.9875 -0.7155
-13 5 15 2.2454 -0.2302
-13 5 16 0.9355 -0.3859
-13 5 17 0.0613 -0.0953
-13 6 1 1.0227 0.4635
-13 6 2 0.9181 0.0775
-13 6 3 0.8719 -0.1555
-13 6 4 1.2630 -0.4063
-13 6 5 0.8807 -0.4121
-13 6 6 0.1287 -0.2982
-13 6 7 -0.9915 -0.3452
-13 6 8 -0.8529 0.1001
-13 6 9 0.1720 0.3323
-13 6 10 0.9651 0.7388
-13 6 11 1.3621 0.4813
-13 6 12 1.4854 -0.4612
-13 6 13 2.2693 -1.1094
-13 6 14 3.4578 -1.4043
-13 6 15 3.3808 -0.7811
-13 6 16 2.7969 0.0259
-13 7 1 0.5392 1.0594
-13 7 2 0.2752 0.9414
-13 7 3 -0.6423 0.3566
-13 7 4 -0.7193 0.5221
-13 7 5 0.0439 0.0733
-13 7 6 0.3959 0.2986
-13 7 7 0.3571 -0.0385
-13 7 8 -0.7938 -0.0294
-13 7 9 -0.7095 0.3336
-13 7 10 -0.2172 0.5608
-13 7 11 0.3705 0.8175
-13 7 12 0.5212 0.1322
-13 7 13 0.3551 -0.9830
-13 7 14 1.0191 -1.5181
-13 8 1 0.6734 0.7358
-13 8 2 -0.3177 0.7380
-13 8 3 -1.2869 -0.1457
-13 8 4 -3.1492 -0.7100
-13 8 5 -2.6922 -0.2688
-13 8 6 -1.8648 -0.0782
-13 8 7 -0.5647 0.8868
-13 8 8 -0.2250 0.4745
-13 8 9 -0.6186 0.7166
-13 8 10 0.0282 0.7175
-13 8 11 0.7233 0.8628
-13 8 12 1.3735 0.6972
-13 9 1 2.4644 0.7696
-13 9 2 2.7815 0.6487
-13 9 3 1.8591 0.9471
-13 9 4 0.1660 -0.7745
-13 9 5 -1.9478 -0.9945
-13 9 6 -1.6225 -0.9377
-13 9 7 -1.6414 0.0511
-13 9 8 -0.7386 0.9846
-13 9 9 -1.3756 0.6024
-13 10 1 -1.2446 0.1235
-13 10 2 0.8251 0.0797
-13 10 3 1.0054 0.0845
-13 10 4 1.5850 0.3149
-13 10 5 0.4692 -1.0975
-12 -9 1 -0.0373 0.7519
-12 -9 2 -0.6991 0.6521
-12 -9 3 -0.6901 0.4199
-12 -9 4 -0.6918 0.0312
-12 -9 5 -0.9458 0.2693
-12 -9 6 -1.6567 0.3913
-12 -9 7 -2.0033 0.2012
-12 -9 8 -1.4868 -0.1386
-12 -9 9 0.3611 -0.0931
-12 -9 10 2.1693 0.1652
-12 -9 11 3.3248 0.5249
-12 -9 12 3.2046 0.3031
-12 -9 13 2.2254 -0.1082
-12 -9 14 0.9507 -0.3340
-12 -8 1 0.1782 -0.6378
-12 -8 2 0.2862 -0.5417
-12 -8 3 0.3140 -0.3635
-12 -8 4 0.8312 -0.6382
-12 -8 5 0.8036 -0.3575
-12 -8 6 -0.6099 -0.1608
-12 -8 7 -3.2796 0.1209
-12 -8 8 -4.7472 -0.2275
-12 -8 9 -3.6399 -0.4946
-12 -8 10 -0.2104 -0.4671
-12 -8 11 2.9025 -0.0504
-12 -8 12 3.7625 0.3676
-12 -8 13 3.1188 0.5768
-12 -8 14 1.7726 0.2750
-12 -8 15 1.4014 0.4811
-12 -8 16 0.6963 0.0042
-12 -8 17 -0.1107 0.5586
-12 -7 1 -0.7604 0.3155
-12 -7 2 0.3294 0.2820
-12 -7 3 0.0334 0.2290
-12 -7 4 0.3199 0.0917
-12 -7 5 0.4798 -0.2132
-12 -7 6 0.7114 0.0606
-12 -7 7 -1.2692 0.0809
-12 -7 8 -4.7017 0.4149
-12 -7 9 -7.1555 0.2143
-12 -7 10 -6.3909 -0.0944
-12 -7 11 -2.6090 -0.0969
-12 -7 12 1.3418 -0.3510
-12 -7 13 2.4489 0.0862
-12 -7 14 2.0096 -0.0206
-12 -7 15 -0.0398 0.2386
-12 -7 16 0.0111 0.5184
-12 -7 17 -0.7119 0.5549
-12 -7 18 0.0420 1.2544
-12 -7 19 -0.2405 0.7884
-12 -6 1 -0.9831 -0.1134
-12 -6 2 0.3597 0.5077
-12 -6 3 1.3031 0.0551
-12 -6 4 0.9280 0.4335
-12 -6 5 0.5944 -0.0355
-12 -6 6 0.0112 0.0085
-12 -6 7 0.4018 -0.0931
-12 -6 8 -0.7540 -0.1938
-12 -6 9 -3.2288 0.1295
-12 -6 10 -5.7319 0.2478
-12 -6 11 -6.8308 0.2206
-12 -6 12 -4.6656 0.4161
-12 -6 13 -1.8764 -0.4126
-12 -6 14 0.4731 0.0774
-12 -6 15 1.2883 -0.8783
-12 -6 16 0.3007 -0.0976
-12 -6 17 0.1384 -0.5586
-12 -6 18 -1.0899 0.2093
-12 -6 19 -0.0855 0.2680
-12 -6 20 -0.1540 0.4768
-12 -5 1 -1.2982 -0.4962
-12 -5 2 -1.3038 -0.5044
-12 -5 3 0.3385 -0.2160
-12 -5 4 0.6674 -0.5690
-12 -5 5 0.7873 0.0681
-12 -5 6 -0.1000 -0.3035
-12 -5 7 -0.8851 0.1069
-12 -5 8 -0.3629 -0.1900
-12 -5 9 -0.0178 -0.5274
-12 -5 10 -0.3161 -0.2341
-12 -5 11 -1.6727 -0.3624
-12 -5 12 -4.3348 0.2408
-12 -5 13 -4.6969 0.3765
-12 -5 14 -4.8914 0.0975
-12 -5 15 -2.1009 0.5182
-12 -5 16 -0.5931 -0.4538
-12 -5 17 0.8141 0.4003
-12 -5 18 0.6050 -0.4909
-12 -5 19 -0.1759 0.5316
-12 -5 20 -0.0591 -0.1419
-12 -5 21 0.0174 0.2857
-12 -4 1 -0.6719 1.2254
-12 -4 2 -0.5397 0.1328
-12 -4 3 -1.0967 0.3596
-12 -4 4 -0.6185 -0.1412
-12 -4 5 -1.5320 -0.1134
-12 -4 6 -1.5208 0.2111
-12 -4 7 -2.5441 0.0768
-12 -4 8 -2.9724 0.6144
-12 -4 9 -2.1928 0.3943
-12 -4 10 -1.1943 -0.0128
-12 -4 11 0.3539 0.1283
-12 -4 12 0.1804 -0.7493
-12 -4 13 -1.7360 0.0926
-12 -4 14 -3.1787 -0.4838
-12 -4 15 -4.8762 0.2170
-12 -4 16 -2.7564 0.1161
-12 -4 17 -1.4740 0.0063
-12 -4 18 1.3534 0.3377
-12 -4 19 1.4531 -0.1198
-12 -4 20 1.6219 0.5715
-12 -4 21 0.8239 0.0426
-12 -4 22 0.6775 0.3589
-12 -3 1 1.0239 0.9113
-12 -3 2 1.8630 1.2470
-12 -3 3 1.6614 0.2663
-12 -3 4 1.5972 0.6970
-12 -3 5 0.9600 -0.1034
-12 -3 6 -0.8954 0.2264
-12 -3 7 -1.8754 0.0254
-12 -3 8 -3.1604 -0.1592
-12 -3 9 -3.2265 0.3659
-12 -3 10 -2.2584 0.2083
-12 -3 11 -1.6645 0.3789
-12 -3 12 0.0482 0.3626
-12 -3 13 -0.4878 -0.5160
-12 -3 14 -1.0135 0.0854
-12 -3 15 -2.5710 -0.9118
-12 -3 16 -3.7343 0.1882
-12 -3 17 -2.9824 -0.4460
-12 -3 18 -2.2854 0.0845
-12 -3 19 0.1794 -0.3028
-12 -3 20 1.0608 -0.3290
-12 -3 21 2.1895 -0.2863
-12 -3 22 1.5666 -0.4533
-12 -2 1 0.2295 -0.6833
-12 -2 2 0.1712 -0.0005
-12 -2 3 1.0413 -0.1412
-12 -2 4 0.9329 -0.4118
-12 -2 5 2.1678 0.1094
-12 -2 6 1.8394 -0.2567
-12 -2 7 0.3355 0.2707
-12 -2 8 -1.3048 -0.1925
-12 -2 9 -3.0515 -0.5328
-12 -2 10 -2.9026 -0.1586
-12 -2 11 -1.8775 -0.5093
-12 -2 12 -1.0615 0.2899
-12 -2 13 0.4292 -0.0083
-12 -2 14 -0.3562 -0.0494
-12 -2 15 0.0137 0.1246
-12 -2 16 -1.2808 -0.4160
-12 -2 17 -1.4895 0.3889
-12 -2 18 -2.0460 -0.2034
-12 -2 19 -2.1985 0.3157
-12 -2 20 -1.3371 -0.3156
-12 -2 21 -0.2957 -0.3043
-12 -2 22 1.2294 -0.4681
-12 -2 23 1.5256 -0.3634
-12 -1 1 -0.6833 0.2757
-12 -1 2 -0.2285 -0.3210
-12 -1 3 -0.6328 0.2010
-12 -1 4 -0.6445 -0.5117
-12 -1 5 -0.7118 -0.2818
-12 -1 6 1.1533 -0.0117
-12 -1 7 1.6474 0.0354
-12 -1 8 1.2480 0.5579
-12 -1 9 -0.1584 0.0515
-12 -1 10 -2.1764 -0.1550
-12 -1 11 -2.2781 -0.0764
-12 -1 12 -1.8709 -0.5656
-12 -1 13 -0.3747 0.1839
-12 -1 14 1.2154 -0.4084
-12 -1 15 1.3806 0.1428
-12 -1 16 1.9938 -0.0902
-12 -1 17 1.0214 -0.0959
-12 -1 18 1.0490 0.0945
-12 -1 19 0.2075 -0.2203
-12 -1 20 -0.1907 -0.0123
-12 -1 21 -0.3439 -0.5048
-12 -1 22 0.0283 -0.6270
-12 -1 23 0.9984 -0.6689
-12 0 1 0.1668 0.1802
-12 0 2 1.2061 0.4004
-12 0 3 0.6258 0.1494
-12 0 4 0.1215 0.5541
-12 0 5 -0.5154 -0.2198
-12 0 6 -0.4251 0.1203
-12 0 7 1.0504 -0.0245
-12 0 8 1.5963 0.0772
-12 0 9 1.8022 0.4175
-12 0 10 0.8338 0.0052
-12 0 11 -1.0160 0.1954
-12 0 12 -1.9125 0.0564
-12 0 13 -2.7633 -0.1855
-12 0 14 -1.4719 0.1305
-12 0 15 0.1487 -0.3243
-12 0 16 1.5279 0.2644
-12 0 17 1.9794 -0.0129
-12 0 18 0.7880 0.0389
-12 0 19 -0.1081 -0.2158
-12 0 20 -1.0300 -0.4932
-12 0 21 -1.1877 -0.4518
-12 0 22 -1.1259 -0.7357
-12 1 1 0.2295 -1.1891
-12 1 2 0.5781 -0.7375
-12 1 3 0.8531 -0.6856
-12 1 4 -0.6271 -0.2941
-12 1 5 -1.3711 0.0835
-12 1 6 -2.1307 -0.2682
-12 1 7 -1.5931 0.0282
-12 1 8 -0.4911 -0.3023
-12 1 9 0.0068 -0.1733
-12 1 10 0.6748 0.0238
-12 1 11 0.6484 -0.1082
-12 1 12 0.1093 0.3238
-12 1 13 -0.7700 0.1933
-12 1 14 -2.1374 0.2154
-12 1 15 -1.7769 0.1961
-12 1 16 -0.4319 -0.0058
-12 1 17 1.4192 0.3486
-12 1 18 2.0929 0.3135
-12 1 19 0.9833 0.3028
-12 1 20 -0.3908 0.0851
-12 1 21 -1.4079 -0.2560
-12 1 22 -1.5935 -0.2028
-12 2 1 0.2198 0.2200
-12 2 2 1.0766 -0.5272
-12 2 3 1.8915 -0.3325
-12 2 4 1.7752 -0.5652
-12 2 5 0.2602 -0.0161
-12 2 6 -0.7170 0.1130
-12 2 7 -1.5104 0.0271
-12 2 8 -0.9491 0.0877
-12 2 9 -0.3448 -0.2608
-12 2 10 -0.1036 -0.1619
-12 2 11 0.3968 -0.1084
-12 2 12 1.0116 -0.0735
-12 2 13 1.8065 0.2153
-12 2 14 2.1028 0.2607
-12 2 15 1.6351 0.2931
-12 2 16 1.6739 0.2371
-12 2 17 2.3958 -0.1599
-12 2 18 3.2306 -0.1552
-12 2 19 3.4618 -0.1933
-12 2 20 2.2477 -0.0273
-12 2 21 1.2381 0.2234
-12 2 22 0.5322 0.1241
-12 3 1 -0.5034 0.9183
-12 3 2 0.3241 0.6414
-12 3 3 0.9474 0.2303
-12 3 4 1.7610 0.2269
-12 3 5 1.6901 -0.1384
-12 3 6 0.9919 0.1076
-12 3 7 0.4283 -0.0162
-12 3 8 0.0247 0.0151
-12 3 9 0.5024 0.0102
-12 3 10 0.8868 -0.0951
-12 3 11 0.9161 -0.0802
-12 3 12 0.6624 -0.1011
-12 3 13 0.5419 -0.2813
-12 3 14 0.5479 -0.2493
-12 3 15 1.0314 -0.1292
-12 3 16 1.2238 -0.0903
-12 3 17 2.0572 0.0656
-12 3 18 2.8467 -0.6918
-12 3 19 3.1195 -0.9014
-12 3 20 2.8598 -1.3008
-12 3 21 1.4452 -0.8667
-12 4 1 -0.2924 -0.1695
-12 4 2 -0.4913 0.0523
-12 4 3 -0.1807 0.0773
-12 4 4 -0.3478 0.1414
-12 4 5 -0.4074 0.1805
-12 4 6 -0.7601 -0.2457
-12 4 7 -0.9963 -0.4365
-12 4 8 -1.0979 -0.6998
-12 4 9 -1.1586 -0.5796
-12 4 10 -0.7840 -0.3183
-12 4 11 0.0846 -0.0485
-12 4 12 0.9804 -0.0175
-12 4 13 1.6402 0.1165
-12 4 14 1.5159 -0.3287
-12 4 15 0.4156 -0.2222
-12 4 16 -0.2844 -0.3741
-12 4 17 -1.1974 -0.2746
-12 4 18 -0.4744 -0.1768
-12 4 19 0.0116 -0.9732
-12 4 20 0.6866 -1.0886
-12 5 1 0.5910 0.2100
-12 5 2 0.4582 -0.0811
-12 5 3 0.2652 -0.0810
-12 5 4 0.4908 -0.0146
-12 5 5 0.1710 0.2411
-12 5 6 -0.0013 0.5199
-12 5 7 -0.1663 0.1334
-12 5 8 0.0814 -0.2041
-12 5 9 0.4409 -0.5225
-12 5 10 0.2436 -0.4891
-12 5 11 -0.1957 -0.1459
-12 5 12 0.1993 -0.1102
-12 5 13 1.2086 -0.2001
-12 5 14 3.2267 -0.0352
-12 5 15 4.0481 -0.3211
-12 5 16 3.7164 0.2549
-12 5 17 2.6491 -0.2001
-12 5 18 0.9056 -0.0494
-12 5 19 0.4942 -0.4778
-12 6 1 0.9102 0.5808
-12 6 2 1.3306 1.0279
-12 6 3 0.8380 0.5586
-12 6 4 -0.0614 0.4095
-12 6 5 -0.2001 -0.0197
-12 6 6 -0.7105 0.1029
-12 6 7 -0.6451 0.4001
-12 6 8 -0.5954 0.2143
-12 6 9 0.2311 0.2144
-12 6 10 1.3380 0.1219
-12 6 11 1.4630 0.1814
-12 6 12 0.9078 0.3723
-12 6 13 0.5493 -0.3090
-12 6 14 0.8083 -0.5852
-12 6 15 2.6066 -0.7199
-12 6 16 3.2689 -0.4355
-12 6 17 3.8301 0.4239
-12 6 18 3.1788 -0.0146
-12 7 1 -1.2694 -0.5912
-12 7 2 -0.4300 -0.1898
-12 7 3 0.3933 0.5311
-12 7 4 -0.4474 0.2358
-12 7 5 -1.1045 0.4752
-12 7 6 -1.1412 -0.1960
-12 7 7 -1.4024 0.0316
-12 7 8 -1.2727 0.0480
-12 7 9 -1.5742 0.0439
-12 7 10 -0.8771 0.3494
-12 7 11 0.2321 0.4111
-12 7 12 0.5184 0.5320
-12 7 13 0.4642 0.3234
-12 7 14 -0.0296 -0.7689
-12 7 15 0.2453 -0.9438
-12 7 16 1.2847 -1.1494
-12 8 1 -0.6124 0.0583
-12 8 2 0.1304 -0.4918
-12 8 3 -0.1419 -0.2123
-12 8 4 -0.1257 -0.4585
-12 8 5 -1.6597 -0.6505
-12 8 6 -1.4360 -0.1632
-12 8 7 -1.0117 -0.3378
-12 8 8 -0.4306 0.3557
-12 8 9 -0.2666 0.2113
-12 8 10 -0.7101 0.4275
-12 8 11 -0.0569 0.8424
-12 8 12 0.8583 0.8885
-12 8 13 1.2337 0.8736
-12 8 14 1.2420 -0.0750
-12 8 15 0.4197 -1.1415
-12 9 1 0.4940 -0.0329
-12 9 2 1.9882 0.8961
-12 9 3 2.4902 0.3480
-12 9 4 2.0028 0.6649
-12 9 5 0.8699 -0.7546
-12 9 6 -1.0077 -0.7767
-12 9 7 -0.4936 -0.4773
-12 9 8 -0.1322 0.1304
-12 9 9 0.6047 0.8790
-12 9 10 0.0455 0.4704
-12 9 11 -0.8438 0.6634
-12 9 12 -0.4553 1.0157
-12 10 1 -2.2102 -0.0581
-12 10 2 -2.1726 0.0732
-12 10 3 0.2258 0.2153
-12 10 4 0.9035 0.0339
-12 10 5 1.8394 0.0382
-12 10 6 0.9718 -1.5388
-12 10 7 0.3720 -1.1010
-12 10 8 1.1307 -0.6233
-12 10 9 1.7751 0.8441
-12 10 10 2.6514 1.3032
-12 11 1 -0.3061 1.7480
-12 11 2 -1.1070 0.8345
-12 11 3 -1.6622 1.1718
-12 11 4 -0.9386 0.0768
-12 11 5 -0.9685 -0.0075
-12 11 6 0.2564 -1.0395
-11 -11 8 0.8162 0.6393
-11 -10 1 0.7130 1.2222
-11 -10 2 0.2592 0.6015
-11 -10 3 -1.8204 0.1372
-11 -10 4 -2.6444 -0.3446
-11 -10 5 -3.1475 -0.2511
-11 -10 6 -2.2806 0.5181
-11 -10 7 -1.8097 0.5782
-11 -10 8 -1.9001 0.5536
-11 -10 9 -1.6043 0.3773
-11 -10 10 -0.6572 0.3803
-11 -10 11 0.6162 0.5923
-11 -10 12 0.6661 0.3029
-11 -10 13 -1.1123 -0.1443
-11 -10 14 -3.2261 -0.4093
-11 -10 15 -3.8544 -0.2568
-11 -10 16 -2.7090 0.5754
-11 -9 1 -0.4801 -0.8631
-11 -9 2 -0.4928 -0.4043
-11 -9 3 -1.0995 -0.8726
-11 -9 4 -1.6838 -0.8571
-11 -9 5 -1.6399 -0.9075
-11 -9 6 -1.7592 -0.4207
-11 -9 7 -1.8604 0.0454
-11 -9 8 -2.5349 -0.1110
-11 -9 9 -2.9639 -0.2217
-11 -9 10 -2.2981 -0.3895
-11 -9 11 -0.6129 -0.0448
-11 -9 12 1.3284 0.1466
-11 -9 13 2.0361 0.3444
-11 -9 14 1.1116 -0.0208
-11 -9 15 -0.9430 -0.0618
-11 -9 16 -2.5977 -0.5685
-11 -9 17 -3.5624 -0.1650
-11 -9 18 -2.7642 -0.0047
-11 -8 1 -0.1813 0.4466
-11 -8 2 -0.3930 0.3330
-11 -8 3 -0.9225 0.1097
-11 -8 4 -1.1519 -0.2941
-11 -8 5 -0.5680 -0.4297
-11 -8 6 0.1125 -0.1977
-11 -8 7 -0.6795 0.2637
-11 -8 8 -2.6942 0.4992
-11 -8 9 -4.9620 0.2622
-11 -8 10 -5.3136 -0.0196
-11 -8 11 -4.0837 -0.1606
-11 -8 12 -1.6137 0.0611
-11 -8 13 -0.1850 0.1157
-11 -8 14 1.0264 0.5293
-11 -8 15 0.9113 0.3301
-11 -8 16 0.7853 0.8122
-11 -8 17 -0.6596 0.0676
-11 -8 18 -2.1287 0.3681
-11 -8 19 -3.0091 -0.4301
-11 -8 20 -2.4002 0.4205
-11 -7 1 -0.6728 0.3594
-11 -7 2 -0.0362 0.6330
-11 -7 3 -0.1025 0.5380
-11 -7 4 -1.1367 0.4869
-11 -7 5 -1.0686 0.0839
-11 -7 6 0.0836 -0.0756
-11 -7 7 1.4597 0.0117
-11 -7 8 0.4964 0.2814
-11 -7 9 -2.6642 0.2605
-11 -7 10 -5.7495 0.3366
-11 -7 11 -6.1445 -0.1284
-11 -7 12 -4.2641 0.1876
-11 -7 13 -1.3506 -0.2271
-11 -7 14 -0.5550 0.0718
-11 -7 15 0.3640 -0.1712
-11 -7 16 -0.1258 0.0783
-11 -7 17 1.0093 0.3978
-11 -7 18 0.1051 0.3814
-11 -7 19 0.0016 0.7561
-11 -7 20 -1.0759 0.2910
-11 -7 21 0.2094 0.8136
-11 -7 22 1.2566 0.1529
-11 -6 1 -1.1399 -0.3081
-11 -6 2 -0.6522 -0.5471
-11 -6 3 0.8264 -0.0438
-11 -6 4 0.9164 -0.2998
-11 -6 5 -0.1353 0.1341
-11 -6 6 -0.6234 -0.1587
-11 -6 7 0.1864 -0.1241
-11 -6 8 1.7354 -0.2263
-11 -6 9 1.6650 -0.2924
-11 -6 10 -1.1961 -0.3152
-11 -6 11 -3.9895 -0.0463
-11 -6 12 -5.6584 -0.3187
-11 -6 13 -4.0602 0.4046
-11 -6 14 -2.0164 -0.3598
-11 -6 15 -0.5353 0.3581
-11 -6 16 0.2210 -0.6952
-11 -6 17 -0.1166 -0.0724
-11 -6 18 0.4372 -0.7047
-11 -6 19 -0.4562 -0.0815
-11 -6 20 -0.0585 -0.3211
-11 -6 21 -0.5206 -0.0054
-11 -6 22 1.0848 -0.1167
-11 -6 23 1.2673 -0.1248
-11 -5 1 -1.8286 0.7809
-11 -5 2 -1.6456 0.2452
-11 -5 3 -1.5375 0.1866
-11 -5 4 0.1743 0.1858
-11 -5 5 0.0622 -0.0988
-11 -5 6 -0.7150 0.3919
-11 -5 7 -1.9306 0.3069
-11 -5 8 -1.9578 0.3685
-11 -5 9 -0.5000 0.2615
-11 -5 10 0.7636 -0.3772
-11 -5 11 -0.0839 -0.1447
-11 -5 12 -1.5572 -0.4330
-11 -5 13 -4.4446 -0.1285
-11 -5 14 -4.3149 0.1769
-11 -5 15 -4.3891 -0.0676
-11 -5 16 -2.0544 0.5939
-11 -5 17 -1.0526 -0.2230
-11 -5 18 0.1243 0.4532
-11 -5 19 -0.0593 -0.3949
-11 -5 20 -0.5108 0.3451
-11 -5 21 -0.5708 -0.3438
-11 -5 22 -0.1137 0.0831
-11 -5 23 1.0404 -0.6731
-11 -4 1 -0.0858 0.0550
-11 -4 2 -0.2977 0.8884
-11 -4 3 -0.2918 0.1870
-11 -4 4 -0.4923 0.6003
-11 -4 5 0.3569 0.1067
-11 -4 6 -0.2515 0.0339
-11 -4 7 -0.9570 0.3238
-11 -4 8 -2.3211 0.3511
-11 -4 9 -3.0942 0.5271
-11 -4 10 -1.8112 0.5620
-11 -4 11 -0.3384 -0.1597
-11 -4 12 0.9885 0.3291
-11 -4 13 0.6642 -0.6454
-11 -4 14 -1.5604 0.0744
-11 -4 15 -2.5674 -0.5641
-11 -4 16 -3.7163 -0.0376
-11 -4 17 -1.5506 -0.0539
-11 -4 18 -0.3622 -0.0281
-11 -4 19 1.6891 0.1577
-11 -4 20 1.2139 -0.0787
-11 -4 21 0.8986 0.2994
-11 -4 22 -0.0234 0.0029
-11 -4 23 0.4488 0.2060
-11 -4 24 0.9191 -0.2194
-11 -3 1 1.7184 -0.8635
-11 -3 2 1.1134 -0.7345
-11 -3 3 1.8239 -0.1089
-11 -3 4 1.6520 -0.6130
-11 -3 5 1.7299 0.0682
-11 -3 6 1.6502 -0.4109
-11 -3 7 0.4898 -0.2672
-11 -3 8 -0.5016 -0.1502
-11 -3 9 -1.8101 -0.3789
-11 -3 10 -2.6867 0.0610
-11 -3 11 -1.6240 -0.0006
-11 -3 12 -1.0043 0.0338
-11 -3 13 0.7730 0.4904
-11 -3 14 0.1227 -0.2508
-11 -3 15 -0.8459 0.3906
-11 -3 16 -2.2828 -0.5571
-11 -3 17 -2.8859 0.2128
-11 -3 18 -1.5908 -0.2658
-11 -3 19 -0.2230 0.1689
-11 -3 20 1.6855 -0.2045
-11 -3 21 1.9346 -0.1596
-11 -3 22 1.7877 -0.3730
-11 -3 23 0.6217 -0.4540
-11 -3 24 0.0118 -0.6011
-11 -2 1 -1.2611 0.0881
-11 -2 2 0.2061 -0.5468
-11 -2 3 -0.1610 -0.2380
-11 -2 4 0.6125 -0.2987
-11 -2 5 0.5282 -0.5267
-11 -2 6 1.4782 0.0971
-11 -2 7 1.5783 -0.1085
-11 -2 8 0.4098 0.2273
-11 -2 9 -0.8554 0.1789
-11 -2 10 -2.5981 -0.3776
-11 -2 11 -3.1431 0.0015
-11 -2 12 -2.2963 -0.5476
-11 -2 13 -1.6491 0.0841
-11 -2 14 -0.0673 0.0834
-11 -2 15 -0.7519 0.1420
-11 -2 16 -0.7790 0.3701
-11 -2 17 -1.8577 -0.0609
-11 -2 18 -1.7274 0.3853
-11 -2 19 -1.4242 0.0822
-11 -2 20 -0.5650 0.3300
-11 -2 21 0.5187 -0.0688
-11 -2 22 1.5551 -0.1375
-11 -2 23 2.1745 -0.3171
-11 -2 24 1.8872 -0.2806
-11 -1 1 -2.3354 0.1963
-11 -1 2 -0.7026 0.6583
-11 -1 3 0.1364 -0.0566
-11 -1 4 -0.3453 0.3815
-11 -1 5 -0.2222 -0.1552
-11 -1 6 -0.1989 -0.2189
-11 -1 7 1.6241 0.1073
-11 -1 8 2.6706 -0.0084
-11 -1 9 2.3609 0.5313
-11 -1 10 1.1562 0.3969
-11 -1 11 -1.3426 0.1291
-11 -1 12 -2.3209 0.2280
-11 -1 13 -2.5084 -0.4920
-11 -1 14 -1.5507 -0.0295
-11 -1 15 -0.2059 -0.3916
-11 -1 16 -0.0309 0.0538
-11 -1 17 0.2032 0.0121
-11 -1 18 -0.3742 0.0527
-11 -1 19 -0.3663 0.1125
-11 -1 20 -0.5520 0.0540
-11 -1 21 -0.5082 -0.0935
-11 -1 22 -0.2438 -0.4930
-11 -1 23 0.4346 -0.8799
-11 -1 24 1.3001 -0.8509
-11 0 1 -0.0033 -0.3246
-11 0 2 -0.4798 -0.3798
-11 0 3 0.6446 -0.0905
-11 0 4 0.4066 -0.4482
-11 0 5 -0.3804 0.1972
-11 0 6 -1.0048 -0.3021
-11 0 7 -1.0748 -0.1769
-11 0 8 0.8412 -0.2522
-11 0 9 2.2743 -0.4550
-11 0 10 2.9887 0.0164
-11 0 11 2.2124 -0.0935
-11 0 12 -0.1658 0.2272
-11 0 13 -1.9291 0.2139
-11 0 14 -3.1502 -0.1021
-11 0 15 -2.3109 -0.0591
-11 0 16 -0.6849 -0.2644
-11 0 17 0.6861 -0.0136
-11 0 18 0.9920 0.0105
-11 0 19 0.2470 -0.0467
-11 0 20 -0.7681 -0.0493
-11 0 21 -1.2716 -0.0655
-11 0 22 -1.4843 -0.1999
-11 0 23 -1.1910 -0.6524
-11 0 24 -0.8578 -1.2019
-11 1 1 0.4218 0.6904
-11 1 2 0.2034 -0.0336
-11 1 3 -0.2035 -0.1699
-11 1 4 0.3190 -0.3134
-11 1 5 -0.7705 -0.3422
-11 1 6 -1.6902 0.3026
-11 1 7 -2.5861 0.0355
-11 1 8 -2.4245 0.3134
-11 1 9 -0.8313 -0.0408
-11 1 10 0.5375 -0.1941
-11 1 11 1.8631 -0.1020
-11 1 12 1.9345 -0.1337
-11 1 13 0.8265 0.1799
-11 1 14 -0.9645 0.2293
-11 1 15 -2.3963 0.1563
-11 1 16 -2.1852 0.0880
-11 1 17 -0.1035 0.0981
-11 1 18 2.0160 0.0343
-11 1 19 3.0286 0.1521
-11 1 20 2.2286 -0.2418
-11 1 21 0.7041 -0.0838
-11 1 22 -0.1824 -0.0956
-11 1 23 -0.6012 0.1757
-11 1 24 -0.4973 -0.0013
-11 2 1 1.0156 0.9763
-11 2 2 1.2920 1.2676
-11 2 3 1.7276 0.5070
-11 2 4 2.0548 0.4671
-11 2 5 2.4464 0.0550
-11 2 6 1.1805 0.1877
-11 2 7 0.1421 0.4178
-11 2 8 -1.0001 0.1927
-11 2 9 -0.8744 0.2747
-11 2 10 -0.1704 -0.0359
-11 2 11 0.6324 0.0131
-11 2 12 1.4138 -0.0580
-11 2 13 2.0731 0.0097
-11 2 14 2.0905 -0.1262
-11 2 15 1.3663 0.1204
-11 2 16 0.4640 -0.1257
-11 2 17 0.0569 0.0856
-11 2 18 1.4539 -0.1800
-11 2 19 2.4317 -0.3876
-11 2 20 3.2261 -0.4580
-11 2 21 2.2324 -0.8541
-11 2 22 1.2824 -0.4182
-11 2 23 0.6985 -0.2650
-11 3 1 -0.1589 -0.4403
-11 3 2 -0.3569 -0.2388
-11 3 3 0.3018 0.1064
-11 3 4 0.9522 -0.2602
-11 3 5 1.8512 0.0150
-11 3 6 2.4080 -0.1979
-11 3 7 1.7471 0.1085
-11 3 8 0.8868 0.0146
-11 3 9 -0.1215 -0.1576
-11 3 10 -0.2251 -0.3740
-11 3 11 -0.1321 -0.2791
-11 3 12 0.1371 -0.1758
-11 3 13 -0.1180 0.0528
-11 3 14 0.2375 -0.0405
-11 3 15 -0.1125 -0.3517
-11 3 16 0.2035 -0.0326
-11 3 17 0.1233 -0.4176
-11 3 18 0.6731 0.0853
-11 3 19 1.7809 -0.7933
-11 3 20 1.7495 -1.0335
-11 3 21 1.6520 -1.5584
-11 3 22 0.1309 -1.5963
-11 3 23 -0.2875 -0.9289
-11 4 1 -0.9177 -0.3670
-11 4 2 -1.2278 -0.5248
-11 4 3 -1.6812 -0.4523
-11 4 4 -1.2077 -0.2673
-11 4 5 -0.9059 -0.3816
-11 4 6 -0.1459 -0.0707
-11 4 7 0.3910 -0.1477
-11 4 8 0.3728 0.0096
-11 4 9 -0.2243 -0.1368
-11 4 10 -0.9061 -0.2536
-11 4 11 -1.3812 -0.4348
-11 4 12 -0.8838 0.0197
-11 4 13 -0.0963 -0.0418
-11 4 14 0.5152 0.5866
-11 4 15 1.0505 0.0688
-11 4 16 -0.0764 0.1273
-11 4 17 -0.2389 0.1021
-11 4 18 -1.1102 -0.1447
-11 4 19 -0.0476 0.1690
-11 4 20 0.8367 -1.0512
-11 4 21 1.2356 -1.1979
-11 4 22 1.2071 -1.9545
-11 5 1 -0.1353 0.0055
-11 5 2 -0.3456 0.2698
-11 5 3 -0.4427 0.0066
-11 5 4 -0.9571 0.0790
-11 5 5 -0.6688 0.1610
-11 5 6 -0.5732 0.1795
-11 5 7 0.1071 0.4245
-11 5 8 0.9500 0.2708
-11 5 9 1.5511 0.0318
-11 5 10 1.4030 -0.0188
-11 5 11 0.5394 -0.2483
-11 5 12 -1.1070 -0.0653
-11 5 13 -1.0514 0.1200
-11 5 14 -0.3682 -0.1124
-11 5 15 2.0669 0.4903
-11 5 16 3.7416 -0.1346
-11 5 17 3.7557 0.5868
-11 5 18 3.2604 0.1118
-11 5 19 1.2819 0.1392
-11 5 20 1.1709 -0.2225
-11 5 21 0.4547 -1.2155
-11 6 1 -1.1742 -0.5757
-11 6 2 -0.2754 -0.6578
-11 6 3 0.5021 0.0743
-11 6 4 0.5031 -0.1878
-11 6 5 -0.3774 -0.0719
-11 6 6 -0.6570 -0.2227
-11 6 7 -1.1234 -0.1464
-11 6 8 -0.7978 0.1938
-11 6 9 0.1674 0.0392
-11 6 10 1.2120 -0.1744
-11 6 11 2.1439 0.0281
-11 6 12 1.5281 -0.1441
-11 6 13 -0.2827 0.4779
-11 6 14 -1.1739 -0.0348
-11 6 15 -1.5540 -0.1970
-11 6 16 0.8668 -0.1007
-11 6 17 2.4392 -0.2192
-11 6 18 3.9370 0.8083
-11 6 19 4.0064 0.1720
-11 6 20 2.9423 0.2608
-11 7 1 -3.2173 -0.5659
-11 7 2 -2.1539 -0.9378
-11 7 3 -1.0139 -0.8155
-11 7 4 0.6991 0.0855
-11 7 5 0.9805 -0.1268
-11 7 6 0.6685 0.0642
-11 7 7 0.5418 -0.3999
-11 7 8 -0.1411 -0.3527
-11 7 9 -0.3684 -0.0278
-11 7 10 -0.2761 -0.2584
-11 7 11 0.1378 -0.1276
-11 7 12 1.2703 0.0126
-11 7 13 0.8475 0.0233
-11 7 14 0.2431 0.4961
-11 7 15 -0.5777 -0.4920
-11 7 16 -0.8431 -0.3646
-11 7 17 0.4495 -0.5472
-11 7 18 0.7573 0.1977
-11 8 1 -0.2219 0.4625
-11 8 2 -1.3224 0.5771
-11 8 3 -0.9118 -0.2913
-11 8 4 -0.9006 -0.0523
-11 8 5 0.0346 0.1854
-11 8 6 -0.1422 0.0098
-11 8 7 0.5364 0.2756
-11 8 8 1.3277 -0.1394
-11 8 9 1.3758 0.0710
-11 8 10 1.2891 0.2554
-11 8 11 0.6397 0.0764
-11 8 12 0.5785 0.6176
-11 8 13 1.1145 0.4727
-11 8 14 0.6676 0.5225
-11 8 15 0.8314 -0.0250
-11 8 16 0.3382 -1.1576
-11 8 17 0.8641 -1.0161
-11 9 1 -0.0604 0.0355
-11 9 2 -0.3340 -0.0331
-11 9 3 0.6927 0.7685
-11 9 4 1.1695 0.1236
-11 9 5 0.8202 0.4618
-11 9 6 0.3506 -0.2363
-11 9 7 -0.6622 -0.3126
-11 9 8 0.2178 0.0190
-11 9 9 1.2833 -0.0248
-11 9 10 1.7799 0.2947
-11 9 11 1.5793 -0.0281
-11 9 12 0.3148 -0.0311
-11 9 13 0.1824 0.7492
-11 9 14 0.2698 0.8936
-11 9 15 0.4716 1.0691
-11 10 1 -2.8835 0.2089
-11 10 2 -2.3850 -0.5951
-11 10 3 -2.5037 -0.2665
-11 10 4 -0.3177 0.0797
-11 10 5 0.7197 -0.1877
-11 10 6 1.5169 -0.2480
-11 10 7 0.8543 -1.4253
-11 10 8 -0.1140 -1.1780
-11 10 9 0.5496 -0.4748
-11 10 10 1.4519 0.1708
-11 10 11 2.3673 0.4010
-11 10 12 2.0204 -0.7018
-11 11 1 0.0146 -0.0675
-11 11 2 0.0802 1.1336
-11 11 3 -1.0652 0.4234
-11 11 4 -2.0479 1.0568
-11 11 5 -1.3703 0.6042
-11 11 6 -0.7010 0.4342
-11 11 7 0.7173 -0.5227
-11 11 8 0.3857 -1.8928
-11 11 9 -0.3630 -1.5985
-11 12 1 -0.4844 -2.2775
-11 12 2 -0.4814 -0.9815
-11 12 3 0.9153 0.1422
-11 12 4 0.0914 0.5755
-11 12 5 -0.3425 1.4669
-10 -11 1 1.6049 1.0969
-10 -11 2 2.5593 1.1850
-10 -11 3 0.2916 0.0059
-10 -11 4 -1.5515 0.2119
-10 -11 5 -3.4949 -0.3346
-10 -11 6 -3.8890 0.6267
-10 -11 7 -2.8084 0.2994
-10 -11 8 -1.7909 0.2042
-10 -11 9 -0.5549 0.1560
-10 -11 10 0.0828 0.5995
-10 -11 11 -0.0701 0.9880
-10 -11 12 -1.4478 0.6794
-10 -11 13 -3.9450 -0.3347
-10 -11 14 -5.8850 -0.5976
-10 -11 15 -5.4519 -0.0953
-10 -11 16 -3.1883 1.0590
-10 -10 1 0.7543 -0.7467
-10 -10 2 1.2440 0.0411
-10 -10 3 1.6018 -0.6908
-10 -10 4 -0.4899 -1.0621
-10 -10 5 -1.2845 -1.0222
-10 -10 6 -2.0730 -0.7986
-10 -10 7 -1.4907 0.1019
-10 -10 8 -1.2973 -0.1898
-10 -10 9 -1.5807 -0.3871
-10 -10 10 -1.2268 -0.6758
-10 -10 11 -0.1397 -0.2583
-10 -10 12 1.0801 0.2343
-10 -10 13 0.4040 0.2877
-10 -10 14 -2.2466 -0.3366
-10 -10 15 -5.1367 -0.6574
-10 -10 16 -5.4580 -0.5554
-10 -10 17 -3.6111 0.4673
-10 -10 18 -0.5150 1.2252
-10 -10 19 0.4115 1.4203
-10 -9 1 0.3929 0.8607
-10 -9 2 0.6175 0.2748
-10 -9 3 0.6350 0.6058
-10 -9 4 0.0174 -0.3469
-10 -9 5 -1.1428 -0.4480
-10 -9 6 -0.8512 -0.4836
-10 -9 7 -0.3324 0.0624
-10 -9 8 0.6979 0.6535
-10 -9 9 0.1236 0.3314
-10 -9 10 -0.9716 0.0611
-10 -9 11 -1.4866 -0.5624
-10 -9 12 -0.1796 -0.2845
-10 -9 13 1.8778 -0.2074
-10 -9 14 2.6955 0.3144
-10 -9 15 1.2626 -0.0923
-10 -9 16 -1.4734 -0.1353
-10 -9 17 -3.3462 -0.9371
-10 -9 18 -3.9145 -0.5484
-10 -9 19 -2.8705 -0.4940
-10 -9 20 -2.2013 0.6640
-10 -9 21 -0.7269 0.7815
-10 -8 1 0.9300 0.5554
-10 -8 2 1.3824 0.7281
-10 -8 3 0.5966 0.6998
-10 -8 4 -0.3926 0.7596
-10 -8 5 -1.3020 0.0892
-10 -8 6 -1.3513 0.0566
-10 -8 7 -0.2805 0.0002
-10 -8 8 0.2975 0.5508
-10 -8 9 0.3433 0.6800
-10 -8 10 -1.3519 0.6489
-10 -8 11 -2.5002 0.3717
-10 -8 12 -3.2931 0.0501
-10 -8 13 -1.6455 -0.0022
-10 -8 14 0.1951 -0.2203
-10 -8 15 2.7537 0.3018
-10 -8 16 3.3617 0.2917
-10 -8 17 3.1658 0.8079
-10 -8 18 1.0054 -0.0680
-10 -8 19 -0.9785 -0.1229
-10 -8 20 -2.6696 -1.0177
-10 -8 21 -2.4262 -0.1067
-10 -8 22 -0.8904 -0.3817
-10 -7 1 0.5647 -0.7355
-10 -7 2 1.2207 -0.7401
-10 -7 3 1.7653 -0.3384
-10 -7 4 0.7940 -0.2342
-10 -7 5 -0.8093 -0.0050
-10 -7 6 -1.5429 -0.3028
-10 -7 7 -0.4311 -0.1455
-10 -7 8 1.3664 -0.2744
-10 -7 9 2.0282 0.0988
-10 -7 10 0.7690 -0.3335
-10 -7 11 -1.3828 0.0645
-10 -7 12 -2.3735 -0.3265
-10 -7 13 -2.5449 0.2987
-10 -7 14 -1.0402 -0.2103
-10 -7 15 -0.2618 -0.1126
-10 -7 16 2.0470 -0.4561
-10 -7 17 3.1606 -0.0622
-10 -7 18 4.7499 0.2539
-10 -7 19 3.2066 0.3560
-10 -7 20 1.6017 0.2787
-10 -7 21 -1.0749 -0.1019
-10 -7 22 -0.6702 0.2247
-10 -7 23 0.0897 -0.0890
-10 -7 24 1.9597 0.3684
-10 -6 1 -0.8067 0.0504
-10 -6 2 -0.6009 -0.2008
-10 -6 3 0.2492 -0.4133
-10 -6 4 1.6603 -0.1512
-10 -6 5 0.9332 -0.2777
-10 -6 6 -0.8777 0.0067
-10 -6 7 -2.1469 0.0252
-10 -6 8 -1.0546 0.2083
-10 -6 9 0.6528 0.2315
-10 -6 10 1.7189 0.1577
-10 -6 11 -0.2901 -0.3775
-10 -6 12 -2.1434 -0.1243
-10 -6 13 -3.7880 -0.5419
-10 -6 14 -3.1830 0.5171
-10 -6 15 -2.3234 -0.0894
-10 -6 16 -1.4076 0.5156
-10 -6 17 -0.0996 -0.5344
-10 -6 18 1.0271 -0.0693
-10 -6 19 2.1902 -0.6632
-10 -6 20 1.2255 -0.0275
-10 -6 21 -0.0011 -0.4838
-10 -6 22 -1.8274 -0.0160
-10 -6 23 -1.2233 -0.2541
-10 -6 24 -0.8313 0.0280
-10 -5 1 -0.1453 -0.2312
-10 -5 2 -1.7785 0.3507
-10 -5 3 -1.8046 0.0888
-10 -5 4 -1.1903 0.2618
-10 -5 5 0.6797 0.1848
-10 -5 6 0.4566 -0.0193
-10 -5 7 -1.1127 0.0510
-10 -5 8 -2.7719 0.2543
-10 -5 9 -2.5338 0.1596
-10 -5 10 -0.8752 0.5602
-10 -5 11 0.9892 -0.0070
-10 -5 12 0.1206 0.1454
-10 -5 13 -0.8123 -0.2389
-10 -5 14 -3.2319 -0.2179
-10 -5 15 -3.0358 0.1753
-10 -5 16 -3.3810 0.0550
-10 -5 17 -1.7948 0.6194
-10 -5 18 -0.8481 0.0549
-10 -5 19 0.8797 0.4426
-10 -5 20 1.1205 -0.1217
-10 -5 21 0.7899 0.4259
-10 -5 22 -0.3587 -0.1068
-10 -5 23 -0.7118 0.3430
-10 -5 24 -0.3367 -0.2709
-10 -5 25 -0.1454 -0.0494
-10 -4 1 1.3056 -0.5735
-10 -4 2 0.4900 -1.1839
-10 -4 3 -0.0957 -0.3426
-10 -4 4 -0.2450 -0.5802
-10 -4 5 0.1650 0.0169
-10 -4 6 1.5304 -0.1458
-10 -4 7 1.5257 -0.2359
-10 -4 8 0.1588 -0.1729
-10 -4 9 -1.4021 -0.0813
-10 -4 10 -2.3183 -0.2652
-10 -4 11 -0.7383 0.2170
-10 -4 12 1.0680 -0.3722
-10 -4 13 2.1091 0.4813
-10 -4 14 1.8636 -0.2442
-10 -4 15 -0.0999 0.2924
-10 -4 16 -0.8630 -0.2647
-10 -4 17 -1.7712 0.0463
-10 -4 18 -0.3941 -0.0711
-10 -4 19 0.4974 0.0759
-10 -4 20 1.9734 0.0501
-10 -4 21 1.4194 0.1309
-10 -4 22 0.7905 0.2860
-10 -4 23 -0.4820 0.2690
-10 -4 24 -0.1477 0.4348
-10 -4 25 0.4120 0.2889
-10 -3 1 0.3006 0.4308
-10 -3 2 1.2389 -0.0727
-10 -3 3 0.4736 -0.5609
-10 -3 4 0.6721 -0.1946
-10 -3 5 0.4350 -0.4920
-10 -3 6 0.6760 0.0522
-10 -3 7 1.2252 -0.0247
-10 -3 8 0.8247 -0.0993
-10 -3 9 -0.4536 0.1584
-10 -3 10 -1.8415 -0.1902
-10 -3 11 -3.1711 -0.1218
-10 -3 12 -1.8772 -0.1562
-10 -3 13 -0.9187 -0.2800
-10 -3 14 0.7255 0.4331
-10 -3 15 0.1979 0.0338
-10 -3 16 -0.7959 0.5637
-10 -3 17 -1.8691 -0.1108
-10 -3 18 -1.9597 0.2136
-10 -3 19 -0.8443 -0.1634
-10 -3 20 0.5546 0.1440
-10 -3 21 1.6191 -0.1514
-10 -3 22 1.3809 0.0099
-10 -3 23 0.4244 -0.2970
-10 -3 24 -0.8046 -0.3564
-10 -3 25 -1.0953 -0.4616
-10 -3 26 -0.5728 -0.3051
-10 -2 1 -2.0273 0.4919
-10 -2 2 -0.9625 1.1405
-10 -2 3 0.1849 0.5354
-10 -2 4 -0.3378 0.4109
-10 -2 5 0.0317 0.3233
-10 -2 6 0.0086 -0.0395
-10 -2 7 0.6745 0.2914
-10 -2 8 1.3672 0.1743
-10 -2 9 0.7367 0.1810
-10 -2 10 -0.4160 0.4946
-10 -2 11 -2.2029 -0.0396
-10 -2 12 -3.2997 0.2450
-10 -2 13 -2.4890 -0.3322
-10 -2 14 -1.6836 -0.1062
-10 -2 15 -0.3228 -0.0365
-10 -2 16 -0.8614 0.0642
-10 -2 17 -1.2877 0.2086
-10 -2 18 -1.9639 0.0407
-10 -2 19 -1.5346 0.0813
-10 -2 20 -0.9258 0.0429
-10 -2 21 0.0617 0.1337
-10 -2 22 0.6171 0.0776
-10 -2 23 1.0530 0.0344
-10 -2 24 0.9717 -0.1376
-10 -2 25 0.6104 -0.4290
-10 -2 26 0.1727 -0.3817
-10 -1 1 -1.3098 0.0228
-10 -1 2 -1.5318 -0.1796
-10 -1 3 -0.3643 0.4757
-10 -1 4 0.4674 -0.0124
-10 -1 5 -0.1917 0.2406
-10 -1 6 -0.2411 0.0699
-10 -1 7 -0.1728 -0.2141
-10 -1 8 1.4333 -0.0077
-10 -1 9 3.2045 -0.3259
-10 -1 10 3.4787 -0.0783
-10 -1 11 2.6804 0.1205
-10 -1 12 0.2043 0.0588
-10 -1 13 -1.4084 0.3251
-10 -1 14 -1.8650 -0.1680
-10 -1 15 -1.1979 -0.0910
-10 -1 16 -0.3070 -0.2608
-10 -1 17 -0.1858 -0.0473
-10 -1 18 -0.4460 0.0016
-10 -1 19 -0.5213 0.1234
-10 -1 20 -0.3707 -0.0135
-10 -1 21 -0.1868 0.0572
-10 -1 22 -0.3635 -0.2256
-10 -1 23 -0.6405 -0.4164
-10 -1 24 -0.7423 -0.7390
-10 -1 25 -0.2772 -0.7391
-10 -1 26 -0.0491 -0.7190
-10 0 1 1.3175 0.1885
-10 0 2 -0.0888 0.2239
-10 0 3 -1.0347 -0.1187
-10 0 4 -0.3147 0.1498
-10 0 5 -0.3400 -0.3382
-10 0 6 -1.5769 0.1884
-10 0 7 -2.5505 0.0845
-10 0 8 -3.0440 0.0868
-10 0 9 -1.2196 0.0528
-10 0 10 1.1062 -0.4237
-10 0 11 2.7941 -0.2706
-10 0 12 2.7605 -0.2330
-10 0 13 0.7416 0.0995
-10 0 14 -1.4756 0.2096
-10 0 15 -2.6630 0.0839
-10 0 16 -2.1923 -0.1818
-10 0 17 -0.8030 -0.0670
-10 0 18 0.3732 -0.1160
-10 0 19 0.4022 0.1907
-10 0 20 0.2601 0.1323
-10 0 21 -0.2709 0.2076
-10 0 22 -0.0527 0.2210
-10 0 23 -0.0942 -0.0226
-10 0 24 -0.0749 -0.5889
-10 0 25 -0.4300 -1.0490
-10 1 1 2.0857 0.2011
-10 1 2 0.8078 0.8589
-10 1 3 0.0874 0.7272
-10 1 4 -0.5322 0.4118
-10 1 5 0.3045 0.2776
-10 1 6 -0.0950 -0.1878
-10 1 7 -1.2852 0.3634
-10 1 8 -2.7701 0.3137
-10 1 9 -3.5736 0.6342
-10 1 10 -2.4495 0.4112
-10 1 11 -0.5197 0.1635
-10 1 12 1.5373 -0.0561
-10 1 13 2.1294 0.0322
-10 1 14 1.0972 0.0286
-10 1 15 -1.4033 0.1368
-10 1 16 -2.8294 0.0117
-10 1 17 -3.0217 -0.1551
-10 1 18 -0.7921 0.2376
-10 1 19 1.1144 -0.0001
-10 1 20 1.8679 0.3717
-10 1 21 1.1388 -0.1208
-10 1 22 -0.2052 0.1400
-10 1 23 -0.4528 0.2014
-10 1 24 -0.0212 0.3630
-10 1 25 0.6722 -0.0791
-10 2 1 1.5303 -0.7610
-10 2 2 1.6927 -0.6660
-10 2 3 1.0749 0.1961
-10 2 4 1.0634 0.0525
-10 2 5 1.2698 0.1137
-10 2 6 2.5007 -0.1365
-10 2 7 2.2550 -0.3183
-10 2 8 1.3997 -0.1091
-10 2 9 -0.2628 -0.1604
-10 2 10 -1.1683 0.0207
-10 2 11 -1.3156 -0.0176
-10 2 12 -0.2569 0.1468
-10 2 13 0.8594 -0.0449
-10 2 14 2.0452 0.2643
-10 2 15 1.8771 -0.3377
-10 2 16 0.2521 0.0161
-10 2 17 -1.1421 -0.4618
-10 2 18 -2.3032 -0.0316
-10 2 19 -0.7084 0.1719
-10 2 20 0.2691 0.0048
-10 2 21 1.1234 0.0156
-10 2 22 0.0720 -0.7384
-10 2 23 -1.1024 -0.5003
-10 2 24 -1.5077 -0.2959
-10 2 25 -1.0757 0.1965
-10 3 1 -0.6429 -0.8731
-10 3 2 -0.2794 -0.8657
-10 3 3 -0.7583 -1.0598
-10 3 4 -1.0874 -0.4845
-10 3 5 -0.9539 -0.6513
-10 3 6 -0.1476 -0.2391
-10 3 7 1.2606 -0.1974
-10 3 8 1.6774 0.0946
-10 3 9 1.2387 0.0002
-10 3 10 0.0687 -0.0672
-10 3 11 -0.8764 -0.5055
-10 3 12 -1.7835 -0.1653
-10 3 13 -1.5672 -0.1062
-10 3 14 -1.7698 0.1898
-10 3 15 -0.3787 0.2927
-10 3 16 -0.3155 -0.4425
-10 3 17 0.0551 0.0322
-10 3 18 -0.2880 -0.6434
-10 3 19 -0.5302 0.2784
-10 3 20 0.4306 -0.1361
-10 3 21 0.1646 -0.2136
-10 3 22 0.2053 -0.7639
-10 3 23 -1.0973 -1.3880
-10 3 24 -1.4943 -1.1540
-10 4 1 -0.1145 0.4429
-10 4 2 -1.0021 0.2879
-10 4 3 -1.0277 0.0993
-10 4 4 -1.6543 -0.1837
-10 4 5 -1.7826 -0.0993
-10 4 6 -1.7691 -0.4290
-10 4 7 -1.0068 -0.2336
-10 4 8 0.1230 0.0439
-10 4 9 0.9931 0.3877
-10 4 10 0.7029 0.4289
-10 4 11 0.2888 0.3222
-10 4 12 -0.8655 -0.3646
-10 4 13 -1.2464 0.2046
-10 4 14 -1.1049 -0.2317
-10 4 15 -1.0764 0.5659
-10 4 16 0.1619 0.0147
-10 4 17 -0.5146 -0.1440
-10 4 18 0.1541 0.0787
-10 4 19 -0.3625 -0.3092
-10 4 20 0.5418 0.5110
-10 4 21 1.3127 -0.4199
-10 4 22 1.0941 -0.4583
-10 4 23 0.7115 -1.2766
-10 5 1 -0.0885 0.1932
-10 5 2 0.0070 -0.2162
-10 5 3 -0.2478 0.0554
-10 5 4 0.1015 0.0434
-10 5 5 -0.1865 0.0743
-10 5 6 -0.0919 0.1252
-10 5 7 0.0367 -0.1927
-10 5 8 0.5699 -0.3182
-10 5 9 1.7045 -0.1099
-10 5 10 2.6333 -0.2451
-10 5 11 2.4068 0.2263
-10 5 12 1.8185 -0.0328
-10 5 13 -0.4933 -0.1025
-10 5 14 -0.8643 0.2231
-10 5 15 -0.9454 -0.3955
-10 5 16 0.9128 0.4440
-10 5 17 2.8059 -0.4526
-10 5 18 2.7662 0.2681
-10 5 19 2.8148 0.0880
-10 5 20 1.0752 0.1937
-10 5 21 1.3115 0.3000
-10 5 22 0.9866 -0.7328
-10 6 1 -1.5163 0.0046
-10 6 2 -1.3136 -0.0359
-10 6 3 -0.7078 -0.6207
-10 6 4 0.0910 -0.2070
-10 6 5 0.8568 -0.2592
-10 6 6 0.5748 -0.1223
-10 6 7 0.3800 0.0714
-10 6 8 0.1540 -0.1464
-10 6 9 0.1299 -0.1094
-10 6 10 1.4350 -0.1924
-10 6 11 2.3386 -0.6451
-10 6 12 3.0947 0.0558
-10 6 13 2.3536 -0.3103
-10 6 14 -0.3003 0.4957
-10 6 15 -1.5361 0.1400
-10 6 16 -2.6616 -0.1563
-10 6 17 -0.3360 0.1728
-10 6 18 1.4982 -0.2914
-10 6 19 2.9542 0.9140
-10 6 20 3.1875 0.5398
-10 6 21 1.8539 0.8519
-10 7 1 -0.6748 0.8443
-10 7 2 -2.6098 0.5699
-10 7 3 -2.5006 0.2721
-10 7 4 -1.8098 -0.0684
-10 7 5 -0.2119 0.4652
-10 7 6 1.0456 0.2192
-10 7 7 1.1779 0.1692
-10 7 8 1.2340 0.2107
-10 7 9 0.5768 -0.0826
-10 7 10 -0.0394 0.3275
-10 7 11 0.5222 -0.2218
-10 7 12 0.6499 -0.4587
-10 7 13 1.9133 -0.1741
-10 7 14 1.2256 -0.4672
-10 7 15 0.1611 0.3802
-10 7 16 -0.8278 -0.6179
-10 7 17 -1.6565 -0.5060
-10 7 18 -0.2561 -0.6229
-10 7 19 0.1813 -0.1023
-10 7 20 1.3050 1.0555
-10 8 1 1.0499 0.4958
-10 8 2 0.0958 0.1234
-10 8 3 -1.4140 0.3429
-10 8 4 -1.7404 -0.0490
-10 8 5 -2.0985 0.0762
-10 8 6 -1.2857 0.5894
-10 8 7 -0.4411 0.2621
-10 8 8 0.2533 0.2591
-10 8 9 1.3351 0.0763
-10 8 10 1.0400 -0.1001
-10 8 11 0.9366 0.4825
-10 8 12 0.6981 -0.1791
-10 8 13 0.3237 0.2632
-10 8 14 0.8442 0.0194
-10 8 15 -0.1458 -0.0032
-10 8 16 0.0292 -0.1734
-10 8 17 -0.1423 -1.5028
-10 8 18 0.5657 -1.5124
-10 9 1 -1.4451 -0.9508
-10 9 2 -0.2393 -0.5618
-10 9 3 -0.0307 -0.6441
-10 9 4 0.6311 -0.0614
-10 9 5 0.8602 -0.3540
-10 9 6 0.0503 -0.0755
-10 9 7 -0.4514 0.0504
-10 9 8 -0.9180 -0.2855
-10 9 9 -0.4387 0.0620
-10 9 10 0.7380 -0.2913
-10 9 11 0.5918 -0.2474
-10 9 12 0.8936 -0.2780
-10 9 13 0.0938 -0.6617
-10 9 14 0.0900 0.2821
-10 9 15 -0.0690 0.3149
-10 9 16 -0.7235 0.7853
-10 10 1 -1.5163 -0.3885
-10 10 2 -2.1962 -0.1909
-10 10 3 -2.0045 -0.7152
-10 10 4 -1.8987 -0.4589
-10 10 5 -0.1344 -0.0431
-10 10 6 1.0951 -0.2203
-10 10 7 1.2555 -0.2336
-10 10 8 0.6982 -0.5968
-10 10 9 -0.5364 -0.5806
-10 10 10 -0.3895 0.4102
-10 10 11 0.1427 0.3789
-10 10 12 0.3185 0.5003
-10 10 13 0.5106 -0.7523
-10 10 14 -0.4245 -1.1938
-10 11 1 0.6356 -0.2665
-10 11 2 0.3261 -0.3374
-10 11 3 0.3296 0.3101
-10 11 4 -0.9403 -0.0489
-10 11 5 -2.0112 0.5673
-10 11 6 -1.3856 0.7271
-10 11 7 -0.0152 0.4617
-10 11 8 1.2944 -0.1148
-10 11 9 1.4039 -1.0218
-10 11 10 -0.0742 -0.5359
-10 11 11 -0.6814 0.8656
-10 11 12 -1.1967 1.7410
-10 12 1 -2.5631 -0.6762
-10 12 2 -1.4056 -1.7354
-10 12 3 -0.2842 -1.0630
-10 12 4 1.3977 -0.5586
-10 12 5 0.6154 -0.1611
-10 12 6 -0.6032 0.6000
-10 12 7 -1.1534 0.8898
-10 12 8 -0.1525 0.7103
-10 12 9 1.8826 -0.0528
-10 13 1 -1.7305 1.3723
-10 13 2 -2.0043 0.4054
-10 13 3 -2.4074 -1.1216
-10 13 4 -1.2902 -0.6979
-9 -12 1 -0.4948 -0.1844
-9 -12 2 1.6492 1.3711
-9 -12 3 2.7256 -0.0642
-9 -12 4 1.7417 0.5993
-9 -12 5 0.2398 -0.2489
-9 -12 6 -2.0627 0.2130
-9 -12 7 -1.6141 -0.1553
-9 -12 8 -0.8001 -0.3120
-9 -12 9 0.5677 -0.0797
-9 -12 10 0.6545 0.6984
-9 -12 11 0.2167 1.0275
-9 -12 12 -0.9738 0.7564
-9 -12 13 -2.1009 -0.3385
-9 -12 14 -3.9454 -0.7597
-9 -12 15 -4.4247 -0.3252
-9 -11 1 0.5004 -1.1027
-9 -11 2 0.5686 -0.7545
-9 -11 3 2.9545 -0.2582
-9 -11 4 2.5060 -1.0578
-9 -11 5 1.7456 -0.2223
-9 -11 6 -0.4930 -0.5607
-9 -11 7 -2.3067 0.1838
-9 -11 8 -2.5477 -0.5713
-9 -11 9 -1.8343 -0.9546
-9 -11 10 -0.0942 -1.0237
-9 -11 11 1.4316 -0.1131
-9 -11 12 2.1058 0.5473
-9 -11 13 1.0336 0.5968
-9 -11 14 -1.4057 -0.3615
-9 -11 15 -4.2419 -0.6262
-9 -11 16 -4.8230 -0.2788
-9 -11 17 -3.6039 0.3982
-9 -11 18 -0.6001 0.3547
-9 -11 19 0.8616 -0.8313
-9 -10 1 -0.7125 0.7275
-9 -10 2 0.9453 -0.2030
-9 -10 3 1.3800 0.4390
-9 -10 4 2.6966 -0.3177
-9 -10 5 1.8222 -0.6870
-9 -10 6 2.1399 -0.3586
-9 -10 7 1.6334 -0.0534
-9 -10 8 1.7210 0.7508
-9 -10 9 1.1626 0.0945
-9 -10 10 0.6028 -0.4496
-9 -10 11 1.0874 -1.0079
-9 -10 12 2.7105 -0.4354
-9 -10 13 4.3169 0.0721
-9 -10 14 3.7651 0.3570
-9 -10 15 0.9782 -0.3752
-9 -10 16 -2.3872 -0.5566
-9 -10 17 -3.2767 -0.5449
-9 -10 18 -2.1665 0.4248
-9 -10 19 0.2886 0.6324
-9 -10 20 0.6377 0.4776
-9 -10 21 0.6362 -0.3225
-9 -9 1 -0.0829 -0.2533
-9 -9 2 1.0638 0.6374
-9 -9 3 1.2878 0.3827
-9 -9 4 0.9168 1.1078
-9 -9 5 0.0064 0.1602
-9 -9 6 -1.4998 0.0292
-9 -9 7 -0.8441 -0.0627
-9 -9 8 0.3645 0.4873
-9 -9 9 2.2664 1.1036
-9 -9 10 1.8859 0.7647
-9 -9 11 0.6589 0.4085
-9 -9 12 -0.2544 -0.3728
-9 -9 13 1.2076 -0.1101
-9 -9 14 3.4959 -0.0776
-9 -9 15 4.5886 0.4611
-9 -9 16 3.0211 -0.0593
-9 -9 17 0.3951 -0.1303
-9 -9 18 -1.3904 -0.9102
-9 -9 19 -1.6704 -0.3863
-9 -9 20 -1.3381 -0.5418
-9 -9 21 -1.7314 0.4641
-9 -9 22 -1.6558 0.1170
-9 -9 23 -1.7169 0.5837
-9 -8 1 0.9793 -1.2197
-9 -8 2 1.0668 -1.2232
-9 -8 3 1.8015 -0.7042
-9 -8 4 1.2141 -0.4508
-9 -8 5 0.2096 0.1365
-9 -8 6 -1.5017 -0.4287
-9 -8 7 -2.6891 -0.2790
-9 -8 8 -1.9648 -0.5686
-9 -8 9 -0.4569 0.0187
-9 -8 10 1.4128 0.0911
-9 -8 11 0.7118 0.3177
-9 -8 12 -0.5371 0.1776
-9 -8 13 -2.2114 -0.0364
-9 -8 14 -0.8233 -0.0936
-9 -8 15 1.5287 -0.2341
-9 -8 16 4.7794 0.2288
-9 -8 17 5.6798 0.3513
-9 -8 18 5.6094 0.6334
-9 -8 19 3.5322 -0.0628
-9 -8 20 1.8601 -0.2550
-9 -8 21 -0.6410 -0.9878
-9 -8 22 -1.5736 -0.2339
-9 -8 23 -1.7975 -0.5700
-9 -8 24 -0.5357 0.2964
-9 -7 1 0.2488 0.0823
-9 -7 2 1.0437 -0.4892
-9 -7 3 1.6821 -0.7138
-9 -7 4 2.3512 -0.5104
-9 -7 5 1.4324 -0.3727
-9 -7 6 0.0884 -0.0363
-9 -7 7 -1.4512 -0.2376
-9 -7 8 -1.3980 0.1315
-9 -7 9 -0.4824 -0.2026
-9 -7 10 0.8751 0.1786
-9 -7 11 1.2452 -0.5530
-9 -7 12 0.1529 -0.0405
-9 -7 13 -1.2159 -0.3530
-9 -7 14 -2.8029 0.3405
-9 -7 15 -2.2897 -0.1344
-9 -7 16 -1.0825 -0.1240
-9 -7 17 2.0242 -0.5184
-9 -7 18 4.1170 0.0054
-9 -7 19 5.7075 0.1259
-9 -7 20 4.1684 0.4535
-9 -7 21 2.1214 0.0602
-9 -7 22 -1.3194 -0.0312
-9 -7 23 -1.9639 0.0766
-9 -7 24 -2.0899 0.0434
-9 -7 25 -0.1659 0.3272
-9 -6 1 -0.2277 0.3684
-9 -6 2 -1.2730 0.4876
-9 -6 3 -0.6518 0.2290
-9 -6 4 0.5209 0.1346
-9 -6 5 1.9663 0.1288
-9 -6 6 1.2597 0.0490
-9 -6 7 -0.4201 -0.0230
-9 -6 8 -2.2855 0.1306
-9 -6 9 -1.8280 0.3995
-9 -6 10 -1.0751 0.5448
-9 -6 11 0.3417 0.5775
-9 -6 12 -0.5906 -0.2425
-9 -6 13 -1.4377 -0.0558
-9 -6 14 -3.0607 -0.4853
-9 -6 15 -3.6690 0.5283
-9 -6 16 -3.9031 0.1517
-9 -6 17 -3.0227 0.4670
-9 -6 18 -1.0680 -0.4116
-9 -6 19 1.3749 -0.0923
-9 -6 20 2.7448 -0.5828
-9 -6 21 1.8937 0.0839
-9 -6 22 -0.3380 -0.4590
-9 -6 23 -2.8842 0.1465
-9 -6 24 -3.1853 -0.1110
-9 -6 25 -2.6807 0.3655
-9 -6 26 -1.0007 0.1883
-9 -5 1 0.5880 -0.0754
-9 -5 2 -0.4082 -0.6418
-9 -5 3 -2.1235 -0.1238
-9 -5 4 -2.0005 -0.2101
-9 -5 5 -0.4503 0.0980
-9 -5 6 1.9347 -0.0102
-9 -5 7 2.3604 -0.1137
-9 -5 8 0.8075 -0.5707
-9 -5 9 -1.1273 -0.2836
-9 -5 10 -1.2412 -0.5067
-9 -5 11 -0.2662 0.2632
-9 -5 12 1.7116 0.0135
-9 -5 13 1.4145 0.1132
-9 -5 14 1.2810 -0.2077
-9 -5 15 -0.6099 -0.3194
-9 -5 16 -1.3040 0.0428
-9 -5 17 -2.5666 0.1364
-9 -5 18 -1.9549 0.3940
-9 -5 19 -0.8300 0.1330
-9 -5 20 1.7155 0.1978
-9 -5 21 2.5417 -0.0435
-9 -5 22 2.3748 0.3154
-9 -5 23 0.3451 -0.0167
-9 -5 24 -0.9194 0.3574
-9 -5 25 -1.4329 0.0276
-9 -5 26 -1.1816 0.1872
-9 -4 1 0.7362 0.4394
-9 -4 2 1.4762 0.3334
-9 -4 3 0.3568 -0.4572
-9 -4 4 -0.9486 -0.0437
-9 -4 5 -1.2885 -0.1287
-9 -4 6 0.0180 0.2854
-9 -4 7 2.2060 0.3468
-9 -4 8 3.2447 0.2636
-9 -4 9 1.6569 -0.0523
-9 -4 10 -0.2581 -0.0651
-9 -4 11 -1.7050 -0.6720
-9 -4 12 -0.6484 -0.0428
-9 -4 13 1.3407 -0.4133
-9 -4 14 2.7695 0.4154
-9 -4 15 3.3634 -0.0051
-9 -4 16 2.1378 0.2358
-9 -4 17 0.7850 -0.1732
-9 -4 18 -0.9865 -0.0062
-9 -4 19 -1.3623 -0.2742
-9 -4 20 -0.9148 -0.0531
-9 -4 21 0.5580 -0.2682
-9 -4 22 0.8539 0.0446
-9 -4 23 0.6590 0.0943
-9 -4 24 -0.3895 0.2899
-9 -4 25 -0.3710 0.4175
-9 -4 26 0.1014 0.6004
-9 -4 27 0.3587 0.5061
-9 -3 1 0.4091 0.6673
-9 -3 2 0.0262 1.0353
-9 -3 3 0.5108 0.7758
-9 -3 4 -0.4343 0.2117
-9 -3 5 -1.1676 0.3000
-9 -3 6 -1.6054 0.1204
-9 -3 7 -0.9391 0.2622
-9 -3 8 0.5460 0.4872
-9 -3 9 1.2869 0.3207
-9 -3 10 -0.0980 0.5671
-9 -3 11 -1.8303 0.2183
-9 -3 12 -3.7901 -0.1260
-9 -3 13 -2.9271 -0.1700
-9 -3 14 -1.5201 -0.4089
-9 -3 15 0.5144 0.1800
-9 -3 16 1.1638 0.0851
-9 -3 17 0.9266 0.3065
-9 -3 18 -0.0842 -0.0084
-9 -3 19 -0.8043 -0.0228
-9 -3 20 -1.2163 -0.2709
-9 -3 21 -0.6851 -0.0895
-9 -3 22 -0.2372 -0.2448
-9 -3 23 -0.2099 -0.0740
-9 -3 24 -0.9199 -0.2605
-9 -3 25 -1.4193 -0.3885
-9 -3 26 -1.2393 -0.3169
-9 -3 27 0.2012 -0.0432
-9 -2 1 -1.0348 -0.4508
-9 -2 2 -0.9292 -0.3528
-9 -2 3 -0.6730 0.3990
-9 -2 4 0.1067 0.3107
-9 -2 5 -0.3408 0.1186
-9 -2 6 -0.6607 0.1865
-9 -2 7 -0.7962 -0.0888
-9 -2 8 -0.2523 -0.0879
-9 -2 9 1.2287 -0.0578
-9 -2 10 1.6497 -0.2660
-9 -2 11 0.7544 0.2381
-9 -2 12 -1.0337 0.0111
-9 -2 13 -2.6580 0.2303
-9 -2 14 -2.2408 -0.0414
-9 -2 15 -1.1958 -0.0962
-9 -2 16 0.1113 -0.0692
-9 -2 17 0.4125 0.0269
-9 -2 18 0.2450 -0.0334
-9 -2 19 -0.0459 0.0391
-9 -2 20 -0.0747 -0.1930
-9 -2 21 -0.3392 -0.0492
-9 -2 22 -0.3912 0.0145
-9 -2 23 -0.6100 0.2841
-9 -2 24 -0.7417 0.2084
-9 -2 25 -0.8857 0.1348
-9 -2 26 -0.8876 -0.6180
-9 -2 27 -0.5285 -0.4033
-9 -1 1 0.8754 -0.7397
-9 -1 2 -0.8721 -0.3938
-9 -1 3 -1.3939 -0.5471
-9 -1 4 -0.8972 -0.0037
-9 -1 5 -0.0366 -0.1395
-9 -1 6 -0.6640 -0.1025
-9 -1 7 -1.3063 0.1402
-9 -1 8 -1.6918 -0.0492
-9 -1 9 -0.7284 0.0781
-9 -1 10 1.5117 -0.2525
-9 -1 11 2.7966 -0.4330
-9 -1 12 2.6917 -0.2261
-9 -1 13 0.8580 -0.0835
-9 -1 14 -0.9498 0.2501
-9 -1 15 -1.5264 0.2768
-9 -1 16 -1.0520 0.0723
-9 -1 17 -0.6518 0.0403
-9 -1 18 -0.3407 0.0041
-9 -1 19 -0.5132 0.0232
-9 -1 20 0.1786 0.1391
-9 -1 21 0.5885 -0.1160
-9 -1 22 0.6633 -0.0727
-9 -1 23 -0.3495 -0.1426
-9 -1 24 -1.4332 -0.0395
-9 -1 25 -2.5629 -0.0836
-9 -1 26 -2.1946 -0.1196
-9 -1 27 -1.8827 -0.6829
-9 0 1 3.7616 -0.0412
-9 0 2 1.4241 0.0070
-9 0 3 -0.4405 0.3751
-9 0 4 -1.3205 0.0177
-9 0 5 -0.8125 0.2648
-9 0 6 -0.2847 -0.2003
-9 0 7 -1.5983 -0.0335
-9 0 8 -3.3350 0.1838
-9 0 9 -4.9345 0.3055
-9 0 10 -4.2728 0.4408
-9 0 11 -1.8339 0.0857
-9 0 12 0.8147 -0.1843
-9 0 13 1.8061 -0.1988
-9 0 14 0.9861 0.0069
-9 0 15 -1.0123 0.0925
-9 0 16 -1.9369 0.2740
-9 0 17 -2.0196 -0.2508
-9 0 18 -1.5595 0.0556
-9 0 19 -1.1149 -0.1684
-9 0 20 -1.3029 0.2915
-9 0 21 -0.6146 0.2720
-9 0 22 0.0926 0.3250
-9 0 23 1.1600 0.1260
-9 0 24 1.3096 0.0810
-9 0 25 0.8067 -0.4260
-9 0 26 -0.5679 -0.2915
-9 1 1 1.8306 -0.6544
-9 1 2 2.8452 -0.6409
-9 1 3 1.3819 -0.1604
-9 1 4 0.4813 0.2871
-9 1 5 0.1527 0.0387
-9 1 6 1.4411 0.1049
-9 1 7 2.1566 -0.4944
-9 1 8 1.1385 -0.2894
-9 1 9 -1.1455 -0.1897
-9 1 10 -3.4446 0.2087
-9 1 11 -3.9547 0.2307
-9 1 12 -2.3519 0.3125
-9 1 13 0.1662 -0.0859
-9 1 14 1.5331 0.2439
-9 1 15 1.4674 0.0379
-9 1 16 -0.8334 0.1346
-9 1 17 -1.8670 0.0250
-9 1 18 -2.5539 -0.3537
-9 1 19 -1.2766 0.2085
-9 1 20 -0.6453 0.0028
-9 1 21 -0.9406 0.5628
-9 1 22 -1.8604 0.2868
-9 1 23 -2.4004 0.4259
-9 1 24 -1.6604 0.2528
-9 1 25 0.1542 0.2299
-9 1 26 1.3853 -0.5204
-9 2 1 0.3490 -0.4122
-9 2 2 1.5809 -0.4086
-9 2 3 1.9496 -0.7622
-9 2 4 0.6133 -0.2106
-9 2 5 0.1146 -0.0221
-9 2 6 0.3094 -0.0080
-9 2 7 2.2014 -0.0889
-9 2 8 3.3538 -0.4082
-9 2 9 3.1329 -0.4479
-9 2 10 1.1052 -0.3530
-9 2 11 -0.9487 -0.2535
-9 2 12 -2.6191 -0.1908
-9 2 13 -1.8377 0.1350
-9 2 14 -0.4940 -0.1907
-9 2 15 1.4149 0.5073
-9 2 16 1.8822 -0.2889
-9 2 17 0.2048 0.0908
-9 2 18 -1.0419 -0.5144
-9 2 19 -2.4964 -0.2049
-9 2 20 -1.1796 0.2862
-9 2 21 -0.5764 0.2890
-9 2 22 -0.4532 0.4324
-9 2 23 -2.0325 -0.1286
-9 2 24 -3.4918 -0.2136
-9 2 25 -3.7686 -0.0768
-9 2 26 -2.1157 -0.0503
-9 3 1 -0.3555 1.0570
-9 3 2 -0.3142 0.4837
-9 3 3 0.2699 0.4694
-9 3 4 -0.1012 -0.0967
-9 3 5 -1.3991 0.2118
-9 3 6 -2.0956 0.0962
-9 3 7 -1.7132 0.2232
-9 3 8 0.0783 0.2378
-9 3 9 1.8598 0.3650
-9 3 10 2.3284 0.0922
-9 3 11 1.4310 0.2884
-9 3 12 -0.1693 -0.3749
-9 3 13 -2.4351 -0.0098
-9 3 14 -2.6357 -0.1319
-9 3 15 -2.8992 -0.0642
-9 3 16 -0.5772 0.3121
-9 3 17 0.3256 -0.6595
-9 3 18 0.8040 -0.1033
-9 3 19 0.2694 -0.8656
-9 3 20 -0.7985 0.1417
-9 3 21 -0.2747 0.2975
-9 3 22 -0.4613 0.4438
-9 3 23 -0.3943 0.0152
-9 3 24 -1.3984 -0.7341
-9 3 25 -2.0908 -1.0274
-9 4 1 0.1931 0.4006
-9 4 2 0.2259 0.5664
-9 4 3 -0.1021 0.4609
-9 4 4 0.4486 0.5581
-9 4 5 0.2233 0.1566
-9 4 6 -0.5946 0.1409
-9 4 7 -1.3246 -0.1520
-9 4 8 -1.2976 -0.3429
-9 4 9 -0.3240 -0.0188
-9 4 10 1.5519 0.1662
-9 4 11 2.1758 0.1975
-9 4 12 2.8014 0.4287
-9 4 13 1.5615 -0.4688
-9 4 14 0.0669 0.2933
-9 4 15 -0.8351 -0.4411
-9 4 16 -1.8562 0.1989
-9 4 17 -0.2503 -0.2417
-9 4 18 -0.1844 -0.6528
-9 4 19 1.1071 -0.2085
-9 4 20 0.7837 -0.5550
-9 4 21 0.7777 0.6080
-9 4 22 0.7450 0.3802
-9 4 23 -0.0435 0.4918
-9 4 24 -0.6489 -0.2060
-9 5 1 0.0963 -0.3148
-9 5 2 -0.0773 0.0961
-9 5 3 0.0775 -0.1534
-9 5 4 -0.0588 -0.0871
-9 5 5 0.6987 0.2024
-9 5 6 1.0077 0.1453
-9 5 7 0.8002 0.2364
-9 5 8 0.6629 -0.0513
-9 5 9 0.2621 -0.5711
-9 5 10 0.7879 -0.1108
-9 5 11 1.9577 -0.4584
-9 5 12 2.2480 0.1770
-9 5 13 3.0733 0.0596
-9 5 14 1.2463 -0.1655
-9 5 15 0.5980 0.5060
-9 5 16 -0.4542 -0.3530
-9 5 17 -0.0344 0.4908
-9 5 18 1.4987 -0.5032
-9 5 19 1.4483 -0.0242
-9 5 20 2.0684 0.1492
-9 5 21 0.9379 0.4198
-9 5 22 1.1055 1.0495
-9 5 23 0.7899 0.4938
-9 6 1 0.1149 0.6820
-9 6 2 -0.7099 0.4361
-9 6 3 -1.0904 0.5784
-9 6 4 -0.8157 -0.0511
-9 6 5 -0.6295 -0.0876
-9 6 6 0.1401 0.1468
-9 6 7 0.2043 0.0830
-9 6 8 -0.1190 0.5910
-9 6 9 -0.0859 0.2881
-9 6 10 -0.8437 0.0714
-9 6 11 0.1704 0.2377
-9 6 12 0.8982 -0.5515
-9 6 13 1.8880 0.3271
-9 6 14 2.2041 -0.2819
-9 6 15 -0.0962 0.4035
-9 6 16 -1.1756 0.3322
-9 6 17 -2.8703 -0.1409
-9 6 18 -1.3560 0.2618
-9 6 19 0.2321 -0.5248
-9 6 20 1.2706 0.5149
-9 6 21 1.5705 0.5812
-9 6 22 0.4056 1.2464
-9 7 1 0.7794 -0.2298
-9 7 2 0.4048 0.0919
-9 7 3 -1.2290 0.1351
-9 7 4 -1.8191 0.3806
-9 7 5 -1.5227 -0.0680
-9 7 6 -0.9612 0.0775
-9 7 7 0.1823 0.0260
-9 7 8 -0.0169 -0.3207
-9 7 9 -0.2323 0.3359
-9 7 10 -0.7198 -0.1338
-9 7 11 -1.7345 0.4203
-9 7 12 -0.7659 -0.0234
-9 7 13 -0.5761 -0.4982
-9 7 14 1.2587 -0.0316
-9 7 15 1.3136 -0.6674
-9 7 16 0.3707 0.2327
-9 7 17 -0.5689 -0.6501
-9 7 18 -1.9138 -0.7331
-9 7 19 -0.7499 -0.9387
-9 7 20 -0.1955 -0.9512
-9 7 21 0.7163 0.0956
-9 8 1 0.4249 -0.9098
-9 8 2 1.0589 -0.3799
-9 8 3 1.1327 -0.5392
-9 8 4 -0.0846 -0.4515
-9 8 5 -0.8227 -0.1738
-9 8 6 -1.3621 -0.2942
-9 8 7 -1.3487 0.2618
-9 8 8 -0.3225 -0.1437
-9 8 9 -0.4984 -0.3958
-9 8 10 0.1882 -0.0432
-9 8 11 -0.5065 -0.4397
-9 8 12 -0.7298 0.5718
-9 8 13 -0.3370 -0.2267
-9 8 14 -0.5493 0.1848
-9 8 15 0.5127 0.1288
-9 8 16 -0.2461 0.0985
-9 8 17 -0.0589 0.3379
-9 8 18 -0.2157 -0.9218
-9 8 19 0.1834 -1.1623
-9 9 1 -1.0173 0.0608
-9 9 2 -1.3544 -0.1431
-9 9 3 -0.2108 -0.0277
-9 9 4 0.9141 -0.3355
-9 9 5 1.3421 -0.2480
-9 9 6 1.3606 -0.0850
-9 9 7 0.1781 -0.1751
-9 9 8 -0.5649 0.4689
-9 9 9 -0.6308 -0.2461
-9 9 10 -1.0286 0.1044
-9 9 11 -0.2612 -0.1098
-9 9 12 -1.2189 -0.1391
-9 9 13 -0.5919 0.2179
-9 9 14 -0.5657 -0.5427
-9 9 15 -0.0498 0.3217
-9 9 16 0.1051 0.3324
-9 9 17 -0.9385 1.1161
-9 9 18 -1.0031 0.8047
-9 10 1 0.1389 0.7545
-9 10 2 -0.9038 0.0450
-9 10 3 -1.8953 0.0717
-9 10 4 -1.8653 -0.1152
-9 10 5 -1.1051 -0.1810
-9 10 6 0.0195 0.0864
-9 10 7 1.1234 0.0625
-9 10 8 0.5022 -0.1054
-9 10 9 0.2957 0.1873
-9 10 10 -0.4921 -0.2300
-9 10 11 -0.6055 1.0292
-9 10 12 -0.5139 0.8583
-9 10 13 -1.3940 1.2918
-9 10 14 -0.9608 0.3216
-9 10 15 -1.1760 -0.4746
-9 10 16 -0.0338 -0.3201
-9 11 1 -0.1734 0.2468
-9 11 2 0.9035 0.2109
-9 11 3 0.9582 0.0191
-9 11 4 0.7782 0.0620
-9 11 5 -0.3266 -0.0266
-9 11 6 -1.1268 0.0444
-9 11 7 -0.9511 0.4187
-9 11 8 0.3174 -0.1364
-9 11 9 0.7434 -0.5528
-9 11 10 1.3671 -1.1246
-9 11 11 0.1536 -0.8191
-9 11 12 -0.0037 0.9351
-9 11 13 -0.8212 1.7479
-9 12 1 -1.9021 0.4131
-9 12 2 -2.1684 0.5438
-9 12 3 -0.8404 -0.2932
-9 12 4 0.9060 -0.0778
-9 12 5 2.2303 -0.1807
-9 12 6 1.4891 0.0593
-9 12 7 -0.3154 0.2027
-9 12 8 -1.0702 0.5756
-9 12 9 -0.2248 -0.3385
-9 12 10 1.4205 -1.0024
-9 12 11 2.5592 -2.3431
-9 13 1 0.6307 1.5633
-9 13 2 -1.1089 1.1449
-9 13 3 -1.6344 0.7735
-9 13 4 -1.7903 -0.1032
-9 13 5 0.0357 0.0730
-9 13 6 1.6480 -0.0065
-9 13 7 1.7676 0.2533
-9 14 1 0.5581 0.5296
-8 -13 1 -1.9453 -1.5457
-8 -13 2 -1.1503 0.2012
-8 -13 3 2.1486 -0.4306
-8 -13 4 2.4720 -0.0231
-8 -13 5 3.0653 0.0847
-8 -13 6 0.8049 0.2415
-8 -13 7 -0.0883 0.4767
-8 -13 8 -1.1652 0.0848
-8 -13 9 -0.7611 0.0366
-8 -13 10 -0.4753 0.1523
-8 -13 11 0.9456 0.4057
-8 -13 12 1.4258 0.0705
-8 -13 13 1.8608 -0.1083
-8 -13 14 0.3137 -0.7829
-8 -12 1 -1.2797 -1.5428
-8 -12 2 -2.2054 -2.2109
-8 -12 3 -0.0569 -0.4844
-8 -12 4 2.2514 -1.4346
-8 -12 5 2.7364 -0.2858
-8 -12 6 1.8808 -0.6264
-8 -12 7 -0.7834 -0.0619
-8 -12 8 -1.8870 -0.5821
-8 -12 9 -2.3001 -0.7774
-8 -12 10 -1.3065 -0.8709
-8 -12 11 -0.2860 0.0428
-8 -12 12 1.4485 0.4431
-8 -12 13 2.1319 0.5600
-8 -12 14 2.2206 -0.0875
-8 -12 15 -0.2001 -0.5824
-8 -12 16 -2.2108 -0.4021
-8 -12 17 -3.4493 -0.6734
-8 -12 18 -2.0656 -0.6769
-8 -11 1 -1.2798 -0.0429
-8 -11 2 -0.4126 -0.5469
-8 -11 3 -1.1136 -0.5753
-8 -11 4 1.7790 -0.1385
-8 -11 5 3.1834 -0.8471
-8 -11 6 4.1539 0.0738
-8 -11 7 2.5840 0.0071
-8 -11 8 0.1749 0.6741
-8 -11 9 -1.5859 -0.1245
-8 -11 10 -1.9076 -0.6170
-8 -11 11 -0.6373 -1.0304
-8 -11 12 1.6197 -0.1580
-8 -11 13 4.0493 0.3028
-8 -11 14 5.0184 0.7362
-8 -11 15 4.2603 0.0998
-8 -11 16 1.3252 0.0594
-8 -11 17 -0.6363 0.0826
-8 -11 18 -1.4610 0.1586
-8 -11 19 0.4157 -0.3816
-8 -11 20 1.6303 -1.4407
-8 -11 21 2.5310 -1.7364
-8 -10 1 -0.6922 -0.6636
-8 -10 2 -0.5284 0.5351
-8 -10 3 0.0692 -0.0262
-8 -10 4 -0.4379 0.7499
-8 -10 5 1.0455 0.1804
-8 -10 6 1.5169 -0.2157
-8 -10 7 3.0860 0.0130
-8 -10 8 3.0098 0.3311
-8 -10 9 2.3922 1.0463
-8 -10 10 0.5189 0.5776
-8 -10 11 -0.9375 0.1230
-8 -10 12 -1.0643 -0.4798
-8 -10 13 0.8625 -0.0104
-8 -10 14 3.2819 0.1650
-8 -10 15 4.2787 0.5184
-8 -10 16 2.9144 -0.1271
-8 -10 17 0.2699 0.1042
-8 -10 18 -1.1110 0.0801
-8 -10 19 -1.0358 0.9473
-8 -10 20 0.4331 0.5510
-8 -10 21 0.3661 0.3610
-8 -10 22 0.2414 -0.5440
-8 -10 23 -1.2465 -0.5185
-8 -9 1 -0.4652 -0.8420
-8 -9 2 -0.6305 -1.5248
-8 -9 3 0.4262 -0.5451
-8 -9 4 0.3229 -0.5684
-8 -9 5 -0.7440 0.4612
-8 -9 6 -2.0582 -0.1862
-8 -9 7 -3.3997 -0.3081
-8 -9 8 -2.2369 -0.5969
-8 -9 9 -0.4879 -0.2250
-8 -9 10 1.5192 0.2694
-8 -9 11 0.7873 0.2309
-8 -9 12 -0.9216 0.1546
-8 -9 13 -2.3754 -0.2343
-8 -9 14 -1.0114 0.0779
-8 -9 15 1.3728 0.0845
-8 -9 16 3.1803 0.3489
-8 -9 17 2.3611 -0.2047
-8 -9 18 0.9623 -0.1972
-8 -9 19 -0.1169 -0.6598
-8 -9 20 0.3785 0.0828
-8 -9 21 0.4135 -0.2418
-8 -9 22 -0.3752 0.5692
-8 -9 23 -1.4070 -0.1653
-8 -9 24 -2.0300 0.5221
-8 -8 1 -0.5312 0.6743
-8 -8 2 0.0530 -0.1656
-8 -8 3 0.2433 -0.6615
-8 -8 4 1.6448 -0.4675
-8 -8 5 1.8262 -0.4038
-8 -8 6 1.1191 0.2556
-8 -8 7 -1.1003 -0.1866
-8 -8 8 -3.0932 0.0126
-8 -8 9 -2.7656 -0.5038
-8 -8 10 -0.7444 -0.1660
-8 -8 11 1.9801 -0.3397
-8 -8 12 1.7318 -0.0996
-8 -8 13 0.0183 -0.1518
-8 -8 14 -2.4130 -0.1038
-8 -8 15 -1.8089 -0.0812
-8 -8 16 0.2614 -0.0100
-8 -8 17 3.1657 0.0966
-8 -8 18 3.9486 0.2146
-8 -8 19 4.3265 0.0819
-8 -8 20 3.2884 -0.2293
-8 -8 21 3.1640 -0.3738
-8 -8 22 1.1741 -0.7635
-8 -8 23 0.0416 -0.2575
-8 -8 24 -1.4284 -0.6838
-8 -8 25 -0.7165 -0.0042
-8 -7 1 0.5890 0.9151
-8 -7 2 0.4548 1.1506
-8 -7 3 0.8706 0.7384
-8 -7 4 1.1483 0.5275
-8 -7 5 2.1111 0.4409
-8 -7 6 2.0768 0.3615
-8 -7 7 1.6551 0.4808
-8 -7 8 -0.1913 0.2313
-8 -7 9 -1.2369 0.6464
-8 -7 10 -1.3478 0.2472
-8 -7 11 0.2269 0.5738
-8 -7 12 1.6886 -0.2541
-8 -7 13 1.2764 0.0575
-8 -7 14 -0.6649 -0.2606
-8 -7 15 -3.3546 0.2276
-8 -7 16 -4.0480 -0.1172
-8 -7 17 -3.0111 -0.0566
-8 -7 18 -0.5531 -0.4859
-8 -7 19 1.3335 0.0603
-8 -7 20 2.5411 -0.1809
-8 -7 21 1.9131 0.3368
-8 -7 22 1.0976 -0.1908
-8 -7 23 -1.2329 0.0820
-8 -7 24 -1.8103 0.0247
-8 -7 25 -2.2817 0.2016
-8 -7 26 -0.5546 0.2642
-8 -6 1 -0.5611 -0.2853
-8 -6 2 -0.6224 -0.2810
-8 -6 3 -1.2034 0.0365
-8 -6 4 -0.6872 -0.0122
-8 -6 5 0.3060 0.1543
-8 -6 6 1.7066 0.0644
-8 -6 7 1.7605 0.0472
-8 -6 8 1.1645 -0.3493
-8 -6 9 -0.5466 -0.2804
-8 -6 10 -0.7559 -0.0231
-8 -6 11 -0.9062 0.1900
-8 -6 12 0.6252 0.4501
-8 -6 13 0.9694 -0.2587
-8 -6 14 0.9170 -0.1492
-8 -6 15 -0.7858 -0.4551
-8 -6 16 -2.5832 0.1858
-8 -6 17 -3.8608 0.1100
-8 -6 18 -3.1918 0.1883
-8 -6 19 -1.5616 -0.3452
-8 -6 20 0.8783 -0.1401
-8 -6 21 1.6861 -0.5709
-8 -6 22 1.2288 -0.0248
-8 -6 23 -0.6335 -0.5956
-8 -6 24 -2.4246 -0.0161
-8 -6 25 -2.7693 -0.2072
-8 -6 26 -1.9867 0.3603
-8 -6 27 -0.3371 0.1919
-8 -5 1 0.1750 -0.1248
-8 -5 2 0.3591 0.1590
-8 -5 3 -0.8514 -0.2918
-8 -5 4 -2.5121 -0.1099
-8 -5 5 -2.4633 -0.2172
-8 -5 6 -0.5108 0.0798
-8 -5 7 2.1142 0.0246
-8 -5 8 3.4788 0.1760
-8 -5 9 2.8021 -0.5245
-8 -5 10 1.0543 -0.3214
-8 -5 11 0.4355 -0.6758
-8 -5 12 0.4833 0.0087
-8 -5 13 2.3348 0.0458
-8 -5 14 3.0726 0.0429
-8 -5 15 3.6398 -0.1831
-8 -5 16 2.1098 -0.3362
-8 -5 17 0.0646 -0.1726
-8 -5 18 -2.2163 0.1435
-8 -5 19 -2.4871 0.1056
-8 -5 20 -1.3616 0.1731
-8 -5 21 1.3998 0.0172
-8 -5 22 2.4730 0.0049
-8 -5 23 2.5583 0.0989
-8 -5 24 0.6654 -0.1264
-8 -5 25 -0.6503 -0.0257
-8 -5 26 -1.4191 -0.0102
-8 -5 27 -1.0225 0.1476
-8 -4 1 0.7676 0.3007
-8 -4 2 0.9936 0.3151
-8 -4 3 1.2571 0.5979
-8 -4 4 -0.4183 0.2300
-8 -4 5 -2.7014 0.2863
-8 -4 6 -3.6190 0.1873
-8 -4 7 -1.8835 0.2778
-8 -4 8 0.9533 0.4855
-8 -4 9 3.2604 0.7089
-8 -4 10 2.3912 0.3471
-8 -4 11 0.4127 0.3880
-8 -4 12 -1.6358 -0.4058
-8 -4 13 -1.7196 0.0296
-8 -4 14 0.2135 -0.1359
-8 -4 15 2.5037 0.3195
-8 -4 16 4.2568 0.1528
-8 -4 17 3.8200 0.0878
-8 -4 18 1.3812 -0.1502
-8 -4 19 -1.6772 -0.0055
-8 -4 20 -3.7067 -0.2998
-8 -4 21 -3.4794 -0.0483
-8 -4 22 -1.6561 -0.3044
-8 -4 23 -0.0987 0.0575
-8 -4 24 0.5814 0.0440
-8 -4 25 0.4389 0.2229
-8 -4 26 0.3169 0.1165
-8 -4 27 0.6719 0.5251
-8 -4 28 0.5143 0.3724
-8 -3 1 0.0777 -0.8001
-8 -3 2 -0.1863 -0.6818
-8 -3 3 -0.1985 -0.3499
-8 -3 4 0.2820 -0.0629
-8 -3 5 -0.6992 -0.1715
-8 -3 6 -2.6145 -0.1495
-8 -3 7 -3.7850 -0.1982
-8 -3 8 -2.9785 -0.4455
-8 -3 9 -0.6191 -0.0565
-8 -3 10 1.7360 0.0271
-8 -3 11 1.2636 0.3486
-8 -3 12 -0.4255 0.3294
-8 -3 13 -2.9839 -0.1603
-8 -3 14 -3.4325 -0.1521
-8 -3 15 -2.0571 -0.3223
-8 -3 16 0.4945 -0.0323
-8 -3 17 2.7391 0.1111
-8 -3 18 3.4683 0.0219
-8 -3 19 2.1020 0.0538
-8 -3 20 -0.0155 -0.0845
-8 -3 21 -2.2105 -0.1583
-8 -3 22 -2.6154 -0.1570
-8 -3 23 -2.1734 -0.1374
-8 -3 24 -1.3195 -0.1402
-8 -3 25 -1.2303 -0.0706
-8 -3 26 -0.7521 -0.4113
-8 -3 27 -0.4660 -0.3222
-8 -3 28 1.2578 -0.1523
-8 -2 1 0.6451 -0.5788
-8 -2 2 -0.8560 -0.4351
-8 -2 3 -1.1967 -0.5159
-8 -2 4 -0.8729 -0.3423
-8 -2 5 0.2363 -0.1220
-8 -2 6 0.2845 -0.2350
-8 -2 7 -0.9039 -0.0328
-8 -2 8 -1.8486 -0.0905
-8 -2 9 -1.8218 -0.3596
-8 -2 10 0.0634 -0.2247
-8 -2 11 1.9504 -0.4584
-8 -2 12 2.0696 -0.0509
-8 -2 13 0.8316 0.0536
-8 -2 14 -1.1665 0.1009
-8 -2 15 -1.8773 0.1903
-8 -2 16 -1.2414 0.0316
-8 -2 17 -0.1494 -0.0098
-8 -2 18 1.1754 0.0420
-8 -2 19 1.6056 -0.1873
-8 -2 20 1.4555 -0.0031
-8 -2 21 0.4644 -0.2633
-8 -2 22 -0.8186 -0.0689
-8 -2 23 -1.8107 -0.0463
-8 -2 24 -1.9392 0.4184
-8 -2 25 -2.0044 0.1851
-8 -2 26 -1.7786 0.4145
-8 -2 27 -1.5965 -0.6805
-8 -2 28 -1.2144 -0.2302
-8 -1 1 3.3244 0.6285
-8 -1 2 1.2728 0.0851
-8 -1 3 -0.9670 0.2553
-8 -1 4 -1.6611 0.0452
-8 -1 5 -1.3555 0.0689
-8 -1 6 0.0464 0.0753
-8 -1 7 0.0663 -0.1646
-8 -1 8 -1.2054 0.2231
-8 -1 9 -2.6213 0.2882
-8 -1 10 -2.8983 0.3760
-8 -1 11 -0.9441 0.2457
-8 -1 12 1.4185 -0.2230
-8 -1 13 2.4075 -0.3038
-8 -1 14 1.8521 -0.1427
-8 -1 15 0.2608 -0.0114
-8 -1 16 -0.7257 0.4378
-8 -1 17 -0.9123 0.1036
-8 -1 18 -1.2058 0.1292
-8 -1 19 -0.7669 -0.1080
-8 -1 20 -0.4775 -0.1258
-8 -1 21 0.7368 -0.1284
-8 -1 22 1.1655 -0.2487
-8 -1 23 0.9517 -0.3560
-8 -1 24 -0.6839 -0.0464
-8 -1 25 -1.6257 0.2502
-8 -1 26 -2.9929 0.4129
-8 -1 27 -2.2400 0.4755
-8 -1 28 -2.1516 -0.5806
-8 0 1 2.7092 -0.0934
-8 0 2 3.9056 0.0956
-8 0 3 2.4302 -0.2178
-8 0 4 0.4049 0.3099
-8 0 5 -0.3284 0.0574
-8 0 6 0.1420 0.1859
-8 0 7 1.5483 -0.1604
-8 0 8 0.9579 -0.4503
-8 0 9 -1.3191 -0.2441
-8 0 10 -4.2151 0.0375
-8 0 11 -5.3665 0.3207
-8 0 12 -3.7179 0.4144
-8 0 13 -0.4351 -0.0635
-8 0 14 1.6986 -0.1998
-8 0 15 2.6011 -0.1226
-8 0 16 1.4342 -0.1221
-8 0 17 0.6613 0.3473
-8 0 18 -0.3312 -0.2305
-8 0 19 -1.2982 0.0312
-8 0 20 -1.9117 -0.2754
-8 0 21 -1.9993 0.1339
-8 0 22 -0.6214 0.0649
-8 0 23 1.2394 0.1851
-8 0 24 2.5055 -0.3392
-8 0 25 2.3177 0.1188
-8 0 26 1.3410 -0.2719
-8 0 27 -0.7388 0.5062
-8 1 1 -1.7334 0.1522
-8 1 2 0.6880 -0.0083
-8 1 3 2.7977 -0.0876
-8 1 4 2.0662 -0.3117
-8 1 5 1.1289 0.2436
-8 1 6 0.9611 0.0625
-8 1 7 2.3878 0.3104
-8 1 8 4.2441 -0.1114
-8 1 9 4.1085 -0.3570
-8 1 10 1.4952 -0.4287
-8 1 11 -2.0673 -0.1666
-8 1 12 -4.5940 -0.1376
-8 1 13 -4.1115 0.3308
-8 1 14 -1.5806 -0.1531
-8 1 15 0.5647 0.3052
-8 1 16 2.0932 0.0868
-8 1 17 1.1186 0.1852
-8 1 18 0.9205 0.2051
-8 1 19 -0.0476 -0.2941
-8 1 20 -0.3046 0.0566
-8 1 21 -1.3159 -0.0407
-8 1 22 -2.3928 0.4208
-8 1 23 -3.1797 0.4523
-8 1 24 -2.3801 0.4703
-8 1 25 -1.1496 -0.0226
-8 1 26 1.0910 0.0887
-8 1 27 1.8223 -0.8242
-8 2 1 -2.6337 1.1139
-8 2 2 -1.8122 0.6880
-8 2 3 -0.4167 0.7779
-8 2 4 0.9844 0.3387
-8 2 5 0.0262 0.2138
-8 2 6 -0.6686 0.3997
-8 2 7 -0.5793 0.2987
-8 2 8 1.3795 0.3961
-8 2 9 3.6904 0.2895
-8 2 10 4.5224 -0.0023
-8 2 11 2.6761 0.0583
-8 2 12 0.0058 -0.1171
-8 2 13 -3.1301 -0.2975
-8 2 14 -3.2606 0.0821
-8 2 15 -2.2658 -0.4207
-8 2 16 -0.2440 0.4968
-8 2 17 1.0790 -0.1717
-8 2 18 0.3309 0.1705
-8 2 19 0.1063 -0.3511
-8 2 20 -0.6907 -0.3409
-8 2 21 0.1653 0.0196
-8 2 22 0.2764 0.2164
-8 2 23 -0.3629 0.3272
-8 2 24 -2.1927 0.3938
-8 2 25 -3.2795 0.1109
-8 2 26 -3.5844 0.2509
-8 3 1 -0.8443 -0.5802
-8 3 2 -1.4625 0.3356
-8 3 3 -1.1782 0.1606
-8 3 4 -0.2623 0.5872
-8 3 5 0.2567 0.2199
-8 3 6 -1.0424 0.2412
-8 3 7 -2.1884 0.2321
-8 3 8 -2.2226 0.0720
-8 3 9 -0.6183 0.0391
-8 3 10 2.1298 0.2258
-8 3 11 3.6255 -0.1308
-8 3 12 3.3245 0.4057
-8 3 13 1.7250 -0.2951
-8 3 14 -1.4687 -0.0710
-8 3 15 -2.2902 -0.2285
-8 3 16 -2.9864 -0.4073
-8 3 17 -0.8124 0.2902
-8 3 18 0.5179 -0.5323
-8 3 19 1.0605 -0.0178
-8 3 20 0.7308 -0.6484
-8 3 21 -0.3590 0.0142
-8 3 22 -0.1742 0.4198
-8 3 23 0.0462 0.7197
-8 3 24 0.0358 0.3669
-8 3 25 -0.6112 0.0586
-8 3 26 -1.4613 -0.6111
-8 4 1 0.8441 -0.9208
-8 4 2 0.1043 -0.7306
-8 4 3 0.0112 -0.2745
-8 4 4 0.0526 -0.4547
-8 4 5 0.8866 -0.0271
-8 4 6 1.3432 -0.1881
-8 4 7 0.2012 -0.1365
-8 4 8 -1.1888 -0.0133
-8 4 9 -1.9875 -0.4386
-8 4 10 -1.6623 -0.2174
-8 4 11 0.8389 -0.2328
-8 4 12 2.4233 -0.3741
-8 4 13 4.1754 0.3044
-8 4 14 3.5352 -0.4970
-8 4 15 1.3882 0.4031
-8 4 16 -0.2617 -0.2803
-8 4 17 -2.1875 0.1300
-8 4 18 -0.7305 0.0500
-8 4 19 0.1236 -0.4240
-8 4 20 1.8375 0.0064
-8 4 21 1.8953 -0.2685
-8 4 22 1.2020 0.6758
-8 4 23 0.3307 1.0850
-8 4 24 -0.5575 1.3170
-8 4 25 -1.2880 0.9050
-8 5 1 -0.3094 0.2473
-8 5 2 0.6871 -0.0801
-8 5 3 0.2844 0.0832
-8 5 4 0.2903 0.0634
-8 5 5 0.0084 -0.2811
-8 5 6 0.6225 0.1320
-8 5 7 1.4344 -0.0022
-8 5 8 0.9023 0.1974
-8 5 9 0.3327 0.4278
-8 5 10 -1.1951 -0.1607
-8 5 11 -1.8635 0.4578
-8 5 12 -0.7661 -0.1999
-8 5 13 0.0869 0.1277
-8 5 14 2.4549 0.1824
-8 5 15 1.8615 -0.1489
-8 5 16 1.1730 0.8216
-8 5 17 -0.5444 0.0081
-8 5 18 -1.5929 0.6850
-8 5 19 -0.5893 -0.1031
-8 5 20 -0.1156 0.0217
-8 5 21 1.3603 0.2561
-8 5 22 1.4381 0.4796
-8 5 23 1.5372 1.1204
-8 5 24 1.0420 1.2498
-8 6 1 0.0354 -0.4442
-8 6 2 0.3067 0.1488
-8 6 3 0.3771 -0.0149
-8 6 4 -0.1168 0.2823
-8 6 5 0.0468 0.0333
-8 6 6 -0.5618 -0.3901
-8 6 7 -0.3651 0.0607
-8 6 8 -0.0700 -0.3768
-8 6 9 -0.4673 0.2199
-8 6 10 -0.1485 0.1816
-8 6 11 -1.6727 0.0089
-8 6 12 -1.6036 0.6405
-8 6 13 -1.3005 -0.3345
-8 6 14 -0.1817 0.3729
-8 6 15 1.4860 -0.3312
-8 6 16 0.2914 0.1189
-8 6 17 -0.4335 0.4453
-8 6 18 -2.4272 -0.0314
-8 6 19 -2.1044 0.2643
-8 6 20 -1.0167 -0.6757
-8 6 21 -0.1571 -0.2072
-8 6 22 0.4342 0.0125
-8 6 23 0.0263 0.6596
-8 7 1 0.7307 -0.4470
-8 7 2 0.6804 -0.5654
-8 7 3 0.6281 -0.1843
-8 7 4 -0.0821 -0.4111
-8 7 5 -0.6299 0.0852
-8 7 6 -0.0627 -0.2278
-8 7 7 -0.4699 -0.3606
-8 7 8 0.1108 -0.0887
-8 7 9 -0.4255 -0.8699
-8 7 10 -0.8088 -0.0009
-8 7 11 -0.8725 -0.5726
-8 7 12 -2.2927 0.0873
-8 7 13 -1.5625 0.1184
-8 7 14 -1.5115 -0.3793
-8 7 15 0.6596 0.2028
-8 7 16 1.7999 -0.5383
-8 7 17 1.3320 0.3717
-8 7 18 0.3938 0.0338
-8 7 19 -1.4045 -0.0012
-8 7 20 -0.8797 -0.3287
-8 7 21 -0.2190 -0.9699
-8 7 22 0.5755 -0.7279
-8 8 1 -0.2661 1.0461
-8 8 2 0.2035 0.5715
-8 8 3 0.6950 0.3964
-8 8 4 1.2106 0.2617
-8 8 5 0.4119 -0.2458
-8 8 6 -0.2719 0.3574
-8 8 7 -0.2885 -0.0661
-8 8 8 -0.8521 0.4259
-8 8 9 0.1603 0.1583
-8 8 10 -0.6955 -0.4003
-8 8 11 -0.2828 0.2397
-8 8 12 -1.0123 -0.4745
-8 8 13 -1.6258 0.6545
-8 8 14 -1.2722 -0.0356
-8 8 15 -1.5928 0.3049
-8 8 16 -0.0527 0.4116
-8 8 17 0.0011 0.4144
-8 8 18 0.3544 1.1016
-8 8 19 -0.0880 0.5812
-8 8 20 -0.3930 0.6046
-8 9 1 0.0423 0.3962
-8 9 2 -1.1462 0.6343
-8 9 3 -1.4335 0.5839
-8 9 4 -0.6649 0.6053
-8 9 5 0.9255 0.3210
-8 9 6 0.9258 -0.0991
-8 9 7 0.8215 0.4948
-8 9 8 -0.1957 -0.0601
-8 9 9 -0.9422 0.8385
-8 9 10 -0.4619 -0.0997
-8 9 11 -1.3406 0.1788
-8 9 12 -0.6267 0.1959
-8 9 13 -1.8203 0.0507
-8 9 14 -1.1936 0.6423
-8 9 15 -0.9838 -0.3507
-8 9 16 -0.5227 0.2256
-8 9 17 -0.1243 0.0721
-8 9 18 -0.9208 0.8949
-8 9 19 -0.9954 1.1754
-8 10 1 1.7903 -0.4226
-8 10 2 1.1441 -0.0717
-8 10 3 -0.4110 -0.0234
-8 10 4 -1.4630 -0.0716
-8 10 5 -1.5551 0.0945
-8 10 6 -0.2441 -0.2029
-8 10 7 -0.0408 -0.0606
-8 10 8 0.6874 0.2199
-8 10 9 -0.4922 -0.2212
-8 10 10 -0.2373 0.3788
-8 10 11 -0.2135 -0.6530
-8 10 12 -0.2666 0.5497
-8 10 13 -0.2135 0.4056
-8 10 14 -1.6868 1.2257
-8 10 15 -1.2445 0.8120
-8 10 16 -1.2725 -0.0663
-8 10 17 0.0631 -0.2328
-8 11 1 1.2628 -0.0420
-8 11 2 1.2800 0.4146
-8 11 3 1.8638 0.3007
-8 11 4 1.6734 0.3445
-8 11 5 1.1381 -0.0512
-8 11 6 0.3805 0.1487
-8 11 7 0.0424 -0.3567
-8 11 8 -0.5614 0.2320
-8 11 9 -0.0060 -0.3195
-8 11 10 -0.7772 -0.6207
-8 11 11 0.3391 -1.1319
-8 11 12 0.0311 -1.6199
-8 11 13 0.8294 -0.2116
-8 11 14 0.2450 0.3265
-8 11 15 -0.5825 1.8266
-8 12 1 0.4941 0.1515
-8 12 2 -0.6816 -0.2197
-8 12 3 -0.8625 0.3261
-8 12 4 -0.1685 0.0560
-8 12 5 1.3193 0.3230
-8 12 6 1.8779 0.0824
-8 12 7 1.5668 0.4657
-8 12 8 -0.0731 0.1525
-8 12 9 -0.9016 0.8509
-8 12 10 -0.7008 -0.2544
-8 12 11 -0.2041 -0.5407
-8 12 12 0.9653 -2.0517
-8 13 1 0.6029 -0.2780
-8 13 2 1.1685 -0.1672
-8 13 3 -0.3578 -0.1391
-8 13 4 -0.9427 -0.1867
-8 13 5 -1.1856 -0.3328
-8 13 6 0.4809 -0.2148
-8 13 7 1.3696 0.0900
-8 13 8 1.4782 0.4689
-8 13 9 -0.6167 0.7844
-8 14 1 0.0903 -0.6451
-8 14 2 0.0750 0.4322
-8 14 3 0.7872 0.0443
-8 14 4 0.2374 0.3282
-7 -14 5 2.4806 0.8033
-7 -14 6 1.5054 0.2336
-7 -14 7 0.3125 0.5339
-7 -14 8 -1.0813 0.0253
-7 -14 9 -0.6917 0.2676
-7 -14 10 0.0534 -0.0480
-7 -14 11 1.4580 0.5056
-7 -13 1 -1.4709 -2.0259
-7 -13 2 -2.7663 -3.0827
-7 -13 3 -3.3255 -1.4891
-7 -13 4 -0.5798 -1.6051
-7 -13 5 0.6715 -0.7487
-7 -13 6 2.2783 -0.3952
-7 -13 7 0.9701 -0.0585
-7 -13 8 -0.3652 -0.2037
-7 -13 9 -2.4671 -0.3640
-7 -13 10 -2.5245 -0.4528
-7 -13 11 -2.0796 -0.0717
-7 -13 12 0.5916 0.3699
-7 -13 13 2.0006 -0.0283
-7 -13 14 3.1062 0.0755
-7 -13 15 1.9116 -0.5795
-7 -13 16 0.2219 0.2929
-7 -13 17 -1.0564 0.2211
-7 -12 1 0.6445 -0.3396
-7 -12 2 -0.7246 0.1466
-7 -12 3 -3.0493 -1.0693
-7 -12 4 -2.3019 -0.0608
-7 -12 5 -0.2798 -0.9943
-7 -12 6 1.2729 -0.0121
-7 -12 7 1.6315 -0.0580
-7 -12 8 0.0718 0.5916
-7 -12 9 -1.7051 -0.0684
-7 -12 10 -3.3813 -0.1809
-7 -12 11 -3.5663 -0.7107
-7 -12 12 -2.6663 0.1202
-7 -12 13 0.6043 0.3181
-7 -12 14 3.2044 0.5416
-7 -12 15 5.3541 0.2397
-7 -12 16 3.9477 -0.1878
-7 -12 17 2.0460 0.0770
-7 -12 18 0.1043 -0.2224
-7 -12 19 0.5125 0.0327
-7 -12 20 1.3519 -0.4389
-7 -11 1 1.5832 0.0016
-7 -11 2 -0.2685 0.5700
-7 -11 3 -0.5715 0.5352
-7 -11 4 -2.2662 0.4529
-7 -11 5 -0.2846 0.5711
-7 -11 6 1.5507 -0.1942
-7 -11 7 3.4731 0.2847
-7 -11 8 2.8266 0.3941
-7 -11 9 0.8835 1.0289
-7 -11 10 -1.8571 0.5078
-7 -11 11 -3.5492 0.2534
-7 -11 12 -4.0310 -0.4600
-7 -11 13 -2.5056 0.1864
-7 -11 14 0.6529 0.1397
-7 -11 15 3.5118 0.7389
-7 -11 16 5.1020 0.3389
-7 -11 17 3.5051 0.5742
-7 -11 18 1.7164 0.4054
-7 -11 19 0.1712 0.3652
-7 -11 20 1.5274 -0.1280
-7 -11 21 2.4717 -0.5015
-7 -11 22 3.3937 -0.4267
-7 -10 1 -0.6121 -0.1933
-7 -10 2 -0.5543 -1.4293
-7 -10 3 -1.0501 -0.2419
-7 -10 4 -1.5581 -0.3882
-7 -10 5 -2.8772 0.4397
-7 -10 6 -1.8241 0.0596
-7 -10 7 -0.4872 -0.3543
-7 -10 8 1.8313 -0.5495
-7 -10 9 2.2716 -0.3335
-7 -10 10 1.4218 0.1732
-7 -10 11 -1.4371 0.2167
-7 -10 12 -3.9689 0.1777
-7 -10 13 -5.6487 -0.1986
-7 -10 14 -4.5734 0.1175
-7 -10 15 -2.2693 -0.1024
-7 -10 16 0.1497 0.2775
-7 -10 17 0.6401 -0.1732
-7 -10 18 -0.3339 0.4729
-7 -10 19 -1.2334 0.3410
-7 -10 20 -0.9894 1.1368
-7 -10 21 0.6785 0.4551
-7 -10 22 1.3283 0.7334
-7 -10 23 1.5766 0.0714
-7 -10 24 -0.3556 0.6051
-7 -9 1 -1.5041 0.5612
-7 -9 2 -1.2568 0.2986
-7 -9 3 -1.1572 -0.6624
-7 -9 4 -0.1351 -0.2031
-7 -9 5 -0.4667 -0.3181
-7 -9 6 -1.8709 0.5627
-7 -9 7 -3.2007 0.2523
-7 -9 8 -3.6485 0.1335
-7 -9 9 -1.6807 -0.4533
-7 -9 10 0.8473 -0.4849
-7 -9 11 2.8508 -0.4462
-7 -9 12 1.7860 -0.2385
-7 -9 13 -0.6813 -0.0999
-7 -9 14 -3.2922 -0.0010
-7 -9 15 -3.0942 0.1605
-7 -9 16 -1.6499 0.0855
-7 -9 17 0.3089 -0.0276
-7 -9 18 0.0880 -0.4690
-7 -9 19 -0.0455 -0.3881
-7 -9 20 -0.3529 -0.6281
-7 -9 21 1.3735 0.0910
-7 -9 22 2.3070 -0.4008
-7 -9 23 2.7116 0.3116
-7 -9 24 1.7678 -0.5168
-7 -9 25 0.7155 0.3264
-7 -8 1 1.0856 0.6998
-7 -8 2 -0.4709 1.2905
-7 -8 3 -0.5074 1.0108
-7 -8 4 -0.0443 0.5818
-7 -8 5 1.8448 0.4141
-7 -8 6 2.6246 0.1913
-7 -8 7 1.9819 0.6230
-7 -8 8 -0.4805 0.4693
-7 -8 9 -2.5317 0.7666
-7 -8 10 -1.9612 0.2868
-7 -8 11 0.9304 0.2809
-7 -8 12 4.2686 -0.1890
-7 -8 13 4.4462 -0.1164
-7 -8 14 2.0341 -0.1874
-7 -8 15 -1.3876 0.0890
-7 -8 16 -2.4898 0.0487
-7 -8 17 -1.7579 0.3009
-7 -8 18 -0.1313 -0.0263
-7 -8 19 0.0242 0.1541
-7 -8 20 0.4873 -0.2999
-7 -8 21 0.2970 -0.2246
-7 -8 22 1.8390 -0.3386
-7 -8 23 1.4661 -0.4282
-7 -8 24 1.6094 -0.1669
-7 -8 25 0.3494 -0.5862
-7 -8 26 0.8674 -0.1606
-7 -7 1 1.1542 -1.0632
-7 -7 2 1.2998 -0.6715
-7 -7 3 0.5357 -0.0023
-7 -7 4 -0.0825 0.2105
-7 -7 5 -0.2965 0.3431
-7 -7 6 0.8306 0.2126
-7 -7 7 1.7027 -0.0231
-7 -7 8 1.8916 -0.1067
-7 -7 9 -0.0978 -0.2651
-7 -7 10 -1.8947 0.2450
-7 -7 11 -2.2432 0.1214
-7 -7 12 0.0694 0.4529
-7 -7 13 2.9338 -0.1083
-7 -7 14 3.5897 -0.0231
-7 -7 15 1.4310 -0.2053
-7 -7 16 -1.9247 0.0588
-7 -7 17 -4.0495 -0.0986
-7 -7 18 -3.8257 0.0980
-7 -7 19 -2.8458 -0.3130
-7 -7 20 -1.8547 0.2470
-7 -7 21 -1.3811 -0.2605
-7 -7 22 -1.2639 0.3708
-7 -7 23 -0.7083 -0.1321
-7 -7 24 -1.2803 0.3975
-7 -7 25 -1.1004 0.2403
-7 -7 26 -1.3233 0.5103
-7 -7 27 0.0536 0.3511
-7 -6 1 -1.8230 -0.7110
-7 -6 2 -0.9689 -0.7106
-7 -6 3 -0.4659 -0.8240
-7 -6 4 -0.8685 -0.6852
-7 -6 5 -1.1931 -0.5631
-7 -6 6 -1.0999 -0.2091
-7 -6 7 -0.0647 -0.1946
-7 -6 8 0.8503 -0.1268
-7 -6 9 1.4372 -0.5735
-7 -6 10 0.1863 -0.6427
-7 -6 11 -0.6591 -0.4173
-7 -6 12 -1.2152 -0.2249
-7 -6 13 0.5588 0.1768
-7 -6 14 2.4939 -0.1747
-7 -6 15 3.4082 -0.1563
-7 -6 16 2.0250 -0.2089
-7 -6 17 -0.3445 -0.0440
-7 -6 18 -2.2957 0.1402
-7 -6 19 -1.9514 0.0594
-7 -6 20 -1.1814 -0.1324
-7 -6 21 0.3833 -0.0174
-7 -6 22 0.2537 -0.3903
-7 -6 23 0.0166 -0.0581
-7 -6 24 -1.0265 -0.5380
-7 -6 25 -1.6098 -0.1149
-7 -6 26 -1.6720 -0.1911
-7 -6 27 -0.7601 0.3180
-7 -6 28 0.3913 0.2292
-7 -5 1 -0.7360 0.4393
-7 -5 2 -0.2033 0.2459
-7 -5 3 0.0287 0.4998
-7 -5 4 -0.7230 0.2390
-7 -5 5 -2.2495 0.0650
-7 -5 6 -2.9724 -0.1474
-7 -5 7 -1.9782 0.0349
-7 -5 8 0.0384 0.0767
-7 -5 9 2.0402 0.5329
-7 -5 10 2.7437 0.0537
-7 -5 11 1.6896 0.1796
-7 -5 12 0.7106 -0.1361
-7 -5 13 -0.0584 0.1363
-7 -5 14 1.3202 0.3212
-7 -5 15 2.9497 0.1984
-7 -5 16 3.8878 0.0517
-7 -5 17 2.7607 -0.0543
-7 -5 18 0.0026 -0.1493
-7 -5 19 -2.4127 0.2799
-7 -5 20 -2.7784 0.0481
-7 -5 21 -1.5479 0.3258
-7 -5 22 0.8223 0.0942
-7 -5 23 1.6844 0.2156
-7 -5 24 1.7373 0.0802
-7 -5 25 0.4541 -0.0457
-7 -5 26 -0.4788 -0.2798
-7 -5 27 -1.1446 0.0085
-7 -5 28 -0.7036 0.1316
-7 -4 1 -0.1511 -0.8128
-7 -4 2 0.2980 -0.5347
-7 -4 3 1.3643 -0.4205
-7 -4 4 1.7746 0.1360
-7 -4 5 0.2215 0.2475
-7 -4 6 -2.6868 0.0973
-7 -4 7 -4.7034 -0.1424
-7 -4 8 -3.8639 -0.3913
-7 -4 9 -1.3420 -0.2739
-7 -4 10 1.8514 0.3078
-7 -4 11 2.6710 0.2146
-7 -4 12 1.5003 0.4837
-7 -4 13 -0.5409 -0.1123
-7 -4 14 -1.7979 0.0029
-7 -4 15 -0.4459 0.0695
-7 -4 16 2.1925 0.1200
-7 -4 17 4.4469 0.1875
-7 -4 18 4.4139 -0.0387
-7 -4 19 1.3011 -0.1086
-7 -4 20 -2.1862 0.0323
-7 -4 21 -4.5583 -0.1755
-7 -4 22 -4.0215 -0.0289
-7 -4 23 -2.0066 -0.1855
-7 -4 24 0.2225 0.0700
-7 -4 25 1.2058 0.0341
-7 -4 26 1.7366 0.0559
-7 -4 27 1.2616 -0.4272
-7 -4 28 1.1567 0.0024
-7 -3 1 0.5295 0.2790
-7 -3 2 -1.0725 -0.1513
-7 -3 3 -0.8023 -0.3968
-7 -3 4 0.6282 -0.6435
-7 -3 5 1.9333 -0.2567
-7 -3 6 1.4305 -0.0172
-7 -3 7 -1.3376 -0.0459
-7 -3 8 -3.8784 -0.1253
-7 -3 9 -4.0579 -0.7301
-7 -3 10 -1.9238 -0.5930
-7 -3 11 1.6358 -0.2861
-7 -3 12 2.9803 -0.0334
-7 -3 13 2.2079 0.2723
-7 -3 14 -0.3414 -0.2210
-7 -3 15 -2.3749 -0.2289
-7 -3 16 -1.7837 -0.2608
-7 -3 17 0.6305 -0.2513
-7 -3 18 3.7258 0.0168
-7 -3 19 4.9230 -0.2403
-7 -3 20 3.2796 0.0054
-7 -3 21 0.2787 -0.1392
-7 -3 22 -2.4640 -0.0577
-7 -3 23 -3.1044 -0.3366
-7 -3 24 -2.3426 -0.1050
-7 -3 25 -0.9184 -0.3346
-7 -3 26 -0.4183 0.0769
-7 -3 27 0.5860 -0.4657
-7 -3 28 0.3791 -0.5873
-7 -2 1 1.5885 1.3381
-7 -2 2 0.7066 1.1269
-7 -2 3 -1.3717 0.8537
-7 -2 4 -1.7765 0.5738
-7 -2 5 -0.6466 -0.0027
-7 -2 6 1.4478 0.1842
-7 -2 7 2.4673 0.1662
-7 -2 8 0.7985 0.3572
-7 -2 9 -1.5026 0.4687
-7 -2 10 -2.8061 0.0072
-7 -2 11 -1.6878 0.0660
-7 -2 12 1.2032 -0.0871
-7 -2 13 2.8819 -0.0297
-7 -2 14 2.9282 0.1962
-7 -2 15 1.0820 -0.0868
-7 -2 16 -0.9436 0.1460
-7 -2 17 -1.3230 -0.0242
-7 -2 18 -0.7197 -0.0559
-7 -2 19 1.1690 -0.0625
-7 -2 20 2.0171 -0.2490
-7 -2 21 1.9074 -0.0875
-7 -2 22 0.2853 -0.1695
-7 -2 23 -0.9681 -0.0428
-7 -2 24 -1.9528 -0.1924
-7 -2 25 -1.2058 0.3626
-7 -2 26 -0.9451 -0.0502
-7 -2 27 -0.5644 0.7004
-7 -2 28 -0.6049 -0.4273
-7 -1 1 2.1378 -0.4221
-7 -1 2 3.1985 0.2490
-7 -1 3 2.3652 0.1549
-7 -1 4 -0.4337 0.3979
-7 -1 5 -1.6582 0.3504
-7 -1 6 -1.4208 -0.0414
-7 -1 7 0.7470 0.0372
-7 -1 8 2.0903 -0.3031
-7 -1 9 0.9417 -0.0393
-7 -1 10 -1.3774 0.2468
-7 -1 11 -3.1559 0.2868
-7 -1 12 -2.4474 0.4559
-7 -1 13 0.3632 0.0495
-7 -1 14 2.4820 -0.2755
-7 -1 15 3.4987 -0.1846
-7 -1 16 2.5294 -0.3471
-7 -1 17 1.1480 0.2456
-7 -1 18 0.1930 -0.0248
-7 -1 19 -0.4721 0.0838
-7 -1 20 0.0366 -0.2205
-7 -1 21 0.7674 -0.0866
-7 -1 22 1.8805 -0.2594
-7 -1 23 1.9142 0.0017
-7 -1 24 1.6294 -0.3585
-7 -1 25 -0.0005 0.1388
-7 -1 26 0.1558 0.3945
-7 -1 27 -0.7751 0.5010
-7 -1 28 0.3460 0.8750
-7 0 1 -2.5576 -0.1546
-7 0 2 0.7750 -0.5011
-7 0 3 3.4926 0.0355
-7 0 4 3.5789 -0.4453
-7 0 5 1.3600 0.0738
-7 0 6 0.1103 0.0372
-7 0 7 0.1250 0.1072
-7 0 8 2.1566 0.0649
-7 0 9 2.9913 -0.4180
-7 0 10 1.1746 -0.4614
-7 0 11 -2.2382 -0.1796
-7 0 12 -4.9323 0.0198
-7 0 13 -4.6788 0.4901
-7 0 14 -1.5191 0.0525
-7 0 15 1.3461 -0.1797
-7 0 16 3.6327 -0.1850
-7 0 17 3.4198 -0.2222
-7 0 18 2.6880 0.3502
-7 0 19 1.0696 -0.0151
-7 0 20 -0.5090 0.0489
-7 0 21 -1.4720 -0.2492
-7 0 22 -0.7714 0.0605
-7 0 23 0.8932 -0.1651
-7 0 24 3.0585 0.2325
-7 0 25 3.6463 -0.6361
-7 0 26 2.5526 0.3130
-7 0 27 1.4474 -0.0845
-7 0 28 -0.6964 0.9710
-7 1 1 -6.7695 0.2639
-7 1 2 -5.5986 0.3960
-7 1 3 -2.8580 0.2159
-7 1 4 0.8290 0.4161
-7 1 5 1.7177 -0.2954
-7 1 6 0.8689 0.1154
-7 1 7 0.3300 0.0432
-7 1 8 1.2311 0.4605
-7 1 9 3.7383 0.5481
-7 1 10 5.0204 0.1942
-7 1 11 3.1088 -0.0887
-7 1 12 -0.7051 -0.0352
-7 1 13 -4.6301 -0.2162
-7 1 14 -5.6267 0.3724
-7 1 15 -3.7239 -0.1637
-7 1 16 -1.3408 0.1212
-7 1 17 1.2933 -0.0282
-7 1 18 1.7955 0.1249
-7 1 19 2.2215 0.3202
-7 1 20 1.2675 0.0198
-7 1 21 0.0538 -0.0705
-7 1 22 -1.6333 -0.0085
-7 1 23 -2.0293 0.1325
-7 1 24 -1.9369 0.3355
-7 1 25 0.2907 0.4056
-7 1 26 1.0910 -0.3901
-7 1 27 2.2485 0.1441
-7 1 28 1.5832 -0.8366
-7 2 1 -0.8744 -1.0523
-7 2 2 -4.6216 -0.1419
-7 2 3 -4.8488 -0.0814
-7 2 4 -3.5494 0.2764
-7 2 5 -0.8106 0.2535
-7 2 6 -0.4333 -0.2996
-7 2 7 -0.9825 -0.2139
-7 2 8 -1.2349 -0.3490
-7 2 9 0.1340 -0.0572
-7 2 10 2.9809 0.3518
-7 2 11 5.1169 0.1578
-7 2 12 4.2899 0.2366
-7 2 13 1.9750 0.0139
-7 2 14 -1.8110 -0.3722
-7 2 15 -3.2026 0.0532
-7 2 16 -3.2153 -0.5113
-7 2 17 -2.0502 0.2521
-7 2 18 -0.4903 -0.1030
-7 2 19 -0.0713 0.1808
-7 2 20 0.7650 -0.0342
-7 2 21 1.0117 -0.1144
-7 2 22 1.3230 -0.1872
-7 2 23 1.1081 0.2102
-7 2 24 0.5261 0.0005
-7 2 25 -0.6847 0.6821
-7 2 26 -0.4792 0.3418
-7 2 27 -0.9895 0.4626
-7 3 1 3.4765 -0.6623
-7 3 2 1.1315 -1.3427
-7 3 3 -1.1790 -0.5736
-7 3 4 -1.7539 -0.7187
-7 3 5 -1.3121 -0.1166
-7 3 6 -0.0725 -0.0952
-7 3 7 -0.7621 -0.3138
-7 3 8 -1.9914 -0.2656
-7 3 9 -2.4453 -0.5720
-7 3 10 -1.5155 -0.6313
-7 3 11 1.3748 -0.2019
-7 3 12 3.7186 -0.4739
-7 3 13 4.2812 0.2479
-7 3 14 3.5624 -0.2346
-7 3 15 0.5708 -0.1822
-7 3 16 -0.7199 -0.1276
-7 3 17 -2.0774 -0.3830
-7 3 18 -1.2412 0.4269
-7 3 19 -0.2464 0.0097
-7 3 20 0.4246 0.3132
-7 3 21 0.7299 0.0092
-7 3 22 0.5817 0.2131
-7 3 23 0.5354 0.4588
-7 3 24 1.1083 0.8231
-7 3 25 0.9202 0.2742
-7 3 26 0.6592 0.6372
-7 4 1 1.0793 0.6638
-7 4 2 2.7042 0.2893
-7 4 3 1.7211 -0.3422
-7 4 4 0.8527 -0.0326
-7 4 5 0.5474 -0.5528
-7 4 6 0.8664 -0.1482
-7 4 7 1.5593 -0.0926
-7 4 8 0.3144 -0.0833
-7 4 9 -1.4966 0.3699
-7 4 10 -2.8354 -0.1010
-7 4 11 -3.2699 -0.0607
-7 4 12 -0.9252 -0.1159
-7 4 13 1.0551 -0.4857
-7 4 14 3.2871 0.3490
-7 4 15 3.6165 -0.3098
-7 4 16 1.7142 0.3691
-7 4 17 -0.0185 -0.0436
-7 4 18 -2.3798 0.1517
-7 4 19 -1.7920 0.4391
-7 4 20 -0.5791 0.1243
-7 4 21 1.4086 0.2285
-7 4 22 2.2913 0.0654
-7 4 23 1.9501 0.3613
-7 4 24 0.6886 1.0714
-7 4 25 0.0889 1.3477
-7 4 26 -0.9359 1.1502
-7 5 1 -1.4652 0.2103
-7 5 2 -0.3775 0.5996
-7 5 3 1.3075 0.4592
-7 5 4 0.9121 0.2964
-7 5 5 0.7517 0.5120
-7 5 6 0.4431 -0.2177
-7 5 7 0.7983 0.0753
-7 5 8 2.0142 -0.1761
-7 5 9 1.4314 -0.0794
-7 5 10 0.5942 0.5979
-7 5 11 -1.4804 0.1340
-7 5 12 -3.1487 0.7682
-7 5 13 -2.4713 0.0954
-7 5 14 -1.5841 0.0206
-7 5 15 1.2951 0.2288
-7 5 16 1.8685 -0.2138
-7 5 17 1.3557 0.6423
-7 5 18 -0.5198 0.0535
-7 5 19 -2.6360 0.4847
-7 5 20 -2.5913 0.1924
-7 5 21 -1.6483 0.1324
-7 5 22 0.4652 0.0780
-7 5 23 1.9854 0.0445
-7 5 24 2.3400 0.0245
-7 5 25 1.6669 0.6310
-7 6 1 -0.2567 0.0925
-7 6 2 -0.6858 -0.4699
-7 6 3 -0.6295 0.0468
-7 6 4 0.2292 -0.1769
-7 6 5 -0.2181 0.0275
-7 6 6 -0.0128 0.2773
-7 6 7 -0.8756 -0.3542
-7 6 8 -0.8801 0.1648
-7 6 9 0.1288 -0.6434
-7 6 10 0.2529 -0.3516
-7 6 11 1.0866 -0.1807
-7 6 12 -0.6085 -0.3086
-7 6 13 -1.5134 0.6240
-7 6 14 -1.8077 -0.2432
-7 6 15 -1.0746 0.1864
-7 6 16 1.1556 -0.3277
-7 6 17 1.1271 -0.0998
-7 6 18 0.8563 0.4270
-7 6 19 -0.9267 0.1349
-7 6 20 -1.6665 0.2908
-7 6 21 -1.4121 -0.2800
-7 6 22 -0.6885 -0.2561
-7 6 23 0.0394 -0.1261
-7 6 24 0.5786 0.0569
-7 7 1 0.3546 0.7712
-7 7 2 0.7715 0.7080
-7 7 3 0.1701 0.0567
-7 7 4 -0.2808 0.3840
-7 7 5 -0.3389 -0.2983
-7 7 6 -0.8378 0.1097
-7 7 7 -0.0018 0.1267
-7 7 8 -0.9787 -0.0340
-7 7 9 -0.7369 0.6495
-7 7 10 -0.8720 -0.4379
-7 7 11 -0.7594 0.1869
-7 7 12 -0.0833 -0.5141
-7 7 13 -1.6381 -0.0261
-7 7 14 -1.6815 0.3363
-7 7 15 -2.1619 -0.1458
-7 7 16 -0.4036 0.2996
-7 7 17 1.2339 -0.3332
-7 7 18 1.2836 0.4921
-7 7 19 0.4459 0.7697
-7 7 20 -1.2044 1.0387
-7 7 21 -1.1731 0.7558
-7 7 22 -0.3492 0.1009
-7 8 1 0.0175 0.0670
-7 8 2 -0.1897 0.6321
-7 8 3 0.5764 0.7306
-7 8 4 0.3853 0.4081
-7 8 5 0.4748 0.6111
-7 8 6 -0.1733 -0.3883
-7 8 7 -0.8076 0.2932
-7 8 8 -0.2540 -0.1840
-7 8 9 -1.1884 0.3972
-7 8 10 -0.1899 0.6183
-7 8 11 -0.9137 -0.0461
-7 8 12 -0.1400 0.6135
-7 8 13 -0.4110 -0.3747
-7 8 14 -1.5248 0.5605
-7 8 15 -2.0281 0.0154
-7 8 16 -2.9526 0.1302
-7 8 17 -1.4740 0.0085
-7 8 18 -0.6618 -0.1296
-7 8 19 -0.0547 0.6531
-7 8 20 -0.8382 1.0629
-7 8 21 -1.6433 1.6919
-7 9 1 1.0745 -1.1711
-7 9 2 0.0785 -0.9037
-7 9 3 -1.1662 -0.2348
-7 9 4 -1.0333 -0.0694
-7 9 5 -0.8696 0.0555
-7 9 6 0.5863 0.1432
-7 9 7 0.2144 -0.5919
-7 9 8 0.1811 0.3129
-7 9 9 -0.3436 -0.5214
-7 9 10 -1.1309 0.5633
-7 9 11 -0.3318 -0.2278
-7 9 12 -1.1259 -0.0125
-7 9 13 0.1617 0.1078
-7 9 14 -0.5245 -0.2020
-7 9 15 -0.1855 0.4690
-7 9 16 -0.7724 -0.4619
-7 9 17 -1.1636 -0.2005
-7 9 18 -0.8966 -0.7963
-7 9 19 -0.9710 -0.4073
-7 10 1 2.2737 -0.1438
-7 10 2 2.3894 -0.3214
-7 10 3 1.3406 -0.4697
-7 10 4 -0.5285 -0.0936
-7 10 5 -1.4328 -0.4163
-7 10 6 -1.7899 -0.0649
-7 10 7 -0.2323 -0.3956
-7 10 8 -0.5954 -0.2879
-7 10 9 0.2545 0.3993
-7 10 10 -0.7832 -0.1661
-7 10 11 -0.2648 0.6540
-7 10 12 0.0878 -0.7860
-7 10 13 -0.0232 0.0670
-7 10 14 0.4090 -0.3022
-7 10 15 -0.7641 0.5320
-7 10 16 -0.2470 0.5561
-7 10 17 -0.7434 -0.0211
-7 10 18 -0.1545 -0.2346
-7 11 1 1.0236 0.3269
-7 11 2 1.2537 -0.0157
-7 11 3 1.4497 0.2570
-7 11 4 1.2031 0.0098
-7 11 5 0.6888 0.3203
-7 11 6 -0.0444 -0.4188
-7 11 7 -0.4957 0.0178
-7 11 8 -0.4029 -0.8159
-7 11 9 -1.4652 0.1395
-7 11 10 -1.0253 0.0945
-7 11 11 -2.0909 0.2480
-7 11 12 -0.3925 0.0354
-7 11 13 -0.0524 -1.1643
-7 11 14 1.2064 -0.5359
-7 11 15 0.9320 -0.7844
-7 11 16 0.0567 0.6857
-7 12 1 0.3175 -0.7541
-7 12 2 0.3308 -0.4609
-7 12 3 -0.6581 -0.6661
-7 12 4 -0.8148 -0.3080
-7 12 5 -0.9278 -0.2658
-7 12 6 0.2389 0.0695
-7 12 7 0.3958 -0.2505
-7 12 8 0.8640 0.2341
-7 12 9 -0.2171 -0.4317
-7 12 10 -1.0280 0.7709
-7 12 11 -1.2992 0.1799
-7 12 12 -1.6483 0.8465
-7 12 13 -0.3174 -0.2474
-7 13 1 0.3737 0.1363
-7 13 2 0.1540 0.2292
-7 13 3 0.7563 -0.1482
-7 13 4 -0.3027 -0.2158
-7 13 5 -0.9594 -0.5782
-7 13 6 -1.5339 -0.4485
-7 13 7 -0.3304 -0.5897
-7 13 8 -0.0204 -0.1512
-7 13 9 0.6108 0.0986
-7 13 10 -0.9844 0.2197
-7 14 1 0.3956 0.9209
-7 14 2 -0.9829 0.0693
-7 14 3 -0.9550 0.6702
-7 14 4 -0.3609 0.2942
-7 14 5 -0.4878 0.4440
-7 14 6 -1.1837 -0.3508
-7 14 7 -1.4292 -0.4506
-6 -14 1 -2.0070 -2.4508
-6 -14 2 -2.1982 -2.3029
-6 -14 3 -3.3162 -1.3976
-6 -14 4 -1.3930 -0.2926
-6 -14 5 -0.3801 -0.2133
-6 -14 6 1.2508 0.0343
-6 -14 7 1.0558 -0.4374
-6 -14 8 0.7201 -0.5558
-6 -14 9 -0.6909 -0.6653
-6 -14 10 -0.4606 0.2009
-6 -14 11 -0.6219 0.4144
-6 -14 12 0.0630 1.3728
-6 -14 13 -0.2250 0.1796
-6 -14 14 -0.8273 0.2723
-6 -14 15 -0.3755 -0.3774
-6 -13 1 2.1702 -0.3111
-6 -13 2 -0.5601 0.3298
-6 -13 3 -2.6369 -1.0295
-6 -13 4 -4.3974 -0.3520
-6 -13 5 -3.2712 -0.6254
-6 -13 6 -2.1089 0.0529
-6 -13 7 -0.2008 0.1569
-6 -13 8 -0.1072 0.4708
-6 -13 9 -0.6481 -0.2536
-6 -13 10 -2.7148 -0.2906
-6 -13 11 -3.0476 -0.3754
-6 -13 12 -3.4318 0.1705
-6 -13 13 -1.1996 0.7315
-6 -13 14 -0.0972 -0.0108
-6 -13 15 1.3423 0.1198
-6 -13 16 1.4499 -0.4905
-6 -13 17 1.2169 0.8430
-6 -13 18 1.1609 1.3067
-6 -13 19 0.6912 1.9991
-6 -12 1 3.1030 1.1632
-6 -12 2 1.3314 0.8563
-6 -12 3 0.0614 1.6982
-6 -12 4 -2.4832 0.6800
-6 -12 5 -3.1031 0.9036
-6 -12 6 -2.4510 -0.0029
-6 -12 7 -0.9321 0.5200
-6 -12 8 0.0734 0.5417
-6 -12 9 0.2397 1.2031
-6 -12 10 -0.9351 0.3595
-6 -12 11 -2.8502 0.4524
-6 -12 12 -4.0483 -0.3529
-6 -12 13 -4.4617 0.3662
-6 -12 14 -1.7674 0.2078
-6 -12 15 0.6716 0.1003
-6 -12 16 3.7155 -0.2113
-6 -12 17 3.7136 -0.5898
-6 -12 18 3.2701 0.0300
-6 -12 19 2.1363 0.2107
-6 -12 20 2.6328 0.9490
-6 -12 21 3.0392 0.7981
-6 -12 22 3.3462 1.1277
-6 -11 1 -0.4145 -0.8819
-6 -11 2 0.9963 -1.3236
-6 -11 3 -0.1990 -0.3986
-6 -11 4 -0.6882 0.0936
-6 -11 5 -2.3753 0.2363
-6 -11 6 -1.6498 0.1025
-6 -11 7 -0.5729 -0.4255
-6 -11 8 1.1594 -0.4017
-6 -11 9 1.1176 -0.1292
-6 -11 10 0.5535 0.4143
-6 -11 11 -1.7772 0.1484
-6 -11 12 -3.7403 0.3294
-6 -11 13 -5.7864 -0.3985
-6 -11 14 -6.0274 0.2647
-6 -11 15 -4.0843 -0.1910
-6 -11 16 -1.3938 0.3655
-6 -11 17 1.2298 -0.0715
-6 -11 18 1.0732 0.2882
-6 -11 19 0.4607 0.0653
-6 -11 20 -0.5586 0.3138
-6 -11 21 1.0739 0.1984
-6 -11 22 2.3138 0.6093
-6 -11 23 3.8508 0.9381
-6 -11 24 2.0189 0.9073
-6 -10 1 -0.9118 -0.4501
-6 -10 2 -1.2596 0.0303
-6 -10 3 -1.2253 -0.9480
-6 -10 4 -1.7103 -0.2638
-6 -10 5 -2.4770 -0.2647
-6 -10 6 -3.5524 0.3452
-6 -10 7 -2.9088 0.1025
-6 -10 8 -1.2770 -0.0653
-6 -10 9 1.0523 -0.5763
-6 -10 10 2.0125 -0.4010
-6 -10 11 1.9416 -0.3466
-6 -10 12 -0.4055 -0.0574
-6 -10 13 -2.7072 0.1006
-6 -10 14 -5.4691 -0.0689
-6 -10 15 -5.8238 0.1725
-6 -10 16 -5.0604 -0.2682
-6 -10 17 -2.8874 0.1500
-6 -10 18 -1.8083 -0.2130
-6 -10 19 -1.5616 0.5358
-6 -10 20 -1.8224 0.0830
-6 -10 21 -1.0570 0.7132
-6 -10 22 1.0706 -0.0615
-6 -10 23 2.7388 0.7488
-6 -10 24 3.7927 0.3816
-6 -10 25 2.0249 1.1722
-6 -9 1 1.1851 0.4178
-6 -9 2 -0.8487 0.6794
-6 -9 3 -0.9479 0.8160
-6 -9 4 -0.6898 0.2471
-6 -9 5 0.0422 0.2216
-6 -9 6 -0.4497 0.0648
-6 -9 7 -1.7152 0.5375
-6 -9 8 -2.8637 0.6312
-6 -9 9 -2.4375 0.7725
-6 -9 10 -0.1519 0.2459
-6 -9 11 2.9598 0.0809
-6 -9 12 5.2071 -0.3780
-6 -9 13 4.7098 -0.0989
-6 -9 14 2.4527 -0.0853
-6 -9 15 -0.7351 0.2770
-6 -9 16 -1.8930 0.1423
-6 -9 17 -2.1793 0.0884
-6 -9 18 -1.1256 -0.1740
-6 -9 19 -1.6934 -0.3194
-6 -9 20 -1.4619 -0.1986
-6 -9 21 -1.6764 -0.4559
-6 -9 22 0.6204 -0.0324
-6 -9 23 2.3497 -0.6620
-6 -9 24 4.1283 0.0233
-6 -9 25 3.8624 -0.6622
-6 -9 26 2.7695 0.1735
-6 -8 1 2.5002 -1.2707
-6 -8 2 1.7268 -0.9977
-6 -8 3 0.0646 -0.2296
-6 -8 4 -0.5814 0.1289
-6 -8 5 -0.0423 0.1335
-6 -8 6 1.5182 -0.1643
-6 -8 7 2.2016 -0.4535
-6 -8 8 1.1429 -0.3737
-6 -8 9 -1.5721 -0.1142
-6 -8 10 -3.4798 0.3567
-6 -8 11 -2.7133 0.3137
-6 -8 12 0.9289 0.2386
-6 -8 13 4.7775 -0.2275
-6 -8 14 5.9642 -0.1745
-6 -8 15 3.7374 -0.2474
-6 -8 16 0.2345 0.2063
-6 -8 17 -2.1080 -0.0062
-6 -8 18 -2.6111 0.4234
-6 -8 19 -2.1990 -0.0784
-6 -8 20 -2.7277 0.3835
-6 -8 21 -2.6841 -0.0942
-6 -8 22 -2.9394 0.2428
-6 -8 23 -0.9411 0.1103
-6 -8 24 -0.1883 0.2247
-6 -8 25 1.1146 0.3788
-6 -8 26 0.4525 0.0936
-6 -8 27 0.6615 0.2390
-6 -7 1 -0.1894 -0.3859
-6 -7 2 1.2502 -0.8661
-6 -7 3 1.4461 -0.9216
-6 -7 4 0.2652 -0.7103
-6 -7 5 -1.2676 -0.2678
-6 -7 6 -1.7383 -0.0172
-6 -7 7 -0.6579 -0.0993
-6 -7 8 0.7718 -0.4308
-6 -7 9 0.8957 -0.7146
-6 -7 10 -1.3590 -0.7793
-6 -7 11 -3.8660 -0.3614
-6 -7 12 -4.2318 -0.1714
-6 -7 13 -1.2211 0.0348
-6 -7 14 2.9701 -0.0978
-6 -7 15 5.1318 -0.1358
-6 -7 16 3.5720 -0.0512
-6 -7 17 0.4927 0.0558
-6 -7 18 -2.3652 -0.0450
-6 -7 19 -2.5711 0.1774
-6 -7 20 -2.3779 -0.2288
-6 -7 21 -1.8125 0.3186
-6 -7 22 -1.9109 -0.2461
-6 -7 23 -1.8261 0.3741
-6 -7 24 -1.0850 0.0304
-6 -7 25 -0.8508 0.6959
-6 -7 26 -0.4580 0.6197
-6 -7 27 -0.7449 0.9225
-6 -7 28 -0.3207 0.6150
-6 -6 1 -3.7588 1.1070
-6 -6 2 -2.4085 0.8288
-6 -6 3 -0.6200 0.4242
-6 -6 4 0.7822 0.1463
-6 -6 5 0.3299 -0.1790
-6 -6 6 -1.1203 -0.0566
-6 -6 7 -2.1536 0.1828
-6 -6 8 -1.5267 0.3367
-6 -6 9 0.1509 0.3730
-6 -6 10 1.5049 0.0817
-6 -6 11 0.5449 -0.1548
-6 -6 12 -1.2659 -0.0600
-6 -6 13 -2.3209 -0.0736
-6 -6 14 -0.7789 0.1337
-6 -6 15 2.3181 0.0774
-6 -6 16 4.2222 -0.0325
-6 -6 17 3.6405 0.2039
-6 -6 18 1.5277 -0.0043
-6 -6 19 -0.4606 0.2410
-6 -6 20 -0.1309 -0.0094
-6 -6 21 0.3353 -0.0700
-6 -6 22 1.3605 -0.0681
-6 -6 23 0.7324 -0.3534
-6 -6 24 0.3615 -0.2055
-6 -6 25 -0.3257 -0.4069
-6 -6 26 -0.3111 -0.0818
-6 -6 27 -0.3527 0.0357
-6 -6 28 0.2233 0.3658
-6 -5 1 -0.0333 -0.3355
-6 -5 2 -1.0921 0.2687
-6 -5 3 -0.1414 0.3064
-6 -5 4 0.9706 0.5246
-6 -5 5 1.5473 0.4717
-6 -5 6 0.2726 0.1540
-6 -5 7 -1.6734 -0.0971
-6 -5 8 -2.6999 -0.1233
-6 -5 9 -1.8780 -0.0937
-6 -5 10 0.3656 0.3815
-6 -5 11 2.5253 0.3239
-6 -5 12 2.4518 0.3717
-6 -5 13 1.2026 0.2829
-6 -5 14 -0.3865 0.1073
-6 -5 15 -0.0997 0.3075
-6 -5 16 1.6645 0.1283
-6 -5 17 2.6501 0.0803
-6 -5 18 2.1706 0.1251
-6 -5 19 -0.1507 -0.1073
-6 -5 20 -1.6831 0.2609
-6 -5 21 -1.4016 -0.0643
-6 -5 22 0.1426 0.1811
-6 -5 23 1.8259 -0.0381
-6 -5 24 2.1073 0.1504
-6 -5 25 1.5223 -0.0348
-6 -5 26 0.4838 0.0774
-6 -5 27 -0.2383 -0.2819
-6 -5 28 -0.7204 0.1251
-6 -5 29 -0.3652 0.0514
-6 -4 1 1.4264 0.2516
-6 -4 2 0.2878 -0.2597
-6 -4 3 0.6036 -0.1068
-6 -4 4 2.3589 -0.3408
-6 -4 5 3.6109 0.0455
-6 -4 6 3.2881 0.3284
-6 -4 7 0.6453 0.2382
-6 -4 8 -2.5753 -0.0728
-6 -4 9 -3.9404 -0.5152
-6 -4 10 -2.9960 -0.7904
-6 -4 11 0.0305 -0.2481
-6 -4 12 2.6388 -0.1839
-6 -4 13 2.8639 0.1661
-6 -4 14 1.4785 -0.0713
-6 -4 15 -0.6066 -0.2587
-6 -4 16 -0.3697 -0.0146
-6 -4 17 1.6702 -0.2049
-6 -4 18 3.6436 0.0413
-6 -4 19 3.8500 -0.1783
-6 -4 20 1.2559 -0.1094
-6 -4 21 -1.2686 -0.0661
-6 -4 22 -2.5997 -0.1528
-6 -4 23 -1.4975 -0.2667
-6 -4 24 0.1148 -0.2651
-6 -4 25 1.8648 -0.1396
-6 -4 26 2.0940 -0.0699
-6 -4 27 2.5094 -0.0356
-6 -4 28 1.5696 -0.6881
-6 -4 29 1.0004 -0.3635
-6 -3 1 -0.0087 0.9981
-6 -3 2 -0.2316 1.1754
-6 -3 3 -1.4772 0.6340
-6 -3 4 -0.8885 0.4550
-6 -3 5 1.5397 -0.2229
-6 -3 6 3.9211 -0.0193
-6 -3 7 4.6079 0.3821
-6 -3 8 2.1835 0.5282
-6 -3 9 -1.5397 0.5322
-6 -3 10 -3.7031 -0.0707
-6 -3 11 -3.3978 -0.3966
-6 -3 12 -0.1945 -0.0760
-6 -3 13 2.5940 -0.0932
-6 -3 14 3.0761 0.3119
-6 -3 15 1.1741 -0.1381
-6 -3 16 -1.9060 -0.2231
-6 -3 17 -2.3903 -0.1712
-6 -3 18 -0.6692 -0.2829
-6 -3 19 2.5142 -0.0289
-6 -3 20 3.9748 -0.2643
-6 -3 21 2.9948 0.0515
-6 -3 22 0.5315 -0.0693
-6 -3 23 -1.2112 0.1638
-6 -3 24 -1.5508 -0.3962
-6 -3 25 -0.8627 0.0809
-6 -3 26 0.2908 -0.2428
-6 -3 27 0.5211 0.5232
-6 -3 28 1.6732 0.0537
-6 -3 29 1.1136 -0.2749
-6 -2 1 -0.5498 -1.0621
-6 -2 2 0.6619 -0.2259
-6 -2 3 0.3977 0.3577
-6 -2 4 -2.0464 0.3295
-6 -2 5 -2.7617 0.4013
-6 -2 6 -1.1868 -0.3504
-6 -2 7 1.8910 -0.2446
-6 -2 8 4.3867 -0.0753
-6 -2 9 3.6016 0.1510
-6 -2 10 0.6160 0.4947
-6 -2 11 -2.2358 0.1416
-6 -2 12 -3.0984 0.1265
-6 -2 13 -0.6428 0.1998
-6 -2 14 2.0030 0.0111
-6 -2 15 3.3417 0.2869
-6 -2 16 2.0423 -0.1912
-6 -2 17 -0.7620 0.0633
-6 -2 18 -2.1412 -0.0471
-6 -2 19 -1.9257 0.0852
-6 -2 20 0.1645 -0.0117
-6 -2 21 1.3965 0.0462
-6 -2 22 1.8394 0.0822
-6 -2 23 0.5708 0.2245
-6 -2 24 0.4351 0.2664
-6 -2 25 -0.1309 -0.1685
-6 -2 26 0.9697 0.4401
-6 -2 27 0.9731 -0.0827
-6 -2 28 1.0055 1.1817
-6 -2 29 0.9522 0.3487
-6 -1 1 -2.7663 -0.7830
-6 -1 2 0.6008 -1.3846
-6 -1 3 2.7752 -0.6343
-6 -1 4 2.9809 -0.4614
-6 -1 5 -0.3312 -0.1620
-6 -1 6 -2.5954 0.1020
-6 -1 7 -2.8384 -0.3290
-6 -1 8 -0.2076 -0.1848
-6 -1 9 2.9293 -0.4084
-6 -1 10 3.3569 -0.4082
-6 -1 11 1.3321 -0.0650
-6 -1 12 -1.4770 -0.1161
-6 -1 13 -2.7150 0.2572
-6 -1 14 -0.8030 0.1534
-6 -1 15 1.5672 -0.1571
-6 -1 16 3.5455 -0.1324
-6 -1 17 3.1639 -0.4519
-6 -1 18 1.6886 0.0021
-6 -1 19 0.2789 -0.1175
-6 -1 20 -0.1495 0.1122
-6 -1 21 0.3869 -0.2253
-6 -1 22 1.3169 0.2168
-6 -1 23 2.0545 -0.1744
-6 -1 24 1.7477 0.4880
-6 -1 25 1.9726 -0.1416
-6 -1 26 0.7453 0.1660
-6 -1 27 1.8286 0.2331
-6 -1 28 1.1098 0.0382
-6 -1 29 2.1078 0.8408
-6 0 1 -6.3462 0.1453
-6 0 2 -5.5439 0.4387
-6 0 3 -1.9527 -0.3379
-6 0 4 2.0676 0.2738
-6 0 5 3.7350 -0.2840
-6 0 6 1.4059 -0.0190
-6 0 7 -0.9480 0.0876
-6 0 8 -1.9845 0.1485
-6 0 9 0.0149 0.4558
-6 0 10 2.5525 0.1195
-6 0 11 2.5672 -0.1852
-6 0 12 0.1570 -0.0885
-6 0 13 -3.0233 -0.1574
-6 0 14 -4.2827 0.3735
-6 0 15 -2.3454 0.1289
-6 0 16 0.1707 -0.1013
-6 0 17 2.5321 -0.1988
-6 0 18 2.6408 -0.2119
-6 0 19 1.8002 0.1369
-6 0 20 0.1186 0.0878
-6 0 21 -0.8417 -0.0664
-6 0 22 -1.4581 -0.3215
-6 0 23 0.0930 0.0267
-6 0 24 1.4127 -0.4236
-6 0 25 3.0590 0.3879
-6 0 26 2.9461 -0.7771
-6 0 27 1.1334 0.3171
-6 0 28 0.4120 -0.2451
-6 0 29 -1.3586 0.5675
-6 1 1 -0.9811 -0.3303
-6 1 2 -7.2116 -0.2893
-6 1 3 -8.1004 0.0495
-6 1 4 -5.8617 -0.1722
-6 1 5 -1.1706 0.4277
-6 1 6 1.4239 -0.3711
-6 1 7 0.7896 -0.2845
-6 1 8 -0.5555 -0.4238
-6 1 9 -0.8268 -0.0725
-6 1 10 1.5064 0.4602
-6 1 11 4.1653 0.3639
-6 1 12 4.0030 0.0683
-6 1 13 1.2942 0.0397
-6 1 14 -2.6359 -0.2563
-6 1 15 -4.6625 0.2247
-6 1 16 -3.7313 -0.1787
-6 1 17 -1.7700 -0.1866
-6 1 18 0.6314 -0.2580
-6 1 19 1.6002 0.0039
-6 1 20 1.7487 0.2190
-6 1 21 0.7659 0.3762
-6 1 22 -0.4927 -0.1478
-6 1 23 -1.9554 0.1085
-6 1 24 -0.9219 -0.0133
-6 1 25 -0.0643 0.1268
-6 1 26 2.8854 0.4292
-6 1 27 2.8062 -0.6914
-6 1 28 2.3560 0.1875
-6 2 1 8.1825 0.4846
-6 2 2 3.7894 -0.6144
-6 2 3 -2.5821 -0.3490
-6 2 4 -5.1519 -0.4005
-6 2 5 -5.1086 -0.1642
-6 2 6 -1.9671 0.2733
-6 2 7 -0.3371 -0.3550
-6 2 8 -0.7117 -0.4654
-6 2 9 -1.6881 -0.7952
-6 2 10 -1.5179 -0.6482
-6 2 11 0.9728 -0.0414
-6 2 12 4.1258 -0.0054
-6 2 13 4.9015 0.0721
-6 2 14 3.7945 0.0696
-6 2 15 0.6196 -0.2681
-6 2 16 -1.5098 0.1775
-6 2 17 -2.3031 -0.2419
-6 2 18 -2.1118 0.0287
-6 2 19 -1.0036 -0.0505
-6 2 20 0.0663 0.1506
-6 2 21 1.0453 0.2109
-6 2 22 1.7971 0.3718
-6 2 23 1.4338 -0.2257
-6 2 24 0.8709 0.3953
-6 2 25 0.8972 -0.2431
-6 2 26 0.5337 0.7358
-6 2 27 2.1663 0.4618
-6 2 28 1.3401 0.3989
-6 3 1 5.8252 0.8870
-6 3 2 7.6858 1.0984
-6 3 3 5.4965 -0.0860
-6 3 4 1.4465 0.2047
-6 3 5 -0.8844 -0.2249
-6 3 6 -1.8677 0.1187
-6 3 7 -0.7246 0.4102
-6 3 8 -0.8135 0.1061
-6 3 9 -1.9854 0.1045
-6 3 10 -3.0576 -0.2898
-6 3 11 -3.1844 -0.5283
-6 3 12 -1.0975 -0.1125
-6 3 13 1.6392 -0.3415
-6 3 14 3.1226 0.1412
-6 3 15 3.7629 -0.0402
-6 3 16 2.0697 -0.1635
-6 3 17 0.7745 0.1082
-6 3 18 -0.8770 -0.1186
-6 3 19 -1.5748 0.3367
-6 3 20 -1.3529 0.2914
-6 3 21 -0.5232 0.2669
-6 3 22 0.2512 0.3623
-6 3 23 1.2507 0.3625
-6 3 24 0.8490 0.1877
-6 3 25 1.3660 0.5995
-6 3 26 0.9343 -0.3840
-6 3 27 0.8810 0.5278
-6 4 1 -1.6532 0.3822
-6 4 2 1.0011 0.5375
-6 4 3 3.7439 0.8220
-6 4 4 3.4398 0.0725
-6 4 5 2.2227 0.4470
-6 4 6 1.5069 -0.1762
-6 4 7 1.0559 0.0552
-6 4 8 1.5395 0.2120
-6 4 9 0.4237 0.1157
-6 4 10 -1.4436 0.5817
-6 4 11 -2.9691 0.2403
-6 4 12 -3.9473 0.1020
-6 4 13 -2.4443 0.1768
-6 4 14 -0.6061 -0.2833
-6 4 15 1.4857 0.3427
-6 4 16 2.8373 -0.1343
-6 4 17 2.0163 0.0555
-6 4 18 0.7327 -0.0634
-6 4 19 -1.5770 -0.0538
-6 4 20 -2.4089 0.2667
-6 4 21 -1.6414 0.2474
-6 4 22 0.1728 -0.0840
-6 4 23 1.6720 0.0868
-6 4 24 2.3011 -0.1704
-6 4 25 0.9603 0.4918
-6 4 26 0.7498 0.6666
-6 5 1 -3.0876 -0.3224
-6 5 2 -2.6223 -0.5027
-6 5 3 -1.7711 -0.0569
-6 5 4 0.2815 0.1870
-6 5 5 0.2535 -0.0660
-6 5 6 0.3383 0.4911
-6 5 7 0.5146 -0.1947
-6 5 8 0.9212 0.0115
-6 5 9 2.3010 -0.2496
-6 5 10 1.8559 -0.4102
-6 5 11 0.9112 0.2565
-6 5 12 -0.9650 -0.0671
-6 5 13 -2.8803 0.3994
-6 5 14 -2.6544 0.1090
-6 5 15 -1.9789 -0.0900
-6 5 16 0.5389 0.2614
-6 5 17 2.1370 -0.1585
-6 5 18 2.3326 0.2016
-6 5 19 0.9302 -0.0944
-6 5 20 -1.5683 0.0849
-6 5 21 -2.9363 0.3030
-6 5 22 -2.1910 0.3909
-6 5 23 -0.2417 0.0073
-6 5 24 2.1561 -0.0352
-6 5 25 2.8869 -0.8243
-6 6 1 1.1147 -0.2597
-6 6 2 -0.1380 0.1915
-6 6 3 -0.9173 -0.4595
-6 6 4 -1.5261 -0.0161
-6 6 5 -0.7170 -0.2025
-6 6 6 -1.4473 -0.1939
-6 6 7 -1.3925 0.4528
-6 6 8 -2.0213 -0.0538
-6 6 9 -1.8442 0.5582
-6 6 10 -0.2165 -0.2229
-6 6 11 0.4156 -0.3161
-6 6 12 1.4272 -0.1715
-6 6 13 0.0465 -0.4057
-6 6 14 -1.3996 0.3975
-6 6 15 -2.2349 -0.1173
-6 6 16 -2.1820 0.1211
-6 6 17 -0.2927 -0.0578
-6 6 18 0.8082 -0.0328
-6 6 19 1.4448 0.1874
-6 6 20 0.6803 0.0639
-6 6 21 -0.4085 0.0354
-6 6 22 -1.1405 0.2714
-6 6 23 -0.6388 0.3871
-6 6 24 -0.0699 0.5812
-6 7 1 0.8001 -0.1771
-6 7 2 1.0764 -0.1797
-6 7 3 1.4033 0.3345
-6 7 4 0.5823 -0.2483
-6 7 5 -0.2948 0.2825
-6 7 6 -0.1685 -0.5030
-6 7 7 -1.0258 -0.3359
-6 7 8 -0.5522 -0.0451
-6 7 9 -1.8951 -0.1038
-6 7 10 -1.8712 0.9494
-6 7 11 -1.4134 0.0354
-6 7 12 -0.7456 0.4220
-6 7 13 0.3807 -0.2283
-6 7 14 -0.9792 -0.0050
-6 7 15 -1.7621 0.3702
-6 7 16 -2.9166 0.0018
-6 7 17 -2.2921 0.1716
-6 7 18 -1.2802 -0.2570
-6 7 19 -0.9282 0.2052
-6 7 20 -1.3979 0.4746
-6 7 21 -2.0505 0.7991
-6 7 22 -1.9957 0.4701
-6 7 23 -1.0579 0.4916
-6 8 1 -1.7353 -0.6204
-6 8 2 -0.8731 -0.8160
-6 8 3 -0.4833 -0.5196
-6 8 4 0.6650 -0.0480
-6 8 5 0.2302 -0.2708
-6 8 6 0.1075 0.3918
-6 8 7 -0.1616 -0.7732
-6 8 8 -0.7533 -0.2931
-6 8 9 -0.0760 -0.8110
-6 8 10 -1.3321 -0.2874
-6 8 11 -0.4703 0.3535
-6 8 12 -0.6426 -0.1654
-6 8 13 0.6757 0.4641
-6 8 14 0.9360 -0.4572
-6 8 15 -0.3034 0.3022
-6 8 16 -1.5265 -0.0556
-6 8 17 -2.8505 -0.0346
-6 8 18 -1.8879 -0.5478
-6 8 19 -1.0937 -0.8538
-6 8 20 -0.6031 -0.5277
-6 8 21 -1.8117 0.1489
-6 8 22 -2.6593 0.8939
-6 9 1 -0.4621 0.3422
-6 9 2 -0.6265 0.0943
-6 9 3 -1.1047 -0.4069
-6 9 4 -1.9388 -0.1018
-6 9 5 -1.3218 -0.0746
-6 9 6 -1.5489 0.0095
-6 9 7 -0.2044 0.4509
-6 9 8 -0.3540 -0.4938
-6 9 9 -0.0250 0.3699
-6 9 10 -0.0930 -0.6866
-6 9 11 -1.1023 0.3502
-6 9 12 -0.3757 -0.1975
-6 9 13 -0.7972 -0.0371
-6 9 14 1.2134 0.0229
-6 9 15 1.2593 -0.3517
-6 9 16 1.3875 0.3552
-6 9 17 -0.0536 -0.2119
-6 9 18 -1.0332 0.0057
-6 9 19 -0.8680 -0.9808
-6 9 20 -0.1870 -1.0882
-6 10 1 0.4846 0.9265
-6 10 2 1.0634 0.6287
-6 10 3 1.0704 0.5164
-6 10 4 0.0409 -0.0434
-6 10 5 -1.6154 0.3267
-6 10 6 -2.2654 -0.3122
-6 10 7 -3.0132 0.0474
-6 10 8 -1.4189 -0.2394
-6 10 9 -1.6283 -0.2583
-6 10 10 -0.0194 0.6016
-6 10 11 -0.4189 0.0125
-6 10 12 -0.0341 1.0827
-6 10 13 -0.1046 -0.2879
-6 10 14 -0.5249 0.3087
-6 10 15 0.3855 -0.4238
-6 10 16 0.0299 0.1270
-6 10 17 0.7654 0.2796
-6 10 18 -0.3476 0.2026
-6 11 1 0.3115 -0.2642
-6 11 2 0.0006 0.1403
-6 11 3 0.1568 -0.0675
-6 11 4 0.6293 0.1174
-6 11 5 0.2893 -0.1862
-6 11 6 0.1251 0.3115
-6 11 7 -0.5344 -0.6517
-6 11 8 -1.1576 -0.1157
-6 11 9 -1.1587 -1.1873
-6 11 10 -2.3287 -0.1723
-6 11 11 -1.1943 0.1313
-6 11 12 -1.6011 0.7365
-6 11 13 0.4351 1.1371
-6 11 14 0.4826 -0.0440
-6 11 15 1.1965 0.1825
-6 11 16 0.8948 -0.8251
-6 12 1 1.0088 0.3102
-6 12 2 0.5845 0.0319
-6 12 3 0.3133 0.0797
-6 12 4 -0.6933 -0.0883
-6 12 5 -0.8406 -0.1358
-6 12 6 -1.1110 -0.0263
-6 12 7 0.5216 0.2461
-6 12 8 0.9023 -0.2481
-6 12 9 1.7639 0.1163
-6 12 10 0.5693 -1.0422
-6 12 11 -0.6603 0.2125
-6 12 12 -1.0696 -0.0446
-6 12 13 -1.4752 1.4349
-6 12 14 0.1862 1.1329
-6 13 1 -0.1482 0.7305
-6 13 2 0.2575 0.3324
-6 13 3 0.2548 0.4615
-6 13 4 0.4972 0.1418
-6 13 5 -0.4950 0.1295
-6 13 6 -1.5481 -0.5070
-6 13 7 -2.3270 -0.1680
-6 13 8 -0.9649 -0.4813
-6 13 9 -0.3462 -0.0443
-6 13 10 1.1380 -0.0920
-6 13 11 -0.0441 -0.4880
-6 14 1 1.2058 -0.6261
-6 14 2 -0.3618 -0.1107
-6 14 3 -1.5287 -0.5453
-6 14 4 -1.3356 -0.1454
-6 14 5 -0.7696 -0.1886
-6 14 6 -0.5382 -0.0080
-6 14 7 -1.4264 -0.6891
-6 14 8 -1.6118 -0.5219
-6 15 1 3.5974 0.3135
-6 15 2 2.7600 0.1207
-6 15 3 1.5946 -0.1619
-5 -15 5 0.7440 0.1962
-5 -15 6 0.6407 -0.0293
-5 -15 7 0.4831 -0.7292
-5 -15 8 0.9886 -0.5719
-5 -15 9 0.6700 -0.5360
-5 -15 10 0.3247 1.0334
-5 -15 11 -0.5092 1.2238
-5 -14 1 -0.7387 0.0479
-5 -14 2 -2.9479 -0.2539
-5 -14 3 -2.7490 -0.5690
-5 -14 4 -3.1075 -0.4622
-5 -14 5 -1.9943 0.0639
-5 -14 6 -1.5383 0.2622
-5 -14 7 -0.5655 0.1182
-5 -14 8 -0.4285 -0.2205
-5 -14 9 0.3219 -0.8591
-5 -14 10 -0.5880 -1.1108
-5 -14 11 -0.3709 -0.0474
-5 -14 12 -1.4764 0.4029
-5 -14 13 -2.0261 1.8388
-5 -14 14 -2.9629 0.5875
-5 -14 15 -3.9604 0.3760
-5 -14 16 -2.8109 -0.4758
-5 -14 17 -1.6375 0.2895
-5 -13 1 0.6393 1.6853
-5 -13 2 0.1698 0.9655
-5 -13 3 -1.3569 1.6834
-5 -13 4 -2.3882 0.7723
-5 -13 5 -3.5505 0.6685
-5 -13 6 -3.5261 0.1885
-5 -13 7 -2.9783 0.6678
-5 -13 8 -1.7760 0.5827
-5 -13 9 -0.8856 1.0652
-5 -13 10 -0.1368 -0.0819
-5 -13 11 -1.1955 -0.2014
-5 -13 12 -0.9669 -0.3782
-5 -13 13 -2.0299 0.0692
-5 -13 14 -1.0641 0.7749
-5 -13 15 -1.4377 -0.3095
-5 -13 16 -1.1373 -0.3001
-5 -13 17 -0.9000 -1.1199
-5 -13 18 -0.3760 0.1737
-5 -13 19 0.7508 0.8036
-5 -13 20 1.1610 1.6235
-5 -12 1 -1.3163 -1.9367
-5 -12 2 0.7791 -0.9680
-5 -12 3 0.5394 -0.6276
-5 -12 4 0.2978 0.4749
-5 -12 5 -0.9087 0.2245
-5 -12 6 -1.5768 0.0171
-5 -12 7 -2.0880 -0.5535
-5 -12 8 -1.3335 -0.2809
-5 -12 9 -0.7917 -0.1228
-5 -12 10 0.4652 0.7631
-5 -12 11 0.4626 -0.1082
-5 -12 12 -0.5160 0.3357
-5 -12 13 -1.4063 -0.4515
-5 -12 14 -2.7113 0.3095
-5 -12 15 -1.3650 0.0461
-5 -12 16 -0.6768 -0.3796
-5 -12 17 1.2763 -0.7644
-5 -12 18 1.0648 -1.1963
-5 -12 19 0.9105 -0.4528
-5 -12 20 0.0012 -0.0913
-5 -12 21 0.6017 0.7148
-5 -12 22 1.2832 0.6560
-5 -12 23 2.6272 1.0691
-5 -11 1 -0.9102 -0.9496
-5 -11 2 -1.1357 -0.8146
-5 -11 3 -0.0440 -1.2163
-5 -11 4 -0.3055 -0.7766
-5 -11 5 -0.4418 -0.3287
-5 -11 6 -1.1185 -0.0161
-5 -11 7 -1.0523 -0.3676
-5 -11 8 -0.9554 -0.4258
-5 -11 9 -0.0567 -0.6884
-5 -11 10 -0.1591 -0.3133
-5 -11 11 0.6744 0.0482
-5 -11 12 -0.2930 -0.2461
-5 -11 13 -1.0321 0.2725
-5 -11 14 -3.0125 -0.3516
-5 -11 15 -4.2381 0.5383
-5 -11 16 -3.8390 -0.0841
-5 -11 17 -2.5589 0.3560
-5 -11 18 -0.4224 -0.2511
-5 -11 19 -0.3425 0.0705
-5 -11 20 -0.8255 -0.2364
-5 -11 21 -2.3647 0.1326
-5 -11 22 -1.5143 0.0430
-5 -11 23 -0.3419 0.6565
-5 -11 24 2.3698 0.9658
-5 -10 1 0.8023 1.1100
-5 -10 2 -0.1604 0.6409
-5 -10 3 -0.6551 0.8089
-5 -10 4 -0.8256 0.2939
-5 -10 5 -1.1406 0.2634
-5 -10 6 -1.7947 0.1887
-5 -10 7 -2.0069 0.4210
-5 -10 8 -1.7537 0.2327
-5 -10 9 -0.4964 0.5712
-5 -10 10 0.9725 0.0459
-5 -10 11 1.8749 0.3845
-5 -10 12 2.8642 -0.0651
-5 -10 13 2.0786 0.0932
-5 -10 14 1.5277 0.1197
-5 -10 15 -0.8059 -0.0002
-5 -10 16 -1.8458 0.2763
-5 -10 17 -2.7946 -0.2034
-5 -10 18 -1.8343 0.2427
-5 -10 19 -1.1037 -0.1584
-5 -10 20 -0.3809 0.4795
-5 -10 21 -0.7053 -0.2694
-5 -10 22 -0.7848 0.1517
-5 -10 23 0.0171 -0.6893
-5 -10 24 1.2529 0.2716
-5 -10 25 2.8904 0.0140
-5 -10 26 2.3614 0.8001
-5 -9 1 1.5489 -0.8466
-5 -9 2 2.0209 -0.6194
-5 -9 3 1.2288 -0.2443
-5 -9 4 0.6765 0.0729
-5 -9 5 0.5548 0.1844
-5 -9 6 0.5016 -0.1914
-5 -9 7 -0.2364 -0.2941
-5 -9 8 -1.0676 -0.4234
-5 -9 9 -2.2003 -0.1250
-5 -9 10 -1.7120 0.3474
-5 -9 11 -0.4256 0.1838
-5 -9 12 2.1530 0.3282
-5 -9 13 4.3414 -0.3769
-5 -9 14 5.0910 -0.0484
-5 -9 15 4.5117 -0.3148
-5 -9 16 2.3497 0.1491
-5 -9 17 0.9219 -0.1751
-5 -9 18 -0.7853 -0.0685
-5 -9 19 -0.9479 -0.2181
-5 -9 20 -2.0352 -0.0450
-5 -9 21 -1.6191 0.1229
-5 -9 22 -1.9119 -0.2038
-5 -9 23 -0.2221 -0.0481
-5 -9 24 0.7298 -0.6440
-5 -9 25 2.1863 0.0491
-5 -9 26 2.0792 -0.3759
-5 -9 27 1.3147 0.2809
-5 -8 1 0.5339 0.3741
-5 -8 2 1.9366 -0.3127
-5 -8 3 1.8933 -0.5757
-5 -8 4 1.1323 -0.5534
-5 -8 5 0.0933 -0.1938
-5 -8 6 0.4128 0.1127
-5 -8 7 1.0341 -0.2395
-5 -8 8 1.4639 -0.4520
-5 -8 9 0.3281 -0.9512
-5 -8 10 -2.2471 -0.5874
-5 -8 11 -4.1338 -0.2725
-5 -8 12 -4.1547 0.0587
-5 -8 13 -1.0840 0.0370
-5 -8 14 2.3391 -0.2779
-5 -8 15 4.6662 -0.1324
-5 -8 16 3.9194 -0.2576
-5 -8 17 2.0027 0.2426
-5 -8 18 -0.0153 -0.2039
-5 -8 19 -0.9380 0.2826
-5 -8 20 -1.2210 -0.1908
-5 -8 21 -2.0557 0.4886
-5 -8 22 -2.1892 0.1254
-5 -8 23 -2.5714 0.4636
-5 -8 24 -1.0200 0.2985
-5 -8 25 -0.2815 0.5413
-5 -8 26 0.8799 0.8058
-5 -8 27 0.2188 0.7825
-5 -8 28 -0.2697 0.7556
-5 -7 1 -2.9976 1.5495
-5 -7 2 -1.0881 1.6849
-5 -7 3 0.7695 0.8489
-5 -7 4 1.5063 0.5865
-5 -7 5 0.7175 -0.0098
-5 -7 6 -1.0640 0.3640
-5 -7 7 -1.4264 0.5471
-5 -7 8 -0.5358 0.6662
-5 -7 9 1.3750 0.4189
-5 -7 10 1.4933 -0.0483
-5 -7 11 -0.5932 -0.1292
-5 -7 12 -3.6774 -0.1323
-5 -7 13 -4.7124 0.1319
-5 -7 14 -2.3530 -0.0224
-5 -7 15 1.7101 0.1083
-5 -7 16 4.8088 -0.0194
-5 -7 17 4.3786 0.2304
-5 -7 18 2.5536 0.2106
-5 -7 19 0.0990 -0.0310
-5 -7 20 0.0027 0.0577
-5 -7 21 0.1907 -0.3657
-5 -7 22 0.8300 0.0705
-5 -7 23 0.6718 -0.4303
-5 -7 24 0.5391 -0.0376
-5 -7 25 0.9008 -0.2111
-5 -7 26 1.2320 0.4572
-5 -7 27 1.4586 0.6816
-5 -7 28 0.9415 1.0544
-5 -6 1 -1.6932 -0.6991
-5 -6 2 -3.6331 0.0565
-5 -6 3 -2.0217 0.5676
-5 -6 4 0.3042 0.3953
-5 -6 5 2.5075 0.4410
-5 -6 6 2.0206 -0.1682
-5 -6 7 -0.1450 0.0385
-5 -6 8 -1.9189 0.0556
-5 -6 9 -1.5299 0.4800
-5 -6 10 0.7879 0.4915
-5 -6 11 2.5689 0.5172
-5 -6 12 1.9099 0.2333
-5 -6 13 -0.9129 0.2179
-5 -6 14 -2.8874 0.0395
-5 -6 15 -2.5299 -0.0911
-5 -6 16 0.4647 0.0318
-5 -6 17 2.8811 -0.1390
-5 -6 18 3.2525 0.3281
-5 -6 19 1.9591 0.0222
-5 -6 20 0.3449 0.1868
-5 -6 21 0.6482 -0.1172
-5 -6 22 1.1822 -0.1536
-5 -6 23 1.9937 -0.2002
-5 -6 24 1.3810 -0.3772
-5 -6 25 0.7483 -0.3871
-5 -6 26 0.1819 -0.3046
-5 -6 27 0.4976 -0.0110
-5 -6 28 0.7560 0.3086
-5 -6 29 1.1655 0.4176
-5 -5 1 4.5301 -0.3383
-5 -5 2 1.6878 -0.8064
-5 -5 3 -0.8319 -0.3366
-5 -5 4 0.0089 -0.3710
-5 -5 5 1.9109 -0.1510
-5 -5 6 4.0259 0.0378
-5 -5 7 3.1400 -0.1317
-5 -5 8 0.3389 -0.2356
-5 -5 9 -2.6071 -0.4298
-5 -5 10 -2.9010 -0.4191
-5 -5 11 -0.7598 -0.2190
-5 -5 12 2.3710 0.0808
-5 -5 13 3.1619 0.0341
-5 -5 14 1.6692 0.2464
-5 -5 15 -0.7368 -0.1447
-5 -5 16 -1.9202 0.0184
-5 -5 17 -0.7597 -0.1218
-5 -5 18 0.2868 -0.0673
-5 -5 19 0.7935 0.1171
-5 -5 20 -0.1835 -0.0718
-5 -5 21 -0.5253 0.1039
-5 -5 22 0.2837 -0.1536
-5 -5 23 1.8012 -0.0555
-5 -5 24 2.5008 -0.1676
-5 -5 25 1.9361 0.0393
-5 -5 26 0.3966 -0.0438
-5 -5 27 -0.6696 0.3507
-5 -5 28 -1.0061 0.1657
-5 -5 29 -0.7485 0.5284
-5 -4 1 1.7656 0.1563
-5 -4 2 2.7343 0.7603
-5 -4 3 1.4221 0.2170
-5 -4 4 0.4285 0.4065
-5 -4 5 1.7384 -0.2307
-5 -4 6 3.8411 -0.0997
-5 -4 7 5.4715 0.1615
-5 -4 8 4.1452 0.4841
-5 -4 9 0.5544 0.3886
-5 -4 10 -3.0338 0.1338
-5 -4 11 -4.1424 -0.4426
-5 -4 12 -2.3573 -0.2181
-5 -4 13 1.0609 -0.1794
-5 -4 14 2.3774 0.0388
-5 -4 15 1.7374 0.0952
-5 -4 16 -0.7609 -0.2456
-5 -4 17 -1.7770 0.0392
-5 -4 18 -0.8800 -0.1930
-5 -4 19 0.6687 0.1000
-5 -4 20 1.3921 -0.0542
-5 -4 21 0.4643 0.0996
-5 -4 22 -0.3129 -0.0358
-5 -4 23 -0.2153 0.0306
-5 -4 24 1.1194 -0.3267
-5 -4 25 1.7233 -0.1750
-5 -4 26 2.1340 -0.1127
-5 -4 27 1.1010 0.1381
-5 -4 28 1.0545 0.4503
-5 -4 29 0.3592 0.0620
-5 -3 1 -4.2257 -1.0966
-5 -3 2 -2.2363 -0.9197
-5 -3 3 -1.0891 -0.0240
-5 -3 4 -2.0585 -0.0574
-5 -3 5 -2.1245 0.2814
-5 -3 6 -0.1140 -0.4404
-5 -3 7 3.0452 -0.4996
-5 -3 8 5.6057 -0.1797
-5 -3 9 5.2741 0.3108
-5 -3 10 1.9070 0.5792
-5 -3 11 -1.7527 0.4424
-5 -3 12 -3.8049 -0.1236
-5 -3 13 -2.4215 0.1723
-5 -3 14 0.4437 -0.0319
-5 -3 15 1.6464 0.3701
-5 -3 16 0.4851 0.0512
-5 -3 17 -2.8446 -0.0300
-5 -3 18 -4.2375 0.0027
-5 -3 19 -3.3890 -0.0459
-5 -3 20 -0.4798 0.0555
-5 -3 21 1.3019 -0.0661
-5 -3 22 1.7815 0.2099
-5 -3 23 0.7202 0.0803
-5 -3 24 0.3776 0.4717
-5 -3 25 0.1199 -0.2551
-5 -3 26 -0.0954 0.3599
-5 -3 27 -0.0260 0.0561
-5 -3 28 -0.5010 0.9469
-5 -3 29 0.7061 0.8508
-5 -2 1 -4.9334 -0.2565
-5 -2 2 -2.7266 -1.0996
-5 -2 3 -1.4363 -1.0226
-5 -2 4 -0.9544 -0.4730
-5 -2 5 -3.2625 -0.2826
-5 -2 6 -4.6280 0.1851
-5 -2 7 -3.6154 -0.4011
-5 -2 8 -0.1460 -0.5905
-5 -2 9 4.0654 -0.4866
-5 -2 10 5.8251 -0.3545
-5 -2 11 3.9989 0.0777
-5 -2 12 0.6816 -0.0511
-5 -2 13 -2.1650 -0.1471
-5 -2 14 -1.3372 0.1049
-5 -2 15 1.0441 -0.0892
-5 -2 16 2.9262 0.2321
-5 -2 17 2.0295 -0.1822
-5 -2 18 -0.9742 0.0637
-5 -2 19 -3.1938 -0.0502
-5 -2 20 -3.3768 0.2631
-5 -2 21 -1.4609 -0.0709
-5 -2 22 0.0544 0.1793
-5 -2 23 1.4906 -0.0016
-5 -2 24 1.1720 0.2086
-5 -2 25 2.1625 0.2503
-5 -2 26 1.4757 -0.4782
-5 -2 27 1.5101 0.1337
-5 -2 28 0.4262 -0.4684
-5 -2 29 -0.2624 0.9371
-5 -1 1 -1.4364 1.1147
-5 -1 2 -2.7871 1.3285
-5 -1 3 -0.3571 0.1158
-5 -1 4 1.7718 0.2084
-5 -1 5 2.5410 0.0863
-5 -1 6 -0.7524 0.1760
-5 -1 7 -4.0807 0.5809
-5 -1 8 -5.3889 0.2777
-5 -1 9 -3.1200 0.2885
-5 -1 10 1.5048 0.1183
-5 -1 11 4.5410 -0.2106
-5 -1 12 4.3226 -0.0344
-5 -1 13 1.6076 -0.2608
-5 -1 14 -1.2859 0.0339
-5 -1 15 -1.1543 0.1019
-5 -1 16 0.5673 -0.0347
-5 -1 17 2.6944 -0.1132
-5 -1 18 2.6255 -0.3881
-5 -1 19 1.2996 -0.2250
-5 -1 20 -0.5125 -0.2697
-5 -1 21 -0.8374 0.0646
-5 -1 22 -0.8088 -0.4224
-5 -1 23 -0.2502 0.2830
-5 -1 24 0.2915 -0.3436
-5 -1 25 0.1692 0.5283
-5 -1 26 1.4710 -0.1666
-5 -1 27 0.6453 -0.2658
-5 -1 28 1.5727 -0.3076
-5 -1 29 0.3144 -0.9237
-5 0 1 2.0713 0.7001
-5 0 2 -3.8606 0.2475
-5 0 3 -5.3601 0.8615
-5 0 4 -2.8697 0.0556
-5 0 5 1.1658 0.5776
-5 0 6 3.7637 0.0317
-5 0 7 1.7041 -0.0579
-5 0 8 -1.7140 0.0431
-5 0 9 -4.2432 0.0614
-5 0 10 -3.2413 0.5087
-5 0 11 0.3198 0.4145
-5 0 12 2.7498 0.0213
-5 0 13 2.5427 -0.0894
-5 0 14 0.0887 -0.3188
-5 0 15 -2.0950 0.0585
-5 0 16 -1.8454 0.0698
-5 0 17 -0.2596 0.0085
-5 0 18 1.3835 -0.1861
-5 0 19 1.4996 -0.0708
-5 0 20 0.8118 -0.1342
-5 0 21 -0.5785 0.0791
-5 0 22 -0.6681 -0.1476
-5 0 23 -1.4595 -0.4114
-5 0 24 -0.2625 0.1534
-5 0 25 0.0457 -0.5301
-5 0 26 0.9830 0.6720
-5 0 27 1.2109 -0.5634
-5 0 28 -0.3797 0.3469
-5 0 29 -0.3978 -0.3281
-5 1 1 8.7719 0.2883
-5 1 2 4.5156 -0.1316
-5 1 3 -3.3200 -0.4851
-5 1 4 -6.8233 -0.1271
-5 1 5 -6.2209 -0.3618
-5 1 6 -1.8702 0.5400
-5 1 7 1.7517 -0.0052
-5 1 8 1.5270 -0.2050
-5 1 9 -0.6438 -0.5670
-5 1 10 -2.5592 -0.5104
-5 1 11 -1.5018 0.0526
-5 1 12 1.4892 0.2211
-5 1 13 3.1826 0.0194
-5 1 14 2.3310 -0.0450
-5 1 15 -0.3012 -0.2320
-5 1 16 -2.3096 0.0348
-5 1 17 -2.0189 -0.0220
-5 1 18 -0.4758 -0.1848
-5 1 19 0.9766 -0.2378
-5 1 20 1.7338 0.1427
-5 1 21 1.4016 0.0868
-5 1 22 0.5371 0.6813
-5 1 23 -0.1286 -0.1005
-5 1 24 -1.5568 0.2804
-5 1 25 -0.1052 0.1539
-5 1 26 0.3243 0.0286
-5 1 27 2.9854 0.6845
-5 1 28 2.6229 -0.6419
-5 2 1 10.1161 0.5197
-5 2 2 12.4748 1.3338
-5 2 3 9.4528 0.3603
-5 2 4 1.7795 0.1008
-5 2 5 -3.2769 -0.1711
-5 2 6 -5.1645 -0.1625
-5 2 7 -2.6166 0.6832
-5 2 8 -0.1767 0.4333
-5 2 9 -0.1572 0.3276
-5 2 10 -1.8780 -0.1965
-5 2 11 -3.2193 -0.3528
-5 2 12 -2.0742 -0.0430
-5 2 13 0.9917 0.1271
-5 2 14 2.9946 0.0338
-5 2 15 3.0851 0.1908
-5 2 16 1.3424 0.0178
-5 2 17 -0.5230 0.3151
-5 2 18 -1.1729 0.1873
-5 2 19 -1.1546 -0.1006
-5 2 20 -0.7151 -0.0838
-5 2 21 0.4153 0.0213
-5 2 22 0.8130 0.0257
-5 2 23 1.5850 0.5684
-5 2 24 0.8778 -0.4668
-5 2 25 -0.1743 0.3701
-5 2 26 0.1938 -0.5079
-5 2 27 -0.0578 0.4114
-5 2 28 2.2913 0.3483
-5 3 1 -1.2677 -0.4538
-5 3 2 4.7348 -0.3987
-5 3 3 9.0928 0.7303
-5 3 4 8.7895 0.0664
-5 3 5 4.4555 0.2856
-5 3 6 0.7676 -0.2505
-5 3 7 -1.5730 -0.2011
-5 3 8 -0.8106 0.2828
-5 3 9 -0.2106 0.2915
-5 3 10 -0.9069 0.4076
-5 3 11 -2.5723 0.1571
-5 3 12 -3.8124 -0.1592
-5 3 13 -3.2157 0.0154
-5 3 14 -0.7941 -0.1098
-5 3 15 1.1960 -0.1032
-5 3 16 2.7696 0.0057
-5 3 17 2.6420 -0.1950
-5 3 18 1.7628 0.1335
-5 3 19 0.5267 0.0611
-5 3 20 -0.9226 -0.1005
-5 3 21 -1.5820 0.1106
-5 3 22 -0.8893 -0.1613
-5 3 23 -0.4057 0.2084
-5 3 24 1.2525 0.3587
-5 3 25 0.5654 -0.2891
-5 3 26 0.8160 0.2195
-5 3 27 0.2837 -1.1838
-5 4 1 -6.7264 -1.1812
-5 4 2 -4.6692 -1.0910
-5 4 3 -1.4500 -1.0367
-5 4 4 2.6486 -0.1580
-5 4 5 4.0582 -0.4814
-5 4 6 3.5041 0.1478
-5 4 7 2.7377 -0.3172
-5 4 8 1.7822 -0.2738
-5 4 9 1.9087 -0.1625
-5 4 10 1.1716 -0.2106
-5 4 11 -0.3928 0.0949
-5 4 12 -2.0177 0.0769
-5 4 13 -3.3489 -0.1228
-5 4 14 -3.0536 0.1299
-5 4 15 -1.5835 -0.1518
-5 4 16 0.1635 0.1271
-5 4 17 2.2513 0.0096
-5 4 18 2.8470 -0.1656
-5 4 19 2.2915 -0.0483
-5 4 20 0.6438 -0.1015
-5 4 21 -1.3020 -0.1363
-5 4 22 -1.5320 0.1887
-5 4 23 -0.5338 -0.4147
-5 4 24 0.5750 0.3170
-5 4 25 1.8807 -0.0216
-5 4 26 0.6055 0.4027
-5 5 1 0.1100 -0.1406
-5 5 2 -3.0275 0.0713
-5 5 3 -3.5499 -0.3854
-5 5 4 -3.5178 -0.3600
-5 5 5 -1.5907 -0.0500
-5 5 6 -0.8941 -0.3223
-5 5 7 -0.0976 0.3930
-5 5 8 0.7515 0.0217
-5 5 9 1.2757 0.1805
-5 5 10 2.2098 -0.0003
-5 5 11 1.6632 -0.3049
-5 5 12 0.3749 0.0017
-5 5 13 -1.3029 -0.1746
-5 5 14 -3.1189 -0.0508
-5 5 15 -3.4092 0.0762
-5 5 16 -2.8482 -0.0337
-5 5 17 -0.8950 0.3205
-5 5 18 1.5530 0.1534
-5 5 19 2.8768 -0.0245
-5 5 20 2.3740 -0.0419
-5 5 21 0.4312 -0.1216
-5 5 22 -1.9725 0.1980
-5 5 23 -1.7375 0.5590
-5 5 24 -0.6118 0.0110
-5 5 25 1.6119 0.4763
-5 5 26 2.4389 -0.5257
-5 6 1 3.0493 0.3261
-5 6 2 2.1514 -0.2389
-5 6 3 0.6168 0.3445
-5 6 4 -0.4030 -0.1480
-5 6 5 -1.6644 0.1772
-5 6 6 -1.3576 0.0190
-5 6 7 -2.1631 -0.2612
-5 6 8 -2.0463 0.3453
-5 6 9 -2.0574 0.0492
-5 6 10 -1.5804 0.6571
-5 6 11 -0.0412 0.2628
-5 6 12 0.4971 0.0407
-5 6 13 0.9018 0.0639
-5 6 14 -0.3259 -0.2313
-5 6 15 -2.0859 0.1205
-5 6 16 -3.5130 -0.0082
-5 6 17 -4.1218 0.1277
-5 6 18 -3.0838 0.1779
-5 6 19 -1.1209 0.1288
-5 6 20 0.5202 -0.2782
-5 6 21 0.9467 -0.3230
-5 6 22 0.1400 -0.7136
-5 6 23 -1.3528 0.0755
-5 6 24 -0.9261 0.4363
-5 6 25 -0.5552 0.7962
-5 7 1 -2.2872 -0.2067
-5 7 2 -0.3365 -0.3432
-5 7 3 0.3074 -0.7164
-5 7 4 0.9132 -0.0595
-5 7 5 0.7010 -0.3788
-5 7 6 0.0972 0.3492
-5 7 7 0.4356 -0.2461
-5 7 8 -0.5497 -0.4480
-5 7 9 -0.5075 -0.3226
-5 7 10 -1.7604 -0.5267
-5 7 11 -1.7666 0.4530
-5 7 12 -1.0031 -0.0471
-5 7 13 -0.0840 0.2721
-5 7 14 1.0554 -0.1459
-5 7 15 0.2795 -0.0205
-5 7 16 -0.6776 0.1618
-5 7 17 -2.2928 0.1127
-5 7 18 -2.9537 0.1314
-5 7 19 -3.3580 0.0210
-5 7 20 -2.9971 0.1051
-5 7 21 -3.1201 -0.1900
-5 7 22 -2.6974 -0.1617
-5 7 23 -2.6014 -0.8962
-5 8 1 -3.3281 0.8756
-5 8 2 -3.4366 0.7647
-5 8 3 -2.3525 0.1401
-5 8 4 -1.7836 -0.1874
-5 8 5 -0.4354 0.1576
-5 8 6 -0.3877 -0.0320
-5 8 7 -0.0620 0.9304
-5 8 8 0.3363 -0.0226
-5 8 9 -0.1539 0.1472
-5 8 10 0.2430 -0.5660
-5 8 11 -1.1951 -0.4627
-5 8 12 -0.6004 0.0675
-5 8 13 -0.4418 -0.3166
-5 8 14 1.0649 0.2043
-5 8 15 1.6382 -0.4487
-5 8 16 1.1174 0.2262
-5 8 17 0.3077 -0.0078
-5 8 18 -0.4987 0.2496
-5 8 19 -0.0152 -0.3771
-5 8 20 -0.0007 -0.4459
-5 8 21 -0.0076 -0.6073
-5 8 22 -1.6244 -0.2543
-5 9 1 -0.3194 0.7214
-5 9 2 -0.9563 0.9027
-5 9 3 -1.4549 1.0587
-5 9 4 -1.5965 0.4298
-5 9 5 -2.1376 0.3783
-5 9 6 -1.3433 0.2264
-5 9 7 -1.5997 0.2188
-5 9 8 -0.2060 0.9259
-5 9 9 0.0552 0.0501
-5 9 10 0.4733 0.7574
-5 9 11 0.3235 -0.4077
-5 9 12 -1.0387 0.3807
-5 9 13 -0.6486 -0.0726
-5 9 14 -0.9056 0.0770
-5 9 15 1.1495 -0.0005
-5 9 16 1.3109 -0.3005
-5 9 17 1.4731 0.3556
-5 9 18 0.0297 0.1401
-5 9 19 -0.4154 0.5848
-5 9 20 -0.0134 -0.3956
-5 9 21 1.0030 -0.4404
-5 10 1 1.0357 -0.7445
-5 10 2 0.4891 -0.3804
-5 10 3 0.5153 -0.1518
-5 10 4 0.6178 0.2160
-5 10 5 0.1261 -0.1971
-5 10 6 -0.9369 0.2701
-5 10 7 -1.3199 -0.3955
-5 10 8 -2.3469 -0.0181
-5 10 9 -0.8894 -0.2166
-5 10 10 -0.8785 -0.4290
-5 10 11 1.0379 0.2635
-5 10 12 0.7451 -0.4054
-5 10 13 0.5654 0.8012
-5 10 14 -0.1992 -0.1943
-5 10 15 -0.9115 0.4840
-5 10 16 0.1146 -0.4077
-5 10 17 0.1454 -0.0496
-5 10 18 0.8889 -0.0175
-5 10 19 -0.5605 0.2626
-5 11 1 1.3878 -0.0016
-5 11 2 0.8598 -0.2312
-5 11 3 0.3047 -0.0754
-5 11 4 0.2398 -0.1155
-5 11 5 1.0521 0.0726
-5 11 6 1.2800 -0.1516
-5 11 7 1.8839 0.5241
-5 11 8 1.3615 -0.3740
-5 11 9 0.1979 0.3112
-5 11 10 -0.3493 -0.8799
-5 11 11 -1.6536 -0.2319
-5 11 12 -0.0083 -0.2360
-5 11 13 0.0314 0.2516
-5 11 14 1.7801 1.0091
-5 11 15 0.9709 0.3032
-5 11 16 0.8808 0.7377
-5 11 17 0.4518 -0.4630
-5 12 1 0.4368 -0.0322
-5 12 2 1.4040 0.3990
-5 12 3 1.0264 0.3311
-5 12 4 0.1951 0.3356
-5 12 5 -1.1078 0.3379
-5 12 6 -1.2236 0.0345
-5 12 7 -0.9572 0.1765
-5 12 8 1.7420 0.4296
-5 12 9 2.6132 -0.0301
-5 12 10 3.2530 0.4197
-5 12 11 1.2576 -0.9988
-5 12 12 -0.6926 -0.0844
-5 12 13 -1.0570 -0.6602
-5 12 14 -1.1059 0.7877
-5 12 15 0.7926 0.8895
-5 13 1 -1.2512 -0.7641
-5 13 2 -1.6633 -0.5036
-5 13 3 -0.8624 -0.4439
-5 13 4 -0.2303 -0.2658
-5 13 5 -0.2571 -0.3304
-5 13 6 -1.4602 -0.1066
-5 13 7 -3.0037 -0.7950
-5 13 8 -3.5710 -0.2379
-5 13 9 -1.2923 -0.5632
-5 13 10 0.2447 -0.0425
-5 13 11 2.2887 -0.1223
-5 13 12 0.8335 -0.8274
-5 14 1 0.5747 0.6459
-5 14 2 -0.4291 0.0785
-5 14 3 -1.9055 0.1249
-5 14 4 -2.2076 -0.1920
-5 14 5 -1.0577 -0.2699
-5 14 6 -0.0510 -0.2591
-5 14 7 0.3464 -0.2207
-5 14 8 -1.1542 -0.8835
-5 14 9 -1.6703 -0.4962
-5 15 1 2.1280 1.0332
-5 15 2 3.0696 1.5645
-5 15 3 2.1046 1.4595
-5 15 4 0.4014 1.2445
-4 -15 1 -2.9470 0.8337
-4 -15 2 -3.4085 -0.6591
-4 -15 3 -2.1631 -0.5144
-4 -15 4 -0.4927 -0.5766
-4 -15 5 0.4588 0.0817
-4 -15 6 0.3616 0.2599
-4 -15 7 0.0524 -0.0711
-4 -15 8 -0.2949 -0.5917
-4 -15 9 0.6601 -0.6768
-4 -15 10 0.3946 -1.0695
-4 -15 11 -0.2774 0.3631
-4 -15 12 -1.4387 0.5933
-4 -15 13 -3.0700 1.8118
-4 -15 14 -2.8149 1.1113
-4 -14 1 -2.9621 1.8480
-4 -14 2 -3.3877 1.5031
-4 -14 3 -4.5924 0.9216
-4 -14 4 -3.5100 0.5610
-4 -14 5 -2.1390 0.1373
-4 -14 6 -1.0238 0.1539
-4 -14 7 -0.8070 0.6041
-4 -14 8 -0.6270 0.4062
-4 -14 9 -0.7853 0.4062
-4 -14 10 0.4698 -0.4595
-4 -14 11 0.0274 -1.2180
-4 -14 12 0.5852 -0.3905
-4 -14 13 -0.4063 -0.2160
-4 -14 14 -1.4820 1.5043
-4 -14 15 -2.7809 0.4431
-4 -14 16 -4.8712 0.0227
-4 -14 17 -4.3662 -1.1271
-4 -14 18 -3.5664 -1.1280
-4 -13 1 -0.8722 -1.6749
-4 -13 2 -0.6223 -0.3242
-4 -13 3 -0.6814 -0.2400
-4 -13 4 -1.2255 0.3781
-4 -13 5 -0.7586 0.2789
-4 -13 6 -0.2070 -0.1773
-4 -13 7 -0.2722 -0.6542
-4 -13 8 -0.1138 -0.0940
-4 -13 9 0.0098 -0.0573
-4 -13 10 0.5777 0.9435
-4 -13 11 1.8417 -0.1417
-4 -13 12 1.4788 -0.3542
-4 -13 13 2.7299 -0.5388
-4 -13 14 2.1398 -0.3095
-4 -13 15 2.8580 0.7712
-4 -13 16 1.5565 -0.2718
-4 -13 17 0.0419 -0.1825
-4 -13 18 -1.2122 -1.3229
-4 -13 19 -1.8650 -0.6726
-4 -13 20 -1.1134 -0.5819
-4 -13 21 -0.5933 -0.0941
-4 -12 1 -0.5187 -0.0613
-4 -12 2 -0.4812 -1.0265
-4 -12 3 0.3750 -0.9344
-4 -12 4 0.6424 -0.9041
-4 -12 5 0.8164 -0.2226
-4 -12 6 1.0797 0.1636
-4 -12 7 1.2554 -0.4021
-4 -12 8 0.3520 -0.7812
-4 -12 9 0.4679 -0.7425
-4 -12 10 0.0184 -0.6343
-4 -12 11 1.1819 0.5127
-4 -12 12 1.6535 -0.3688
-4 -12 13 1.3919 0.3013
-4 -12 14 1.6183 -0.4205
-4 -12 15 0.8082 0.3610
-4 -12 16 2.2037 0.3202
-4 -12 17 2.0561 -0.0809
-4 -12 18 2.7298 -0.2566
-4 -12 19 1.2656 -0.7223
-4 -12 20 -0.1526 -0.2294
-4 -12 21 -2.2300 -0.3290
-4 -12 22 -2.4872 -0.1221
-4 -12 23 -1.9007 -0.5238
-4 -11 1 0.0084 2.1024
-4 -11 2 0.2418 1.6656
-4 -11 3 -0.0763 1.0062
-4 -11 4 0.0277 0.4840
-4 -11 5 0.0642 0.1671
-4 -11 6 -0.1252 0.2691
-4 -11 7 0.2452 0.7431
-4 -11 8 0.2852 0.1712
-4 -11 9 -0.1596 0.4559
-4 -11 10 0.1240 -0.0732
-4 -11 11 -0.4085 0.1874
-4 -11 12 1.0590 0.3619
-4 -11 13 0.9642 -0.2088
-4 -11 14 1.3697 0.4180
-4 -11 15 0.3338 -0.2587
-4 -11 16 -0.6053 0.7389
-4 -11 17 -0.4009 0.0672
-4 -11 18 0.3431 0.4289
-4 -11 19 2.1965 -0.1744
-4 -11 20 2.1141 0.1870
-4 -11 21 0.8202 -0.1202
-4 -11 22 -2.4864 0.0911
-4 -11 23 -3.7911 -0.3888
-4 -11 24 -3.6384 -0.1927
-4 -11 25 -0.2139 -0.1198
-4 -10 1 0.7521 -0.5627
-4 -10 2 1.4808 0.1391
-4 -10 3 1.5749 0.4701
-4 -10 4 0.9043 0.4213
-4 -10 5 0.2025 0.5611
-4 -10 6 -0.1881 0.0348
-4 -10 7 -0.9496 -0.0379
-4 -10 8 -0.4357 -0.0181
-4 -10 9 -0.6186 -0.2507
-4 -10 10 -0.0694 0.5464
-4 -10 11 0.3062 0.0793
-4 -10 12 0.6426 0.6751
-4 -10 13 2.1948 -0.0128
-4 -10 14 2.5793 -0.0065
-4 -10 15 3.7542 -0.0698
-4 -10 16 2.5116 -0.1934
-4 -10 17 1.6293 0.1881
-4 -10 18 -0.0904 -0.2924
-4 -10 19 0.1973 0.1166
-4 -10 20 1.1393 -0.3156
-4 -10 21 2.6110 0.2884
-4 -10 22 2.2056 -0.3847
-4 -10 23 0.3404 -0.0178
-4 -10 24 -1.6617 -0.8311
-4 -10 25 -2.3110 -0.0957
-4 -10 26 -0.6513 -0.3610
-4 -9 1 -0.8424 0.0355
-4 -9 2 1.5581 -0.5518
-4 -9 3 2.6802 -0.7007
-4 -9 4 3.1878 -0.5673
-4 -9 5 2.1125 -0.4791
-4 -9 6 1.3653 0.2411
-4 -9 7 0.5740 -0.3403
-4 -9 8 -0.1872 -0.2592
-4 -9 9 -0.2456 -0.9267
-4 -9 10 -1.3958 -0.7517
-4 -9 11 -1.4202 -0.2059
-4 -9 12 -1.8799 -0.2055
-4 -9 13 -0.7395 0.3149
-4 -9 14 0.8465 -0.4378
-4 -9 15 2.5730 -0.0011
-4 -9 16 4.0761 -0.4094
-4 -9 17 3.7588 0.1092
-4 -9 18 2.9185 -0.2149
-4 -9 19 0.4071 -0.0441
-4 -9 20 -0.7039 -0.1101
-4 -9 21 -1.6182 0.1178
-4 -9 22 -0.2100 0.2952
-4 -9 23 0.2887 -0.0244
-4 -9 24 1.0448 0.0372
-4 -9 25 0.1517 -0.3935
-4 -9 26 -0.1909 0.2504
-4 -9 27 -0.5963 0.1079
-4 -8 1 -2.6606 1.1691
-4 -8 2 -1.4102 1.6320
-4 -8 3 0.7113 0.7029
-4 -8 4 1.7437 0.4243
-4 -8 5 2.4597 -0.1931
-4 -8 6 1.2137 -0.0043
-4 -8 7 1.1321 0.6158
-4 -8 8 0.8286 0.4051
-4 -8 9 1.5038 0.5802
-4 -8 10 1.3016 -0.3373
-4 -8 11 -0.4012 -0.0395
-4 -8 12 -2.2459 -0.1099
-4 -8 13 -3.9320 0.2720
-4 -8 14 -2.8960 0.2447
-4 -8 15 -1.1433 -0.0318
-4 -8 16 1.6007 0.1887
-4 -8 17 2.8049 -0.0377
-4 -8 18 3.2801 0.4137
-4 -8 19 2.5027 -0.1755
-4 -8 20 1.2445 0.1918
-4 -8 21 0.0564 -0.1949
-4 -8 22 -1.0602 0.3992
-4 -8 23 -0.7638 0.1362
-4 -8 24 -0.3712 0.2235
-4 -8 25 0.9873 0.0048
-4 -8 26 1.3425 0.1937
-4 -8 27 1.6883 0.6248
-4 -8 28 1.0314 0.8774
-4 -7 1 -1.4020 -1.1798
-4 -7 2 -3.1943 -0.6019
-4 -7 3 -2.1812 0.6497
-4 -7 4 -0.5131 0.1887
-4 -7 5 0.9692 0.4690
-4 -7 6 1.2643 -0.5381
-4 -7 7 -0.2870 -0.1323
-4 -7 8 -0.6173 0.0366
-4 -7 9 -0.2984 0.5130
-4 -7 10 2.0345 0.6430
-4 -7 11 2.7828 0.2128
-4 -7 12 1.7717 0.2819
-4 -7 13 -1.2824 -0.0442
-4 -7 14 -3.5676 0.2791
-4 -7 15 -3.3338 -0.1316
-4 -7 16 -1.2132 0.0816
-4 -7 17 1.6305 -0.0358
-4 -7 18 2.4050 0.2346
-4 -7 19 2.3581 0.2227
-4 -7 20 1.0429 -0.1196
-4 -7 21 0.7677 -0.0994
-4 -7 22 0.4948 -0.3780
-4 -7 23 0.6323 -0.0320
-4 -7 24 0.5494 -0.3490
-4 -7 25 0.5293 -0.3305
-4 -7 26 0.9112 -0.4753
-4 -7 27 1.4377 -0.0872
-4 -7 28 1.9042 0.3832
-4 -7 29 1.8555 0.7459
-4 -6 1 3.6731 -1.1870
-4 -6 2 0.6078 -1.7155
-4 -6 3 -2.9401 -1.3570
-4 -6 4 -2.3376 -0.5675
-4 -6 5 -0.6664 -0.4853
-4 -6 6 1.9488 0.0359
-4 -6 7 1.8611 -0.7596
-4 -6 8 -0.0941 -0.4733
-4 -6 9 -1.9928 -0.7699
-4 -6 10 -1.8913 -0.1129
-4 -6 11 0.7013 -0.1465
-4 -6 12 2.7826 0.1362
-4 -6 13 2.8993 -0.0373
-4 -6 14 -0.0984 -0.0304
-4 -6 15 -2.8602 -0.1063
-4 -6 16 -4.1319 -0.4004
-4 -6 17 -2.4569 -0.1990
-4 -6 18 -0.1786 -0.3274
-4 -6 19 1.0687 0.1564
-4 -6 20 0.9128 -0.0093
-4 -6 21 -0.1290 0.0243
-4 -6 22 -0.3230 -0.1081
-4 -6 23 -0.2049 -0.0391
-4 -6 24 -0.0293 0.0497
-4 -6 25 -0.6019 -0.0042
-4 -6 26 -1.4483 -0.1684
-4 -6 27 -1.8082 -0.0614
-4 -6 28 -1.2441 0.1026
-4 -6 29 -0.2622 0.4483
-4 -5 1 6.5236 0.7810
-4 -5 2 6.2508 1.0947
-4 -5 3 2.9379 -0.0659
-4 -5 4 -1.3567 0.0031
-4 -5 5 -1.5499 -0.3471
-4 -5 6 0.1920 -0.1187
-4 -5 7 3.3901 0.1826
-4 -5 8 3.2698 0.1399
-4 -5 9 0.9143 0.1846
-4 -5 10 -2.6126 -0.1444
-4 -5 11 -3.3963 -0.0757
-4 -5 12 -1.5973 -0.2569
-4 -5 13 1.7436 0.1428
-4 -5 14 3.1839 -0.0450
-4 -5 15 1.8215 0.3212
-4 -5 16 -0.9732 -0.0153
-4 -5 17 -3.3436 0.0749
-4 -5 18 -3.2065 -0.0317
-4 -5 19 -2.0487 0.0214
-4 -5 20 -0.5648 0.1256
-4 -5 21 -0.0076 0.0299
-4 -5 22 0.4398 -0.0735
-4 -5 23 1.0547 -0.1193
-4 -5 24 1.8661 -0.1005
-4 -5 25 1.4670 -0.0104
-4 -5 26 0.1845 0.1516
-4 -5 27 -1.8942 0.1691
-4 -5 28 -2.8193 0.6335
-4 -5 29 -2.4748 0.7883
-4 -4 1 -4.2169 -0.2063
-4 -4 2 0.7322 -0.3598
-4 -4 3 3.1209 0.7703
-4 -4 4 1.4251 0.3248
-4 -4 5 -1.3152 0.6812
-4 -4 6 -1.3624 -0.1898
-4 -4 7 1.0026 -0.1756
-4 -4 8 4.4143 -0.1598
-4 -4 9 5.0425 0.4644
-4 -4 10 2.5998 0.5544
-4 -4 11 -1.6034 0.6495
-4 -4 12 -3.8343 0.1182
-4 -4 13 -3.4247 0.0826
-4 -4 14 -0.2505 0.0504
-4 -4 15 1.6340 0.0634
-4 -4 16 1.6943 0.2149
-4 -4 17 -0.6685 -0.0646
-4 -4 18 -2.6267 0.1270
-4 -4 19 -3.0827 0.0049
-4 -4 20 -2.0424 0.2071
-4 -4 21 -0.9523 0.0622
-4 -4 22 -0.2379 0.2202
-4 -4 23 0.2713 -0.1052
-4 -4 24 1.0731 0.1141
-4 -4 25 1.9982 -0.3082
-4 -4 26 1.4290 -0.1149
-4 -4 27 0.4082 -0.1203
-4 -4 28 -1.5554 0.1209
-4 -4 29 -1.9552 0.6704
-4 -4 30 -1.6518 0.7969
-4 -3 1 -9.7805 -0.1455
-4 -3 2 -7.7761 -0.8316
-4 -3 3 -4.8615 -1.2646
-4 -3 4 -2.1289 -0.4096
-4 -3 5 -2.8528 -0.1741
-4 -3 6 -4.1403 0.4813
-4 -3 7 -3.7445 -0.1891
-4 -3 8 -0.6006 -0.5713
-4 -3 9 3.5727 -0.7247
-4 -3 10 6.0911 -0.2152
-4 -3 11 4.7746 0.0482
-4 -3 12 1.3665 0.3351
-4 -3 13 -1.8641 -0.2061
-4 -3 14 -2.3042 0.0672
-4 -3 15 -0.2571 -0.1397
-4 -3 16 1.2671 0.2007
-4 -3 17 0.9196 -0.0178
-4 -3 18 -1.7682 -0.0142
-4 -3 19 -3.6508 -0.1218
-4 -3 20 -3.8135 -0.0034
-4 -3 21 -1.7013 -0.1147
-4 -3 22 -0.1237 -0.1597
-4 -3 23 1.3433 0.0156
-4 -3 24 1.2707 -0.1912
-4 -3 25 1.5904 0.3110
-4 -3 26 1.0547 -0.4109
-4 -3 27 -0.3947 0.0859
-4 -3 28 -1.6235 -0.2166
-4 -3 29 -2.9769 0.3185
-4 -3 30 -2.0729 0.5886
-4 -2 1 2.6937 1.8091
-4 -2 2 -2.9897 2.0509
-4 -2 3 -3.5109 0.7663
-4 -2 4 -2.8769 0.0088
-4 -2 5 -1.6788 -0.0035
-4 -2 6 -3.4283 0.2105
-4 -2 7 -5.6948 0.8276
-4 -2 8 -6.4479 0.5359
-4 -2 9 -3.9647 0.0172
-4 -2 10 0.8678 -0.1609
-4 -2 11 5.1788 -0.2542
-4 -2 12 5.7111 0.0094
-4 -2 13 3.4139 -0.0506
-4 -2 14 -0.0918 -0.2770
-4 -2 15 -0.7296 -0.0852
-4 -2 16 0.8678 -0.1470
-4 -2 17 2.9198 0.1376
-4 -2 18 2.4774 -0.1090
-4 -2 19 -0.0219 0.1087
-4 -2 20 -2.7139 -0.1247
-4 -2 21 -3.4509 0.3161
-4 -2 22 -2.1398 -0.2823
-4 -2 23 -0.7732 0.0015
-4 -2 24 1.4187 -0.3268
-4 -2 25 1.9332 -0.2317
-4 -2 26 3.4495 -0.0121
-4 -2 27 2.4455 -0.8632
-4 -2 28 0.9458 -0.2743
-4 -2 29 -1.1514 -0.9185
-4 -2 30 -2.5908 0.0881
-4 -1 1 10.6468 0.3337
-4 -1 2 5.4404 0.3736
-4 -1 3 1.4332 1.4853
-4 -1 4 1.1944 0.6641
-4 -1 5 2.0908 0.4200
-4 -1 6 3.0246 0.0606
-4 -1 7 0.4757 0.0476
-4 -1 8 -3.5403 0.5380
-4 -1 9 -6.5626 0.5256
-4 -1 10 -6.1140 0.4358
-4 -1 11 -1.7857 0.3666
-4 -1 12 2.9271 0.0261
-4 -1 13 4.7403 0.1241
-4 -1 14 2.9543 -0.1493
-4 -1 15 -0.4297 -0.0543
-4 -1 16 -1.6473 -0.0515
-4 -1 17 -0.4428 0.0539
-4 -1 18 1.8831 -0.1159
-4 -1 19 2.3542 -0.1658
-4 -1 20 1.6046 -0.1836
-4 -1 21 -0.5556 -0.2223
-4 -1 22 -1.3353 0.2704
-4 -1 23 -2.2881 -0.3913
-4 -1 24 -2.5228 0.4411
-4 -1 25 -1.7188 -0.2920
-4 -1 26 -1.0717 0.5386
-4 -1 27 1.5865 0.1544
-4 -1 28 1.2825 -0.2452
-4 -1 29 1.4368 -0.1020
-4 0 1 6.8740 -1.3271
-4 0 2 6.3223 -0.8167
-4 0 3 1.3573 -1.0654
-4 0 4 -1.6308 -0.0298
-4 0 5 -1.0356 -0.3850
-4 0 6 1.8682 0.0866
-4 0 7 4.7712 -0.2719
-4 0 8 3.6488 -0.5053
-4 0 9 -0.0935 -0.4038
-4 0 10 -4.1715 -0.3942
-4 0 11 -5.1876 -0.0070
-4 0 12 -2.3457 0.0797
-4 0 13 1.3577 -0.0826
-4 0 14 3.0217 -0.2104
-4 0 15 1.6280 -0.2968
-4 0 16 -0.7447 -0.1149
-4 0 17 -1.7904 0.0482
-4 0 18 -0.7634 0.2302
-4 0 19 0.6361 -0.0655
-4 0 20 1.3246 0.2415
-4 0 21 1.5931 -0.1522
-4 0 22 0.7065 0.1593
-4 0 23 0.9194 0.0776
-4 0 24 -0.9736 -0.3333
-4 0 25 -1.3909 0.4619
-4 0 26 -2.0909 -0.4565
-4 0 27 -1.3730 0.9124
-4 0 28 0.3991 -0.0472
-4 0 29 -0.0338 0.6367
-4 1 1 5.2944 -0.0344
-4 1 2 8.7996 0.3412
-4 1 3 7.5732 0.0377
-4 1 4 0.8613 -0.5225
-4 1 5 -3.8843 -0.1921
-4 1 6 -4.8896 -0.3765
-4 1 7 -1.6389 0.5817
-4 1 8 2.4557 0.4201
-4 1 9 3.2107 0.2365
-4 1 10 0.9782 -0.1973
-4 1 11 -2.3628 -0.3045
-4 1 12 -3.2758 -0.0049
-4 1 13 -1.4496 0.2334
-4 1 14 1.0555 0.1244
-4 1 15 1.5795 -0.0519
-4 1 16 0.3912 -0.0297
-4 1 17 -1.0891 -0.0550
-4 1 18 -1.2420 0.1800
-4 1 19 -0.0031 0.0255
-4 1 20 0.5902 -0.1562
-4 1 21 1.2564 0.2959
-4 1 22 1.2888 -0.2132
-4 1 23 1.0733 0.5700
-4 1 24 1.3062 -0.2174
-4 1 25 -0.7447 0.0725
-4 1 26 -0.4122 0.1240
-4 1 27 -1.3467 -0.4417
-4 1 28 0.5677 0.5027
-4 1 29 1.0639 -0.7558
-4 2 1 -2.3102 -0.3284
-4 2 2 5.9673 -0.5990
-4 2 3 11.3144 0.5286
-4 2 4 11.2581 0.1968
-4 2 5 4.7902 -0.1265
-4 2 6 -1.1143 -0.4618
-4 2 7 -4.2262 -0.6529
-4 2 8 -2.3641 0.2765
-4 2 9 0.7628 0.4846
-4 2 10 1.8896 0.6389
-4 2 11 0.1878 0.1679
-4 2 12 -2.2243 0.0467
-4 2 13 -2.8234 -0.0121
-4 2 14 -1.0470 0.2896
-4 2 15 1.1455 -0.0124
-4 2 16 1.6626 0.0916
-4 2 17 1.1785 0.0768
-4 2 18 0.0413 0.1006
-4 2 19 -0.1489 0.3240
-4 2 20 0.0549 -0.2151
-4 2 21 -0.4262 -0.2356
-4 2 22 0.2341 -0.1217
-4 2 23 0.0985 -0.4847
-4 2 24 1.0041 0.3934
-4 2 25 0.7619 -0.8172
-4 2 26 -0.7653 0.1525
-4 2 27 -0.6946 -0.6791
-4 2 28 -1.6841 -0.1555
-4 3 1 -10.1714 -1.1688
-4 3 2 -6.8284 -1.0383
-4 3 3 0.0533 -1.3691
-4 3 4 6.7556 -0.0844
-4 3 5 9.2409 -0.1569
-4 3 6 6.2714 0.0844
-4 3 7 2.3353 -0.5536
-4 3 8 -0.6057 -0.8543
-4 3 9 -0.0035 -0.5653
-4 3 10 1.4374 -0.2412
-4 3 11 1.8321 -0.0024
-4 3 12 0.0176 -0.0037
-4 3 13 -1.9504 -0.1191
-4 3 14 -2.9545 -0.1596
-4 3 15 -1.5153 0.0125
-4 3 16 0.3007 -0.3606
-4 3 17 1.8816 -0.0726
-4 3 18 2.8261 -0.2049
-4 3 19 2.5745 0.0304
-4 3 20 2.1862 0.3020
-4 3 21 0.8464 -0.2704
-4 3 22 -0.7886 0.1274
-4 3 23 -0.7414 -0.1724
-4 3 24 -1.1539 0.1715
-4 3 25 0.6986 0.6631
-4 3 26 0.2439 -0.2889
-4 3 27 0.3728 0.4149
-4 4 1 -2.9958 1.0510
-4 4 2 -7.9355 0.4587
-4 4 3 -7.9418 -0.0997
-4 4 4 -5.0824 -0.7490
-4 4 5 -0.0661 -0.0511
-4 4 6 3.1992 -0.0846
-4 4 7 3.8081 0.5577
-4 4 8 3.0698 0.1505
-4 4 9 1.8729 -0.0635
-4 4 10 1.7176 -0.2616
-4 4 11 1.5817 -0.1718
-4 4 12 0.6860 -0.1481
-4 4 13 -1.0630 0.1167
-4 4 14 -2.6882 -0.1006
-4 4 15 -3.6943 0.1411
-4 4 16 -2.8044 0.1399
-4 4 17 -1.5336 0.0371
-4 4 18 0.5763 0.2688
-4 4 19 2.2467 -0.0201
-4 4 20 2.4969 0.1680
-4 4 21 2.1270 0.2316
-4 4 22 0.1476 -0.3136
-4 4 23 -1.0120 0.2719
-4 4 24 -1.1442 -0.4278
-4 4 25 -1.2780 0.7162
-4 4 26 0.1479 0.6507
-4 4 27 -0.8096 0.8451
-4 5 1 4.6185 1.1614
-4 5 2 1.8379 0.8952
-4 5 3 -2.4275 1.1005
-4 5 4 -4.5459 0.5840
-4 5 5 -5.4770 0.1458
-4 5 6 -3.7427 0.2066
-4 5 7 -1.9815 -0.0434
-4 5 8 -0.1899 0.5195
-4 5 9 1.1063 0.4219
-4 5 10 1.7094 0.4835
-4 5 11 1.9934 0.3500
-4 5 12 1.4632 0.1899
-4 5 13 -0.0377 0.1224
-4 5 14 -1.7834 0.1497
-4 5 15 -3.5835 -0.1182
-4 5 16 -4.5923 0.0927
-4 5 17 -4.1905 0.0492
-4 5 18 -2.8992 0.1518
-4 5 19 -0.3980 0.3609
-4 5 20 1.5907 -0.0960
-4 5 21 1.7586 0.1191
-4 5 22 1.0755 -0.1394
-4 5 23 -1.2644 -0.2150
-4 5 24 -1.2483 0.2250
-4 5 25 -1.0825 -0.4562
-4 5 26 0.0784 0.6123
-4 6 1 1.1066 -0.6331
-4 6 2 2.7160 -0.0477
-4 6 3 2.4421 -0.2854
-4 6 4 0.9467 0.3767
-4 6 5 -0.4226 0.2185
-4 6 6 -2.0834 0.4243
-4 6 7 -2.1091 0.2652
-4 6 8 -2.2432 -0.1838
-4 6 9 -1.4918 0.0415
-4 6 10 -0.7062 -0.1291
-4 6 11 0.1595 0.2524
-4 6 12 1.3086 0.2359
-4 6 13 1.7448 0.1821
-4 6 14 1.4953 0.1445
-4 6 15 0.2395 0.0271
-4 6 16 -1.6864 -0.1009
-4 6 17 -3.6820 -0.0298
-4 6 18 -4.5857 0.0128
-4 6 19 -4.3806 0.0645
-4 6 20 -2.2309 0.2379
-4 6 21 -0.3554 -0.5378
-4 6 22 0.4054 -0.3480
-4 6 23 -0.0223 -1.0839
-4 6 24 -1.7495 -0.3828
-4 6 25 -1.0966 -0.1442
-4 7 1 -3.2081 0.0656
-4 7 2 -2.5849 0.0626
-4 7 3 -1.0652 -0.0283
-4 7 4 -0.2545 -0.5537
-4 7 5 0.4870 -0.1221
-4 7 6 0.7171 -0.1942
-4 7 7 0.3806 0.5773
-4 7 8 0.7339 0.3771
-4 7 9 0.0123 0.0472
-4 7 10 -0.1173 -0.1176
-4 7 11 -1.0380 -0.5087
-4 7 12 -1.0118 0.0216
-4 7 13 -0.2825 -0.1809
-4 7 14 0.8499 0.1260
-4 7 15 1.9680 -0.1208
-4 7 16 2.0054 0.0806
-4 7 17 1.3753 -0.0699
-4 7 18 -0.3477 0.1963
-4 7 19 -1.6118 0.1453
-4 7 20 -3.0526 0.3659
-4 7 21 -2.5619 0.4526
-4 7 22 -2.5377 -0.1895
-4 7 23 -1.7377 -0.2197
-4 7 24 -2.0083 -1.3287
-4 8 1 0.0028 0.0887
-4 8 2 -1.1168 0.4258
-4 8 3 -1.8488 0.7862
-4 8 4 -1.5177 0.4826
-4 8 5 -1.3011 -0.0606
-4 8 6 -0.2369 -0.0139
-4 8 7 0.2135 -0.2159
-4 8 8 0.8561 0.8335
-4 8 9 1.5358 0.4548
-4 8 10 1.0272 0.6746
-4 8 11 0.8714 0.0162
-4 8 12 -0.7777 -0.1367
-4 8 13 -0.7533 0.0359
-4 8 14 -0.9541 -0.2410
-4 8 15 0.1990 0.0952
-4 8 16 0.6950 -0.3827
-4 8 17 1.2515 0.1694
-4 8 18 1.4641 -0.2294
-4 8 19 1.5755 0.2942
-4 8 20 1.8357 -0.2784
-4 8 21 1.0938 0.2015
-4 8 22 0.9248 -0.0008
-4 9 1 2.5651 -1.2718
-4 9 2 1.5889 -1.0033
-4 9 3 0.5987 -0.3976
-4 9 4 -0.1320 0.2387
-4 9 5 -0.4038 0.0699
-4 9 6 -0.9290 -0.0428
-4 9 7 -0.2132 -0.3311
-4 9 8 -0.2312 -0.4952
-4 9 9 1.1902 0.2730
-4 9 10 1.5428 -0.2701
-4 9 11 1.6290 0.4743
-4 9 12 1.0214 -0.5031
-4 9 13 -0.4900 0.1675
-4 9 14 -0.4125 -0.2723
-4 9 15 -0.9369 0.0053
-4 9 16 0.2512 -0.1740
-4 9 17 -0.3821 -0.3244
-4 9 18 -0.1878 0.1201
-4 9 19 -1.0694 -0.1036
-4 9 20 -0.4428 0.4377
-4 9 21 0.1615 -0.3928
-4 10 1 1.7519 -0.2954
-4 10 2 1.6298 -0.6864
-4 10 3 0.9856 -0.8838
-4 10 4 0.6998 -0.6357
-4 10 5 0.7649 -0.1304
-4 10 6 0.5312 -0.2842
-4 10 7 -0.1265 0.2492
-4 10 8 -0.2096 -0.3392
-4 10 9 -0.9958 0.0126
-4 10 10 0.4575 -0.1409
-4 10 11 0.3726 -0.4596
-4 10 12 1.7199 -0.0534
-4 10 13 0.8629 -0.8496
-4 10 14 0.3488 0.2491
-4 10 15 -0.4487 -0.4901
-4 10 16 -0.9139 0.4019
-4 10 17 -0.0994 -0.4270
-4 10 18 -0.3906 -0.0136
-4 10 19 0.1053 -0.2083
-4 11 1 0.4360 0.6579
-4 11 2 1.0331 0.9196
-4 11 3 1.1051 0.4902
-4 11 4 0.4558 0.2090
-4 11 5 0.1322 0.1188
-4 11 6 0.8707 0.1382
-4 11 7 1.2361 -0.0866
-4 11 8 2.1353 0.6452
-4 11 9 1.7525 -0.0184
-4 11 10 0.6045 0.9594
-4 11 11 0.0857 -0.0464
-4 11 12 -1.1612 0.3283
-4 11 13 0.2820 -0.2053
-4 11 14 -0.0835 -0.2255
-4 11 15 1.0242 0.3411
-4 11 16 -0.2140 -0.0823
-4 11 17 -0.3453 0.6630
-4 12 1 -2.6484 -0.1811
-4 12 2 -1.6360 -0.4061
-4 12 3 -0.5066 0.1835
-4 12 4 -0.1315 0.1355
-4 12 5 -0.9393 0.0772
-4 12 6 -2.2057 0.2411
-4 12 7 -2.2309 -0.2581
-4 12 8 -1.5754 -0.2134
-4 12 9 1.6853 -0.0564
-4 12 10 2.7763 -0.3432
-4 12 11 3.2613 0.5095
-4 12 12 1.0385 -0.6102
-4 12 13 -1.0263 0.1782
-4 12 14 -1.2907 -0.8375
-4 12 15 -1.3122 0.0359
-4 13 1 -3.7241 0.1717
-4 13 2 -3.3502 -0.0816
-4 13 3 -3.5093 -0.3516
-4 13 4 -2.1497 -0.2057
-4 13 5 -0.5154 -0.2738
-4 13 6 -0.4168 -0.2588
-4 13 7 -1.6306 0.1662
-4 13 8 -3.3936 -0.5429
-4 13 9 -3.6457 0.0071
-4 13 10 -0.6518 -0.4725
-4 13 11 1.4090 0.0180
-4 13 12 3.4455 0.1245
-4 14 1 0.5568 0.5042
-4 14 2 0.0967 1.4700
-4 14 3 -1.0075 1.3144
-4 14 4 -2.7531 1.1394
-4 14 5 -2.3669 0.9543
-4 14 6 -0.1998 0.4121
-4 14 7 1.2469 0.3681
-4 14 8 1.6071 0.3264
-4 14 9 -0.4711 -0.3087
-4 15 1 2.0639 -0.8083
-4 15 2 2.0935 -0.6315
-4 15 3 2.0361 0.6523
-4 15 4 0.6047 1.0660
-4 15 5 -1.8321 1.3402
-3 -15 1 -2.8799 1.7669
-3 -15 2 -3.2080 1.8685
-3 -15 3 -3.3727 0.3728
-3 -15 4 -2.6304 0.1867
-3 -15 5 -0.5321 0.1594
-3 -15 6 0.4377 0.3289
-3 -15 7 0.2895 0.7610
-3 -15 8 -0.1816 0.3751
-3 -15 9 -0.9027 0.0024
-3 -15 10 0.0131 -0.0175
-3 -15 11 0.0732 -0.8140
-3 -15 12 -0.3983 0.1073
-3 -15 13 -0.8556 -0.1410
-3 -15 14 -2.4679 0.6767
-3 -15 15 -2.1605 0.4305
-3 -14 1 1.0331 -0.5188
-3 -14 2 -0.6029 0.1576
-3 -14 3 -1.6118 0.5939
-3 -14 4 -2.5840 -0.0532
-3 -14 5 -1.6461 0.0026
-3 -14 6 0.6869 -0.3377
-3 -14 7 1.9090 -0.4843
-3 -14 8 2.1566 0.2294
-3 -14 9 1.8753 0.1524
-3 -14 10 0.9991 0.5261
-3 -14 11 1.9294 0.0580
-3 -14 12 1.4989 -0.9443
-3 -14 13 2.4301 -0.2092
-3 -14 14 2.5397 -0.5599
-3 -14 15 1.9261 1.1187
-3 -14 16 0.9924 0.3190
-3 -14 17 -2.1041 -0.0315
-3 -14 18 -2.7981 -1.0886
-3 -14 19 -3.1646 -1.6647
-3 -13 1 1.6058 0.4027
-3 -13 2 2.4831 -0.6039
-3 -13 3 1.6209 -0.5099
-3 -13 4 1.0662 -0.3360
-3 -13 5 0.3360 -0.2656
-3 -13 6 1.0481 0.2144
-3 -13 7 2.5944 -0.3550
-3 -13 8 2.6969 -0.9157
-3 -13 9 2.8625 -0.3914
-3 -13 10 2.4260 -0.4745
-3 -13 11 2.0626 0.7970
-3 -13 12 2.7925 0.0037
-3 -13 13 1.9409 -0.2772
-3 -13 14 3.6848 -0.2917
-3 -13 15 4.2284 -0.3894
-3 -13 16 6.0235 1.0316
-3 -13 17 5.4135 0.2287
-3 -13 18 3.2386 0.6591
-3 -13 19 0.9816 -0.4640
-3 -13 20 -0.7975 -0.3021
-3 -13 21 -0.7264 -0.7709
-3 -13 22 -0.6442 -0.7526
-3 -12 1 0.6013 1.9617
-3 -12 2 0.8364 2.3923
-3 -12 3 1.0557 1.0308
-3 -12 4 0.4776 0.4507
-3 -12 5 0.5083 0.1413
-3 -12 6 0.3107 0.2613
-3 -12 7 1.1197 1.1248
-3 -12 8 1.9611 0.4064
-3 -12 9 1.1086 0.0029
-3 -12 10 1.2461 -0.1817
-3 -12 11 0.4189 -0.4662
-3 -12 12 1.0231 0.7432
-3 -12 13 1.0569 -0.2683
-3 -12 14 0.1644 0.3673
-3 -12 15 0.7541 -0.3876
-3 -12 16 0.6796 0.1727
-3 -12 17 3.1753 0.3688
-3 -12 18 3.7171 0.1321
-3 -12 19 4.3476 0.3806
-3 -12 20 2.5907 0.0975
-3 -12 21 0.6865 0.4581
-3 -12 22 -1.8208 -0.0378
-3 -12 23 -2.6387 -0.3733
-3 -12 24 -2.5196 -1.1687
-3 -11 1 1.3681 -0.8333
-3 -11 2 0.8475 0.0913
-3 -11 3 1.0295 1.1522
-3 -11 4 0.6790 0.4833
-3 -11 5 -0.2579 0.3221
-3 -11 6 -0.2335 -0.2067
-3 -11 7 -0.7058 -0.1977
-3 -11 8 0.2161 0.7023
-3 -11 9 0.4250 0.1505
-3 -11 10 -0.2187 0.6766
-3 -11 11 0.1127 0.0665
-3 -11 13 1.1332 0.4096
-3 -11 14 0.9888 -0.3573
-3 -11 15 1.2062 0.3446
-3 -11 16 0.4089 -0.4595
-3 -11 17 -0.2737 0.4407
-3 -11 18 0.3930 -0.2349
-3 -11 19 1.3874 0.0831
-3 -11 20 3.5021 -0.2766
-3 -11 21 3.7187 0.2967
-3 -11 22 2.3080 0.2604
-3 -11 23 -1.7143 0.4211
-3 -11 24 -4.3614 -0.2759
-3 -11 25 -5.1648 -0.5267
-3 -10 1 -0.4076 -1.1123
-3 -10 2 1.5436 -1.4597
-3 -10 3 1.8915 -1.2668
-3 -10 4 2.4635 -0.3657
-3 -10 5 1.5739 -0.6472
-3 -10 6 0.3519 0.0584
-3 -10 7 -0.0176 -0.6414
-3 -10 8 -0.8969 -0.5965
-3 -10 9 -0.0181 -0.4653
-3 -10 10 -0.6323 -0.8016
-3 -10 11 -0.7873 0.2034
-3 -10 12 -0.9755 -0.3283
-3 -10 13 -1.0287 0.4121
-3 -10 14 0.7136 -0.1612
-3 -10 15 1.3008 -0.1441
-3 -10 16 2.9660 -0.0484
-3 -10 17 2.2590 -0.1722
-3 -10 18 1.5388 0.2959
-3 -10 19 -0.2690 -0.2345
-3 -10 20 -0.1753 0.0346
-3 -10 21 1.3689 -0.3841
-3 -10 22 3.7835 0.2578
-3 -10 23 3.9220 -0.0424
-3 -10 24 1.1353 0.3907
-3 -10 25 -2.7523 -0.2614
-3 -10 26 -4.9560 0.0980
-3 -10 27 -3.5807 -0.1522
-3 -9 1 -2.2866 0.6084
-3 -9 2 -1.1993 0.9326
-3 -9 3 1.5734 0.0583
-3 -9 4 2.6838 -0.2651
-3 -9 5 3.9838 -0.2320
-3 -9 6 2.5089 -0.4925
-3 -9 7 1.3881 0.6272
-3 -9 8 0.5243 -0.0134
-3 -9 9 0.1456 0.3834
-3 -9 10 0.9381 -0.3910
-3 -9 11 -0.2977 -0.4245
-3 -9 12 -0.9706 0.0040
-3 -9 13 -2.7717 -0.2203
-3 -9 14 -2.9339 0.4136
-3 -9 15 -2.0767 -0.3426
-3 -9 16 -0.3055 0.1584
-3 -9 17 2.2656 -0.1808
-3 -9 18 3.1532 0.3152
-3 -9 19 2.7905 0.1225
-3 -9 20 -0.1849 0.1512
-3 -9 21 -2.0741 0.0335
-3 -9 22 -2.4833 0.0555
-3 -9 23 0.1822 0.2090
-3 -9 24 2.1206 -0.0309
-3 -9 25 2.4482 0.0229
-3 -9 26 0.2032 -0.3036
-3 -9 27 -1.7766 0.1306
-3 -9 28 -2.2399 0.1942
-3 -8 1 -1.4011 -0.6758
-3 -8 2 -3.2635 -0.8692
-3 -8 3 -2.9917 0.5029
-3 -8 4 -0.6814 -0.1354
-3 -8 5 1.0504 0.1525
-3 -8 6 2.9855 -0.5624
-3 -8 7 1.4966 -0.5438
-3 -8 8 0.9217 0.2533
-3 -8 9 0.1030 0.1317
-3 -8 10 1.4204 0.8297
-3 -8 11 2.6704 -0.0607
-3 -8 12 2.0324 0.3123
-3 -8 13 0.3348 0.0483
-3 -8 14 -2.8188 0.2679
-3 -8 15 -3.9235 0.2249
-3 -8 16 -4.0753 -0.1391
-3 -8 17 -1.8395 0.1340
-3 -8 18 0.6954 -0.1053
-3 -8 19 2.9595 0.3088
-3 -8 20 3.2645 -0.1597
-3 -8 21 1.2935 0.0233
-3 -8 22 -1.2551 -0.1896
-3 -8 23 -2.9115 0.1588
-3 -8 24 -1.9847 0.0864
-3 -8 25 -0.2619 -0.0767
-3 -8 26 1.3132 -0.3194
-3 -8 27 1.3543 -0.4516
-3 -8 28 0.9166 -0.0660
-3 -7 1 2.1809 -0.7345
-3 -7 2 0.1622 -1.0619
-3 -7 3 -3.5479 -1.5220
-3 -7 4 -4.2637 -0.1725
-3 -7 5 -3.3568 -0.5514
-3 -7 6 -1.1743 0.3155
-3 -7 7 0.5110 -0.8733
-3 -7 8 -0.6812 -0.6109
-3 -7 9 -1.3249 -0.7234
-3 -7 10 -1.9022 -0.3110
-3 -7 11 0.6859 0.0423
-3 -7 12 2.6045 -0.3314
-3 -7 13 3.2894 0.0001
-3 -7 14 1.1589 -0.3507
-3 -7 15 -1.9507 0.0558
-3 -7 16 -3.8235 -0.3362
-3 -7 17 -4.0979 -0.2120
-3 -7 18 -2.2605 -0.2059
-3 -7 19 -0.4610 -0.0270
-3 -7 20 1.2157 0.0907
-3 -7 21 1.3263 -0.2163
-3 -7 22 0.4653 -0.1804
-3 -7 23 -0.9242 -0.1875
-3 -7 24 -1.9758 0.1468
-3 -7 25 -2.0547 0.1572
-3 -7 26 -1.7507 -0.0857
-3 -7 27 -1.1439 -0.2908
-3 -7 28 -0.7403 -0.4579
-3 -7 29 -0.1640 -0.0742
-3 -6 1 5.7610 1.6004
-3 -6 2 4.8075 1.4529
-3 -6 3 2.3359 0.1601
-3 -6 4 -2.8014 -0.3267
-3 -6 5 -4.1412 0.0937
-3 -6 6 -3.9856 0.0642
-3 -6 7 -1.0757 0.8811
-3 -6 8 0.0502 -0.0852
-3 -6 9 -0.7328 0.1720
-3 -6 10 -2.2814 -0.5291
-3 -6 11 -2.7317 0.0341
-3 -6 12 -0.3637 -0.2051
-3 -6 13 2.0467 -0.0174
-3 -6 14 3.4979 -0.1014
-3 -6 15 1.6685 -0.0730
-3 -6 16 -1.0414 0.0488
-3 -6 17 -3.4216 -0.2238
-3 -6 18 -3.5654 -0.1371
-3 -6 19 -2.0407 -0.1784
-3 -6 20 -0.3009 0.0394
-3 -6 21 0.6696 0.0671
-3 -6 22 0.4274 -0.1168
-3 -6 23 -0.3608 -0.0565
-3 -6 24 -0.9240 0.0828
-3 -6 25 -1.4767 0.3799
-3 -6 26 -1.7947 0.4359
-3 -6 27 -2.5071 0.2493
-3 -6 28 -2.6941 0.1904
-3 -6 29 -2.5244 0.1893
-3 -5 1 -0.1026 1.0082
-3 -5 2 5.3579 0.6263
-3 -5 3 6.6186 1.5506
-3 -5 4 3.9366 0.3286
-3 -5 5 -1.4704 0.3687
-3 -5 6 -3.3336 -0.1227
-3 -5 7 -2.9684 0.2066
-3 -5 8 0.4379 0.5356
-3 -5 9 1.4111 0.4791
-3 -5 10 0.7475 0.6196
-3 -5 11 -1.9040 0.2389
-3 -5 12 -2.6837 0.4675
-3 -5 13 -1.4218 0.0560
-3 -5 14 1.5296 0.3039
-3 -5 15 3.5947 0.0213
-3 -5 16 3.1684 0.3200
-3 -5 17 0.8283 0.2221
-3 -5 18 -1.9598 0.2422
-3 -5 19 -3.1136 0.1338
-3 -5 20 -2.3344 0.1545
-3 -5 21 -0.6866 0.0286
-3 -5 22 0.7224 0.0406
-3 -5 23 1.3014 -0.3310
-3 -5 24 1.2570 -0.1799
-3 -5 25 1.2079 -0.1927
-3 -5 26 0.3865 0.0473
-3 -5 27 -0.7025 0.0502
-3 -5 28 -2.1949 0.0765
-3 -5 29 -2.6802 0.3068
-3 -5 30 -1.9955 0.8193
-3 -4 1 -11.1526 -1.2493
-3 -4 2 -6.1476 -0.5943
-3 -4 3 -0.2548 -0.8067
-3 -4 4 3.5475 0.4387
-3 -4 5 2.0788 -0.0033
-3 -4 6 -1.7533 0.5516
-3 -4 7 -3.5689 -0.2947
-3 -4 8 -2.2611 -0.1769
-3 -4 9 1.3933 -0.5161
-3 -4 10 3.3149 -0.0134
-3 -4 11 2.7879 -0.0154
-3 -4 12 -0.3006 0.2662
-3 -4 13 -2.3430 0.0518
-3 -4 14 -2.6742 -0.0305
-3 -4 15 -0.1766 -0.1112
-3 -4 16 2.2316 -0.2108
-3 -4 17 3.3673 -0.1532
-3 -4 18 1.9784 -0.1642
-3 -4 19 -0.2104 -0.1041
-3 -4 20 -2.0176 -0.0159
-3 -4 21 -1.9116 0.0891
-3 -4 22 -1.2682 -0.0564
-3 -4 23 0.0101 0.0897
-3 -4 24 0.7654 -0.3233
-3 -4 25 1.3909 -0.0256
-3 -4 26 1.6784 -0.3114
-3 -4 27 0.5509 -0.2568
-3 -4 28 -1.1073 -0.4140
-3 -4 29 -3.0414 -0.5401
-3 -4 30 -3.5964 -0.1322
-3 -3 1 0.1375 0.7233
-3 -3 2 -7.8944 0.6662
-3 -3 3 -7.8127 0.0424
-3 -3 4 -4.7440 -0.6189
-3 -3 5 -0.9317 -0.1859
-3 -3 6 -1.4725 -0.0008
-3 -3 7 -3.9247 0.7316
-3 -3 8 -5.7749 0.3167
-3 -3 9 -4.1148 -0.0200
-3 -3 10 -0.2501 -0.5710
-3 -3 11 3.5773 -0.3067
-3 -3 12 4.3036 -0.3213
-3 -3 13 2.3072 0.0654
-3 -3 14 -0.6214 -0.2508
-3 -3 15 -1.9092 -0.0152
-3 -3 16 -0.6732 -0.1288
-3 -3 17 1.4234 0.0812
-3 -3 18 2.4087 -0.1698
-3 -3 19 1.4015 -0.0395
-3 -3 20 -0.2155 -0.3078
-3 -3 21 -1.3015 0.0133
-3 -3 22 -0.4792 -0.1968
-3 -3 23 0.1621 -0.2083
-3 -3 24 1.5837 -0.0805
-3 -3 25 1.9186 -0.3604
-3 -3 26 2.4691 0.1967
-3 -3 27 2.2191 -0.2710
-3 -3 28 0.4403 -0.0324
-3 -3 29 -1.3355 -0.2828
-3 -3 30 -3.2981 -0.4645
-3 -2 1 18.6562 -0.2523
-3 -2 2 11.3833 -0.0139
-3 -2 3 2.7461 1.1496
-3 -2 4 -0.7205 0.5599
-3 -2 5 -0.9127 -0.0938
-3 -2 6 0.7994 -0.4412
-3 -2 7 -0.2819 -0.1845
-3 -2 8 -3.4085 0.4660
-3 -2 9 -6.5980 0.6572
-3 -2 10 -6.6549 0.2841
-3 -2 11 -3.4337 0.1023
-3 -2 12 1.2610 0.0155
-3 -2 13 3.4236 0.1457
-3 -2 14 2.5568 0.0916
-3 -2 15 -0.3738 -0.1099
-3 -2 16 -1.6745 -0.0856
-3 -2 17 -0.7308 0.0479
-3 -2 18 1.6148 0.2110
-3 -2 19 2.0778 0.0767
-3 -2 20 0.9154 0.2872
-3 -2 21 -1.4575 -0.0550
-3 -2 22 -2.6246 0.5070
-3 -2 23 -2.0631 -0.1188
-3 -2 24 -1.3107 0.1018
-3 -2 25 0.9732 -0.1499
-3 -2 26 2.0293 -0.2903
-3 -2 27 3.8998 0.2281
-3 -2 28 3.6340 -0.4789
-3 -2 29 1.9137 0.1691
-3 -2 30 0.0401 -0.2978
-3 -1 1 9.5010 -2.3967
-3 -1 2 14.0992 -1.8141
-3 -1 3 11.7168 -1.6594
-3 -1 4 6.9756 -0.0457
-3 -1 5 4.4897 -0.0500
-3 -1 6 4.3332 -0.2098
-3 -1 7 5.6505 -0.6583
-3 -1 8 4.6213 -0.7335
-3 -1 9 0.8047 -0.3393
-3 -1 10 -3.8274 -0.1351
-3 -1 11 -6.1114 -0.1913
-3 -1 12 -4.1374 -0.0945
-3 -1 13 0.0036 -0.0720
-3 -1 14 2.6636 0.1348
-3 -1 15 1.7798 -0.0060
-3 -1 16 -1.0838 -0.0354
-3 -1 17 -2.7705 -0.2210
-3 -1 18 -1.7001 0.0930
-3 -1 19 1.0108 -0.1351
-3 -1 20 2.1960 0.0055
-3 -1 21 2.2340 -0.0187
-3 -1 22 -0.0177 -0.1353
-3 -1 23 -1.4996 0.5477
-3 -1 24 -3.2211 -0.1931
-3 -1 25 -4.2494 0.5675
-3 -1 26 -3.0355 -0.1274
-3 -1 27 -1.7128 0.3254
-3 -1 28 1.8896 0.4003
-3 -1 29 2.3865 -0.1278
-3 -1 30 2.2070 0.4667
-3 0 1 -8.3092 1.1094
-3 0 2 -0.5736 0.0395
-3 0 3 4.2636 -0.3467
-3 0 4 3.5205 -0.9418
-3 0 5 1.3788 -0.0772
-3 0 6 0.8332 -0.0882
-3 0 7 2.6100 0.1944
-3 0 8 5.7775 -0.0693
-3 0 9 6.4276 -0.3422
-3 0 10 3.7746 -0.3391
-3 0 11 -0.8825 -0.4282
-3 0 12 -3.8216 -0.2984
-3 0 13 -2.9878 -0.2611
-3 0 14 0.2544 -0.0696
-3 0 15 2.5020 -0.1345
-3 0 16 1.7207 0.0066
-3 0 17 -0.4666 -0.0528
-3 0 18 -2.2432 -0.0069
-3 0 19 -1.4835 0.3032
-3 0 20 0.1174 -0.1078
-3 0 21 1.5254 0.2846
-3 0 22 2.9098 -0.2176
-3 0 23 2.3385 -0.0503
-3 0 24 2.2128 0.1624
-3 0 25 -0.8075 -0.5118
-3 0 26 -2.8884 0.3553
-3 0 27 -3.9233 -0.8140
-3 0 28 -3.0991 0.2814
-3 0 29 0.1907 -0.3166
-3 1 1 -9.8353 0.7085
-3 1 2 -4.0285 0.4442
-3 1 3 1.2785 0.6740
-3 1 4 3.8925 0.5157
-3 1 5 1.1265 -0.0874
-3 1 6 -2.3572 0.0931
-3 1 7 -3.8828 -0.1395
-3 1 8 -1.7497 0.4991
-3 1 9 2.4115 0.4799
-3 1 10 4.6410 0.4949
-3 1 11 3.5835 0.1442
-3 1 12 0.0405 0.1120
-3 1 13 -2.2183 0.0836
-3 1 14 -2.0659 0.2212
-3 1 15 0.2436 0.2140
-3 1 16 1.2773 -0.0830
-3 1 17 0.9313 0.1146
-3 1 18 -0.1773 -0.1787
-3 1 19 -0.9784 0.0998
-3 1 20 -0.4095 0.1037
-3 1 21 -0.5835 -0.2415
-3 1 22 -0.0650 0.3022
-3 1 23 0.8763 -0.4935
-3 1 24 1.4100 0.2622
-3 1 25 2.4194 -0.2038
-3 1 26 -0.3424 -0.1445
-3 1 27 -1.5336 0.1571
-3 1 28 -3.5385 -0.9094
-3 1 29 -2.2645 0.0036
-3 2 1 -8.3964 -0.4764
-3 2 2 -7.6999 -0.3335
-3 2 3 -1.3197 -0.8455
-3 2 4 5.0507 -0.0102
-3 2 5 7.9472 0.1570
-3 2 6 4.6699 -0.0094
-3 2 7 -0.0038 -0.3580
-3 2 8 -3.2462 -0.7889
-3 2 9 -2.0277 -0.3197
-3 2 10 1.2725 -0.1168
-3 2 11 3.7279 0.1955
-3 2 12 2.8819 -0.1572
-3 2 13 0.3896 0.0744
-3 2 14 -1.3569 -0.1789
-3 2 15 -1.1196 0.2838
-3 2 16 0.6236 -0.0700
-3 2 17 1.0803 -0.1002
-3 2 18 1.3725 0.0314
-3 2 19 1.0048 -0.1517
-3 2 20 0.9592 0.3457
-3 2 21 1.0236 0.0115
-3 2 22 -0.6151 -0.0811
-3 2 23 -0.7808 0.2284
-3 2 24 -0.9598 -0.5331
-3 2 25 0.3533 0.5684
-3 2 26 1.1991 -0.4342
-3 2 27 -0.5168 0.5916
-3 2 28 -0.9804 0.0585
-3 3 1 -4.1042 1.7269
-3 3 2 -10.4746 1.0693
-3 3 3 -10.4811 0.5749
-3 3 4 -5.0004 -0.4485
-3 3 5 2.1582 0.1983
-3 3 6 6.5403 0.3816
-3 3 7 5.5395 0.7002
-3 3 8 2.2127 0.0737
-3 3 9 -0.7592 -0.3870
-3 3 10 -0.3390 -0.5928
-3 3 11 1.5482 -0.2724
-3 3 12 3.1452 -0.1634
-3 3 13 1.6768 -0.1182
-3 3 14 -0.4021 0.0530
-3 3 15 -2.5040 -0.1268
-3 3 16 -2.2636 0.3587
-3 3 17 -1.0607 -0.1904
-3 3 18 -0.0375 0.0324
-3 3 19 1.4078 -0.0009
-3 3 20 1.9451 0.0145
-3 3 21 2.4015 0.6423
-3 3 22 1.6330 0.0350
-3 3 23 -0.8464 0.4599
-3 3 24 -1.5178 0.2475
-3 3 25 -2.5442 0.2093
-3 3 26 -0.4950 0.9686
-3 3 27 -0.1113 0.0156
-3 3 28 0.1068 1.0096
-3 4 1 5.3293 0.1540
-3 4 2 0.0636 0.9194
-3 4 3 -6.6234 1.0574
-3 4 4 -9.1684 0.6454
-3 4 5 -7.5804 -0.2928
-3 4 6 -2.7900 -0.0383
-3 4 7 1.2860 0.1692
-3 4 8 2.7263 0.8210
-3 4 9 1.8495 0.5748
-3 4 10 0.6061 0.4082
-3 4 11 0.4235 -0.0478
-3 4 12 1.0919 0.2731
-3 4 13 1.3115 0.0163
-3 4 14 -0.2366 0.3611
-3 4 15 -1.9101 0.1449
-3 4 16 -3.9311 0.1982
-3 4 17 -3.8910 0.4209
-3 4 18 -3.3534 -0.0043
-3 4 19 -2.0628 0.3051
-3 4 20 -0.1083 0.0465
-3 4 21 0.7354 0.0972
-3 4 22 1.6487 0.4146
-3 4 23 0.4486 -0.4833
-3 4 24 -1.2659 0.1615
-3 4 25 -2.2274 -0.6200
-3 4 26 -3.4130 0.3971
-3 4 27 -1.9690 0.5569
-3 5 1 5.5322 -1.4639
-3 5 2 6.4429 -0.6431
-3 5 3 4.1865 -0.0807
-3 5 4 -0.5370 0.5615
-3 5 5 -4.1157 0.4387
-3 5 6 -5.8028 -0.0478
-3 5 7 -4.3829 -0.2370
-3 5 8 -1.9594 -0.2876
-3 5 9 0.3785 0.0473
-3 5 10 1.4664 0.1482
-3 5 11 2.0196 0.1743
-3 5 12 2.0140 0.0576
-3 5 13 2.1539 0.2804
-3 5 14 1.3236 0.0332
-3 5 15 -0.1550 0.2946
-3 5 16 -1.7388 -0.1696
-3 5 17 -3.3454 -0.1137
-3 5 18 -3.2866 -0.0790
-3 5 19 -2.8348 -0.3210
-3 5 20 -1.3518 0.1979
-3 5 21 0.3166 -0.2263
-3 5 22 0.5224 0.1714
-3 5 23 1.0637 -0.0101
-3 5 24 -0.4485 -0.5538
-3 5 25 -0.4233 -0.2290
-3 5 26 -1.0071 -1.1061
-3 6 1 -1.2175 -0.3809
-3 6 2 1.2459 -0.5314
-3 6 3 3.4001 -0.2636
-3 6 4 3.8798 -0.2981
-3 6 5 2.3898 0.1628
-3 6 6 0.1928 0.2393
-3 6 7 -1.9183 0.3249
-3 6 8 -2.2665 0.1591
-3 6 9 -1.6388 -0.1320
-3 6 10 -0.4024 -0.2260
-3 6 11 0.5227 -0.2782
-3 6 12 1.4072 -0.2082
-3 6 13 2.1624 -0.1130
-3 6 14 2.9624 0.0976
-3 6 15 2.8089 0.0228
-3 6 16 1.7619 0.2284
-3 6 17 0.0817 -0.1809
-3 6 18 -2.0636 -0.1153
-3 6 19 -2.6515 -0.1510
-3 6 20 -2.8209 -0.3042
-3 6 21 -1.1055 0.2289
-3 6 22 0.1392 -0.4755
-3 6 23 0.3661 0.1550
-3 6 24 0.2364 -0.5868
-3 6 25 -1.1359 -0.2528
-3 7 1 -0.5196 -0.4551
-3 7 2 -1.2098 -0.2673
-3 7 3 -0.9892 0.0116
-3 7 4 0.1303 0.0573
-3 7 5 1.1217 -0.3603
-3 7 6 1.4939 -0.3665
-3 7 7 1.1324 -0.3821
-3 7 8 0.3806 0.1746
-3 7 9 0.3948 0.3150
-3 7 10 0.1465 0.2556
-3 7 11 0.0088 0.0945
-3 7 12 -0.8947 -0.1497
-3 7 13 -1.1078 -0.0141
-3 7 14 -0.7113 -0.1220
-3 7 15 0.7490 0.1651
-3 7 16 1.9674 -0.1025
-3 7 17 2.5268 0.2618
-3 7 18 2.1384 -0.2387
-3 7 19 0.4610 0.1359
-3 7 20 -0.4589 -0.0924
-3 7 21 -1.8144 0.1828
-3 7 22 -0.8096 0.4636
-3 7 23 -0.7445 -0.0648
-3 7 24 -0.1864 0.2856
-3 8 1 3.4819 -0.4250
-3 8 2 2.4809 -0.7625
-3 8 3 0.8966 -0.3916
-3 8 4 -0.2706 0.1724
-3 8 5 -0.6171 0.3232
-3 8 6 -0.5246 -0.1205
-3 8 7 0.0603 -0.4523
-3 8 8 0.3524 -0.8545
-3 8 9 0.8741 -0.1504
-3 8 10 1.6248 -0.1508
-3 8 11 1.5156 0.3334
-3 8 12 1.2216 0.0006
-3 8 13 -0.5150 0.0652
-3 8 14 -1.1070 0.0352
-3 8 15 -1.9653 -0.0723
-3 8 16 -1.1651 0.1259
-3 8 17 -0.9306 -0.2907
-3 8 18 0.2012 0.1793
-3 8 19 0.7446 -0.5336
-3 8 20 1.0955 0.0411
-3 8 21 1.1999 -0.6515
-3 8 22 0.3377 0.0900
-3 9 1 1.4831 0.3837
-3 9 2 2.0284 0.0952
-3 9 3 1.6201 -0.6444
-3 9 4 0.6133 -0.4426
-3 9 5 -0.3594 0.0076
-3 9 6 -1.0197 0.1664
-3 9 7 -1.5716 0.0840
-3 9 8 -1.0290 -0.3787
-3 9 9 -0.8768 -0.8141
-3 9 10 0.5123 -0.3476
-3 9 11 0.9588 -0.6998
-3 9 12 1.1978 0.1104
-3 9 13 0.7230 -0.5777
-3 9 14 -0.2377 0.1736
-3 9 15 -0.0503 -0.2958
-3 9 16 -0.7694 0.1773
-3 9 17 -0.4179 -0.0572
-3 9 18 -1.8939 -0.0070
-3 9 19 -1.7083 0.2410
-3 9 20 -2.2383 -0.1765
-3 9 21 -1.0932 0.1956
-3 10 1 -0.5268 1.1109
-3 10 2 0.2879 0.9443
-3 10 3 1.2542 0.6232
-3 10 4 1.0134 -0.1298
-3 10 5 0.5866 -0.1990
-3 10 6 0.1746 0.0358
-3 10 7 -0.5707 -0.0102
-3 10 8 -1.3707 0.5321
-3 10 9 -1.3117 0.0047
-3 10 10 -1.5779 0.3314
-3 10 11 0.0513 0.1870
-3 10 12 -0.1881 -0.0300
-3 10 13 0.5316 0.2576
-3 10 14 -0.6869 -0.5240
-3 10 15 -0.7349 0.3625
-3 10 16 -0.7206 -0.3934
-3 10 17 -0.4166 0.5455
-3 10 18 0.1536 -0.2127
-3 10 19 -0.6610 0.3968
-3 11 1 -3.3141 0.3597
-3 11 2 -1.2405 0.1599
-3 11 3 -0.1522 0.6917
-3 11 4 1.0514 0.5026
-3 11 5 0.9812 0.0701
-3 11 6 0.6980 -0.0136
-3 11 7 0.9115 -0.1738
-3 11 8 0.4188 -0.4565
-3 11 9 0.6967 0.1961
-3 11 10 0.3380 -0.3271
-3 11 11 0.0239 0.8975
-3 11 12 0.4868 0.2668
-3 11 13 -0.2376 0.8044
-3 11 14 0.6735 0.1615
-3 11 15 -0.5091 -0.0744
-3 11 16 0.0552 0.1536
-3 11 17 -1.0185 -0.2875
-3 12 1 -4.2315 -0.9136
-3 12 2 -3.8672 -0.0427
-3 12 3 -3.2239 -0.4791
-3 12 4 -1.9810 0.1000
-3 12 5 -0.4879 0.0416
-3 12 6 -0.4869 -0.0582
-3 12 7 -1.1678 0.3264
-3 12 8 -1.2501 -0.2321
-3 12 9 -1.2766 -0.3138
-3 12 10 1.0576 -0.3927
-3 12 11 1.6183 -0.6972
-3 12 12 2.4105 0.4021
-3 12 13 1.2529 -0.2437
-3 12 14 0.2092 0.7353
-3 12 15 0.2077 -0.3028
-3 13 1 -0.1023 0.1082
-3 13 2 -1.5470 0.3900
-3 13 3 -2.0608 0.6841
-3 13 4 -2.9580 0.1343
-3 13 5 -1.9545 0.2803
-3 13 6 0.1116 -0.0185
-3 13 7 0.3979 0.0347
-3 13 8 -0.5078 0.7678
-3 13 9 -2.2317 0.2255
-3 13 10 -2.7130 0.7635
-3 13 11 -0.2549 0.0729
-3 13 12 1.2487 0.3391
-3 14 1 1.1854 -0.2301
-3 14 2 2.3126 -0.6704
-3 14 3 1.4130 0.4437
-3 14 4 -0.1313 0.8100
-3 14 5 -2.6387 0.5930
-3 14 6 -2.5272 0.6020
-3 14 7 -0.3037 -0.1469
-3 14 8 0.9513 -0.1013
-3 14 9 1.1520 0.1155
-3 15 1 0.3924 -1.2664
-3 15 2 1.1508 -1.1433
-3 15 3 1.9444 -1.7208
-3 15 4 1.7511 -0.5404
-3 15 5 0.1915 -0.0754
-3 15 6 -2.8165 0.3025
-2 -16 5 -0.6448 1.0552
-2 -16 6 -0.2870 0.8139
-2 -16 7 -0.7966 0.9209
-2 -16 8 -1.1940 0.3022
-2 -16 9 -1.5799 -0.1197
-2 -15 1 0.6745 -0.4851
-2 -15 2 0.6780 -0.5242
-2 -15 3 -0.0109 0.3889
-2 -15 4 -0.3260 -0.4336
-2 -15 5 -0.8023 -0.3075
-2 -15 6 0.8056 0.1129
-2 -15 7 1.4172 0.0635
-2 -15 8 0.9943 0.4685
-2 -15 9 0.2239 0.1222
-2 -15 10 -0.9587 -0.1211
-2 -15 11 -0.4881 0.4524
-2 -15 12 -0.0412 -0.2388
-2 -15 13 -0.2799 0.4433
-2 -15 14 0.3060 -0.2385
-2 -15 15 -1.0711 -0.1215
-2 -15 16 -0.6683 -0.0388
-2 -14 1 2.5103 -1.0320
-2 -14 2 4.0135 -0.7431
-2 -14 3 2.8034 -1.0282
-2 -14 4 1.5718 -0.2008
-2 -14 5 0.4684 -0.8690
-2 -14 6 0.3622 -0.3901
-2 -14 7 2.3445 -0.3845
-2 -14 8 3.2424 -0.6545
-2 -14 9 3.2806 -0.0996
-2 -14 10 2.8495 -0.3305
-2 -14 11 1.2975 -0.0072
-2 -14 12 1.6967 0.2821
-2 -14 13 1.1471 -0.5665
-2 -14 14 2.2027 0.4555
-2 -14 15 3.4396 -0.4008
-2 -14 16 3.4275 0.8703
-2 -14 17 3.2351 0.1504
-2 -14 18 -0.0311 0.0236
-2 -14 19 -1.0946 -0.4305
-2 -14 20 -1.9183 -0.8396
-2 -13 1 1.3264 0.9137
-2 -13 2 1.7463 1.5475
-2 -13 3 3.4145 0.7613
-2 -13 4 2.2033 0.0623
-2 -13 5 1.4787 0.3101
-2 -13 6 0.4482 -0.0898
-2 -13 7 0.5636 0.7157
-2 -13 8 2.0297 0.3818
-2 -13 9 2.0547 -0.2645
-2 -13 10 2.2410 0.1239
-2 -13 11 1.9534 -0.4387
-2 -13 12 0.8729 0.5823
-2 -13 13 1.0182 0.0938
-2 -13 14 -0.7469 -0.2005
-2 -13 15 0.7622 0.1277
-2 -13 16 1.8957 -0.4193
-2 -13 17 4.4264 0.8883
-2 -13 18 4.7942 0.0303
-2 -13 19 3.0018 0.6648
-2 -13 20 1.2321 -0.0771
-2 -13 21 0.0413 0.2528
-2 -13 22 0.6744 -0.0686
-2 -12 1 0.8283 -0.8781
-2 -12 2 0.1399 -0.6054
-2 -12 3 0.1133 1.1219
-2 -12 4 0.8922 0.3630
-2 -12 5 -0.2443 -0.1217
-2 -12 6 -0.0324 -0.2670
-2 -12 7 -0.2521 -0.4203
-2 -12 8 0.5264 0.8276
-2 -12 9 1.4962 0.4252
-2 -12 10 0.5262 0.1300
-2 -12 11 0.8635 0.1328
-2 -12 12 0.3939 -0.5325
-2 -12 13 0.7420 0.6814
-2 -12 14 0.4360 -0.3663
-2 -12 15 -1.5906 0.2230
-2 -12 16 -1.5488 -0.4324
-2 -12 17 -1.8391 -0.2277
-2 -12 18 0.7480 -0.0314
-2 -12 19 1.4345 -0.3505
-2 -12 20 1.9575 0.0853
-2 -12 21 0.6954 0.0306
-2 -12 22 -0.1067 0.5640
-2 -12 23 -1.0950 0.2757
-2 -12 24 -1.0644 0.0893
-2 -11 1 0.5780 -2.1174
-2 -11 2 1.6190 -2.0575
-2 -11 3 0.7584 -1.9606
-2 -11 4 0.5896 -0.0403
-2 -11 5 0.2538 -0.5308
-2 -11 6 -1.1920 -0.3562
-2 -11 7 -0.7996 -0.8342
-2 -11 8 -1.0020 -0.9857
-2 -11 9 0.1566 0.2027
-2 -11 10 0.4060 -0.2504
-2 -11 11 -0.6917 0.3644
-2 -11 12 -0.2386 -0.0659
-2 -11 13 -0.6134 -0.1417
-2 -11 14 1.2057 0.4036
-2 -11 15 1.0391 -0.4056
-2 -11 16 0.6612 0.3990
-2 -11 17 -0.2692 -0.4204
-2 -11 18 -1.1273 0.2752
-2 -11 19 -0.5567 -0.3622
-2 -11 20 -0.0864 -0.1964
-2 -11 21 1.3323 -0.3883
-2 -11 22 1.4858 0.2351
-2 -11 23 0.8073 0.4726
-2 -11 24 -1.8302 0.7430
-2 -11 25 -3.6133 0.2499
-2 -11 26 -4.3145 -0.1125
-2 -10 1 -0.4220 1.5362
-2 -10 2 -0.1546 0.9783
-2 -10 3 1.7417 0.0365
-2 -10 4 1.3944 -0.6017
-2 -10 5 1.8641 0.4698
-2 -10 6 0.8391 -0.1220
-2 -10 7 -0.5578 0.6965
-2 -10 8 -0.3952 -0.1242
-2 -10 9 -0.8912 -0.2034
-2 -10 10 0.2130 0.0940
-2 -10 11 -0.7130 -0.4597
-2 -10 12 -1.6228 0.4508
-2 -10 13 -1.9790 -0.2620
-2 -10 14 -2.2114 0.3278
-2 -10 15 -0.4892 -0.0336
-2 -10 16 -0.2146 -0.0955
-2 -10 17 1.1193 0.1613
-2 -10 18 0.7308 -0.0573
-2 -10 19 0.3117 0.3968
-2 -10 20 -1.1006 -0.1523
-2 -10 21 -1.3595 -0.0654
-2 -10 22 -0.0409 -0.4518
-2 -10 23 2.3232 0.0905
-2 -10 24 3.0844 0.0909
-2 -10 25 0.9321 0.4997
-2 -10 26 -2.5020 0.0513
-2 -10 27 -4.6843 0.0636
-2 -9 2 -1.7069 -0.0277
-2 -9 3 -1.5539 0.9706
-2 -9 4 1.0127 0.2263
-2 -9 5 1.6857 -0.0512
-2 -9 6 3.2100 0.1418
-2 -9 7 1.6604 -0.4080
-2 -9 8 0.6203 0.7682
-2 -9 9 0.4666 0.0531
-2 -9 10 0.7633 0.6086
-2 -9 11 2.1507 0.1202
-2 -9 12 0.7386 -0.0399
-2 -9 13 -0.4324 0.3278
-2 -9 14 -2.5012 -0.2349
-2 -9 15 -3.1744 0.2881
-2 -9 16 -2.8127 -0.4209
-2 -9 17 -1.9440 -0.0371
-2 -9 18 0.2449 -0.2162
-2 -9 19 1.3739 0.0980
-2 -9 20 1.3838 0.1130
-2 -9 21 -1.2951 -0.0259
-2 -9 22 -3.5158 -0.1432
-2 -9 23 -3.6224 -0.2996
-2 -9 24 -0.5382 -0.1161
-2 -9 25 2.3905 -0.2133
-2 -9 26 2.7965 -0.1286
-2 -9 27 0.4809 -0.4509
-2 -9 28 -2.0139 -0.3335
-2 -8 1 0.3165 -0.8052
-2 -8 2 -1.2113 -0.5901
-2 -8 3 -3.8190 -1.5979
-2 -8 4 -4.6529 -0.0239
-2 -8 5 -2.6025 -0.5287
-2 -8 6 -0.7132 0.1678
-2 -8 7 1.7985 -0.4161
-2 -8 8 0.0946 -0.7280
-2 -8 9 -0.8109 -0.1274
-2 -8 10 -1.4797 -0.5323
-2 -8 11 0.5102 0.3512
-2 -8 12 2.8946 -0.2834
-2 -8 13 2.8864 0.1837
-2 -8 14 1.5609 0.0183
-2 -8 15 -1.6376 -0.0076
-2 -8 16 -3.3878 0.0108
-2 -8 17 -4.3553 -0.4249
-2 -8 18 -3.1891 -0.1245
-2 -8 19 -0.5447 -0.2456
-2 -8 20 2.1839 0.0928
-2 -8 21 3.1622 -0.0572
-2 -8 22 0.8684 -0.0761
-2 -8 23 -2.4550 -0.0704
-2 -8 24 -4.3497 0.0306
-2 -8 25 -2.9096 0.2579
-2 -8 26 -0.1618 0.0498
-2 -8 27 1.5358 -0.0667
-2 -8 28 1.1899 -0.5964
-2 -7 1 3.1147 2.3589
-2 -7 2 2.4931 1.9769
-2 -7 3 1.1976 1.1700
-2 -7 4 -3.7304 -0.3811
-2 -7 5 -6.0594 0.5082
-2 -7 6 -5.7991 -0.0670
-2 -7 7 -2.9881 1.1743
-2 -7 8 -0.0842 0.0930
-2 -7 9 -1.0959 0.1476
-2 -7 10 -2.3225 -0.3153
-2 -7 11 -3.6886 -0.3800
-2 -7 12 -1.1105 -0.0836
-2 -7 13 1.8282 -0.4879
-2 -7 14 3.7747 -0.0255
-2 -7 15 2.9529 -0.2345
-2 -7 16 0.1093 0.0679
-2 -7 17 -2.4472 -0.1274
-2 -7 18 -4.0906 -0.2364
-2 -7 19 -3.4816 -0.0400
-2 -7 20 -1.3193 0.0071
-2 -7 21 1.2546 0.2422
-2 -7 22 2.6563 0.0042
-2 -7 23 1.4908 -0.0580
-2 -7 24 -0.5790 0.0412
-2 -7 25 -2.3821 0.2803
-2 -7 26 -2.1066 0.6085
-2 -7 27 -1.3104 0.4129
-2 -7 28 -0.5527 0.3140
-2 -7 29 -0.8985 -0.2822
-2 -6 1 -0.1980 -0.1750
-2 -6 2 4.7588 0.1499
-2 -6 3 6.1509 1.3424
-2 -6 4 5.2660 0.5193
-2 -6 5 -0.7319 -0.1987
-2 -6 6 -4.1113 -0.0266
-2 -6 7 -5.5403 -0.1386
-2 -6 8 -2.4001 1.0387
-2 -6 9 0.1824 0.2885
-2 -6 10 0.5071 0.7283
-2 -6 11 -0.9754 -0.0225
-2 -6 12 -2.4484 0.3574
-2 -6 13 -0.9089 0.0514
-2 -6 14 1.5720 -0.0060
-2 -6 15 4.0550 0.0058
-2 -6 16 3.9531 0.0270
-2 -6 17 1.9451 0.2179
-2 -6 18 -0.6624 0.0907
-2 -6 19 -2.4994 -0.0681
-2 -6 20 -2.3629 0.1030
-2 -6 21 -0.9912 0.0179
-2 -6 22 0.5188 0.2715
-2 -6 23 1.1685 -0.1345
-2 -6 24 0.3348 -0.0580
-2 -6 25 -0.3532 -0.0880
-2 -6 26 -0.8594 0.2446
-2 -6 27 -0.2752 0.2961
-2 -6 28 -0.2380 0.3249
-2 -6 29 -0.2216 0.1993
-2 -5 1 -6.2925 -2.4006
-2 -5 2 -1.5137 -1.1843
-2 -5 3 4.6081 -1.3525
-2 -5 4 8.1092 0.2975
-2 -5 5 7.3190 -0.4787
-2 -5 6 1.7009 -0.1975
-2 -5 7 -2.1984 -0.6751
-2 -5 8 -4.2144 -0.2900
-2 -5 9 -1.6769 0.0604
-2 -5 10 0.0884 -0.0620
-2 -5 11 1.0538 0.1873
-2 -5 12 -0.4670 -0.1019
-2 -5 13 -1.5108 0.3043
-2 -5 14 -1.1185 -0.0276
-2 -5 15 1.0270 -0.0160
-2 -5 16 3.5556 -0.1843
-2 -5 17 4.6439 -0.0651
-2 -5 18 3.4781 0.1152
-2 -5 19 1.1419 0.0988
-2 -5 20 -1.2797 -0.0181
-2 -5 21 -1.5958 0.1012
-2 -5 22 -0.8788 -0.1399
-2 -5 23 0.4244 0.0717
-2 -5 24 0.7794 -0.4001
-2 -5 25 0.3001 -0.1918
-2 -5 26 -0.1019 -0.2913
-2 -5 27 -0.2868 -0.1218
-2 -5 28 -0.2015 -0.4186
-2 -5 29 -0.1771 -0.4621
-2 -5 30 -0.1941 -0.6352
-2 -4 1 -4.1031 0.5999
-2 -4 2 -8.9825 -0.0731
-2 -4 3 -5.7254 0.1313
-2 -4 4 -0.0374 -0.4457
-2 -4 5 5.1012 0.4944
-2 -4 6 4.9065 -0.1008
-2 -4 7 1.1215 0.5203
-2 -4 8 -2.4548 -0.1710
-2 -4 9 -3.5985 0.1666
-2 -4 10 -1.6773 -0.3560
-2 -4 11 0.0521 -0.2086
-2 -4 12 0.8960 -0.4101
-2 -4 13 -0.5514 -0.1963
-2 -4 14 -1.9714 -0.0961
-2 -4 15 -2.5909 -0.1115
-2 -4 16 -0.9689 -0.2729
-2 -4 17 1.9183 -0.3150
-2 -4 18 4.4248 -0.4478
-2 -4 19 4.7047 -0.1322
-2 -4 20 3.2033 -0.2300
-2 -4 21 0.5577 0.0033
-2 -4 22 -0.4107 0.0579
-2 -4 23 -0.7018 -0.0430
-2 -4 24 0.2956 0.1331
-2 -4 25 0.8598 -0.1767
-2 -4 26 1.1478 0.1107
-2 -4 27 1.1760 0.1416
-2 -4 28 0.4518 -0.0117
-2 -4 29 -0.7916 -0.2807
-2 -4 30 -1.7728 -0.9142
-2 -3 1 14.1376 -0.1294
-2 -3 2 5.5089 -0.3288
-2 -3 3 -3.6041 0.2567
-2 -3 4 -5.1551 0.1174
-2 -3 5 -2.5876 -0.3013
-2 -3 6 1.7436 -0.2711
-2 -3 7 1.8168 -0.2997
-2 -3 8 -0.7726 0.3505
-2 -3 9 -4.2818 0.3114
-2 -3 10 -5.0061 0.4428
-2 -3 11 -3.3756 -0.0577
-2 -3 12 -0.5603 0.0242
-2 -3 13 0.9176 -0.1827
-2 -3 14 0.2441 0.0635
-2 -3 15 -1.8551 0.0620
-2 -3 16 -3.3413 0.2004
-2 -3 17 -2.9070 0.1481
-2 -3 18 -0.3002 0.2245
-2 -3 19 2.0931 -0.1148
-2 -3 20 3.1426 0.1577
-2 -3 21 2.4179 -0.2079
-2 -3 22 0.8025 0.1977
-2 -3 23 0.3301 0.0228
-2 -3 24 -0.1114 -0.0241
-2 -3 25 0.7433 0.1319
-2 -3 26 1.5072 -0.1669
-2 -3 27 2.5144 0.3808
-2 -3 28 3.4890 0.4027
-2 -3 29 2.6304 0.5017
-2 -3 30 1.3752 0.5600
-2 -2 1 14.2668 -1.6259
-2 -2 2 19.4015 -1.4018
-2 -2 3 15.1887 -1.4785
-2 -2 4 6.9733 -0.0291
-2 -2 5 2.4033 0.1119
-2 -2 6 2.0024 -0.0946
-2 -2 7 4.1915 -0.7041
-2 -2 8 4.0854 -0.6629
-2 -2 9 1.1543 -0.3116
-2 -2 10 -3.3676 0.0921
-2 -2 11 -5.8292 0.0637
-2 -2 12 -5.2341 0.0123
-2 -2 13 -2.1197 0.0455
-2 -2 14 0.3433 0.1172
-2 -2 15 0.4383 0.0336
-2 -2 16 -1.5743 0.0291
-2 -2 17 -3.1696 -0.1088
-2 -2 18 -2.9996 0.1515
-2 -2 19 -0.6815 0.1505
-2 -2 20 0.6319 0.0170
-2 -2 21 0.9201 0.2418
-2 -2 22 -0.5828 -0.1362
-2 -2 23 -2.0216 0.4359
-2 -2 24 -2.2507 0.0118
-2 -2 25 -2.5775 0.0456
-2 -2 26 -1.1217 0.0039
-2 -2 27 -0.0328 -0.5070
-2 -2 28 2.0612 0.1502
-2 -2 29 3.4959 -0.3405
-2 -2 30 3.0141 0.4002
-2 -1 1 -17.5929 2.8458
-2 -1 2 -2.6406 0.7396
-2 -1 3 8.3022 -0.2479
-2 -1 4 10.8440 -0.8715
-2 -1 5 8.0161 0.2534
-2 -1 6 5.1567 0.6432
-2 -1 7 4.9225 0.5520
-2 -1 8 6.9604 -0.0621
-2 -1 9 7.8575 -0.3674
-2 -1 10 5.4862 -0.3645
-2 -1 11 0.6847 -0.3016
-2 -1 12 -3.3259 -0.3979
-2 -1 13 -3.8777 -0.3831
-2 -1 14 -1.4351 -0.0975
-2 -1 15 1.1802 0.0905
-2 -1 16 1.0285 0.0422
-2 -1 17 -0.8535 -0.0260
-2 -1 18 -2.5399 -0.3681
-2 -1 19 -1.8199 0.0125
-2 -1 20 0.7431 -0.2374
-2 -1 21 2.1411 -0.1321
-2 -1 22 2.5835 -0.0679
-2 -1 23 0.5709 -0.3602
-2 -1 24 -1.3641 0.4252
-2 -1 25 -3.1690 -0.2482
-2 -1 26 -4.8673 0.2852
-2 -1 27 -3.8732 -0.2515
-2 -1 28 -2.9606 -0.4583
-2 -1 29 0.3121 -0.1886
-2 0 1 -25.5421 1.8857
-2 0 2 -22.1358 2.3757
-2 0 3 -13.3406 1.5340
-2 0 4 -4.0554 0.6188
-2 0 5 0.3627 -0.2580
-2 0 6 0.6253 0.1845
-2 0 7 -0.0956 0.4124
-2 0 8 0.8158 0.5760
-2 0 9 3.9910 0.3717
-2 0 10 6.4318 0.2099
-2 0 11 5.9004 0.1289
-2 0 12 2.1385 -0.0385
-2 0 13 -1.3778 -0.1545
-2 0 14 -2.3012 -0.3226
-2 0 15 -0.2060 0.1007
-2 0 16 1.8975 0.0294
-2 0 17 1.5867 0.2700
-2 0 18 -0.0708 0.0328
-2 0 19 -1.9722 -0.1162
-2 0 20 -1.5971 0.2506
-2 0 21 -0.0360 -0.1291
-2 0 22 1.3405 0.2109
-2 0 23 3.0564 -0.1048
-2 0 24 2.4583 -0.2075
-2 0 25 1.9813 0.4133
-2 0 26 -0.9650 -0.3746
-2 0 27 -3.5314 0.5455
-2 0 28 -4.1861 -0.6656
-2 0 29 -3.6079 -0.1516
-2 1 1 -2.7471 -2.1117
-2 1 2 -11.2817 -0.9921
-2 1 3 -11.8741 -0.3614
-2 1 4 -7.9734 0.0924
-2 1 5 -2.8778 0.2200
-2 1 6 -1.1119 -0.1773
-2 1 7 -2.0510 -0.0663
-2 1 8 -3.5367 -0.2567
-2 1 9 -2.8123 0.0298
-2 1 10 0.3920 -0.0498
-2 1 11 3.4740 0.2245
-2 1 12 4.0102 0.0053
-2 1 13 1.4440 0.1981
-2 1 14 -0.9097 -0.0357
-2 1 15 -1.8896 0.0149
-2 1 16 -0.1539 0.1658
-2 1 17 0.9668 -0.1006
-2 1 18 1.1551 0.1768
-2 1 19 0.4946 -0.1978
-2 1 20 -0.6520 -0.0646
-2 1 21 -0.8579 0.2341
-2 1 22 -1.5797 -0.1411
-2 1 23 -1.5910 0.5140
-2 1 24 -0.1082 -0.2279
-2 1 25 0.6483 0.3668
-2 1 26 2.1299 0.4766
-2 1 27 -0.4735 0.4212
-2 1 28 -2.0884 1.1044
-2 1 29 -3.9462 -0.1608
-2 2 1 6.4611 1.1221
-2 2 2 -1.6431 0.3675
-2 2 3 -6.3685 -0.0365
-2 2 4 -5.1581 -0.6419
-2 2 5 -0.9823 -0.2685
-2 2 6 3.0208 0.1654
-2 2 7 3.0545 0.3218
-2 2 8 0.5908 0.1472
-2 2 9 -2.3532 -0.2377
-2 2 10 -2.2296 -0.2714
-2 2 11 -0.0047 -0.3483
-2 2 12 2.8695 -0.0463
-2 2 13 2.9272 -0.3927
-2 2 14 1.1302 0.1348
-2 2 15 -0.7962 -0.2300
-2 2 16 -1.5587 0.2910
-2 2 17 -0.4483 0.0420
-2 2 18 -0.0855 -0.0612
-2 2 19 0.6776 0.1163
-2 2 20 1.1979 -0.1731
-2 2 21 1.2881 0.2755
-2 2 22 1.1716 0.3348
-2 2 23 -1.1782 0.0766
-2 2 24 -2.0685 0.5709
-2 2 25 -1.9335 -0.5079
-2 2 26 -0.3570 0.5465
-2 2 27 1.4925 -0.0406
-2 2 28 0.0758 0.9827
-2 3 1 7.7075 -0.8214
-2 3 2 2.6061 0.8174
-2 3 3 -4.3818 1.1318
-2 3 4 -7.8189 0.7120
-2 3 5 -5.9873 -0.4203
-2 3 6 -1.1499 -0.3638
-2 3 7 3.0312 -0.0080
-2 3 8 3.5900 0.6374
-2 3 9 1.3673 0.3818
-2 3 10 -1.2725 0.3121
-2 3 11 -1.2646 -0.1365
-2 3 12 0.2743 0.1230
-2 3 13 2.5290 0.0223
-2 3 14 1.6968 -0.0734
-2 3 15 0.1626 0.2338
-2 3 16 -2.1177 -0.0629
-2 3 17 -2.7351 0.5153
-2 3 18 -2.2839 -0.0044
-2 3 19 -1.9656 -0.0132
-2 3 20 -0.5892 0.0015
-2 3 21 0.6148 -0.2660
-2 3 22 1.5009 0.4514
-2 3 23 1.2963 0.0245
-2 3 24 -1.5630 0.2410
-2 3 25 -2.5467 0.0719
-2 3 26 -3.4649 -0.5558
-2 3 27 -1.2359 0.1745
-2 3 28 -0.0143 -0.5957
-2 4 1 8.0134 -3.1117
-2 4 2 8.7239 -2.7115
-2 4 3 4.8003 -1.0841
-2 4 4 -1.5566 0.0062
-2 4 5 -5.8027 0.1087
-2 4 6 -6.2110 -0.6426
-2 4 7 -3.2471 -0.8261
-2 4 8 -0.0592 -0.5040
-2 4 9 1.5199 0.1434
-2 4 10 0.5507 0.1083
-2 4 11 -0.4662 0.2924
-2 4 12 -0.4580 -0.2073
-2 4 13 0.9171 0.3474
-2 4 14 2.3776 -0.0880
-2 4 15 1.5939 0.1567
-2 4 16 0.4412 -0.0109
-2 4 17 -1.7503 -0.1121
-2 4 18 -2.3954 0.2704
-2 4 19 -2.5583 -0.2187
-2 4 20 -2.4057 -0.0329
-2 4 21 -0.9050 -0.1520
-2 4 22 0.0002 -0.3070
-2 4 23 1.3038 0.2870
-2 4 24 0.6713 -0.6188
-2 4 25 -1.3838 -0.0677
-2 4 26 -2.5919 -0.9132
-2 4 27 -3.9245 -0.4652
-2 5 1 0.4475 1.6327
-2 5 2 4.7270 0.1741
-2 5 3 7.1500 -0.4886
-2 5 4 6.2433 -0.0754
-2 5 5 2.4313 0.5408
-2 5 6 -1.6591 0.6001
-2 5 7 -3.8919 0.1818
-2 5 8 -3.3874 -0.3269
-2 5 9 -1.5162 -0.2398
-2 5 10 0.3982 -0.2119
-2 5 11 0.6341 -0.1347
-2 5 12 0.8934 -0.1567
-2 5 13 0.8638 -0.3783
-2 5 14 1.9491 0.1163
-2 5 15 2.5036 -0.2306
-2 5 16 1.9704 0.1186
-2 5 17 1.1844 -0.2714
-2 5 18 -0.3524 -0.3253
-2 5 19 -0.5048 -0.0781
-2 5 20 -0.6315 -0.5009
-2 5 21 -0.3575 0.1267
-2 5 22 0.6360 -0.1405
-2 5 23 0.5785 0.3128
-2 5 24 1.6631 0.4026
-2 5 25 0.7886 -0.2849
-2 5 26 0.6060 -0.0742
-2 6 1 -2.6519 1.3332
-2 6 2 -2.4096 1.3937
-2 6 3 0.2962 0.9964
-2 6 4 3.1088 0.4173
-2 6 5 4.3637 0.2462
-2 6 6 3.1315 0.2504
-2 6 7 0.2759 0.3355
-2 6 8 -2.0774 0.3115
-2 6 9 -2.7291 0.1075
-2 6 10 -1.7957 0.1652
-2 6 11 -0.6195 -0.0454
-2 6 12 -0.3612 -0.0013
-2 6 13 -0.0097 -0.1645
-2 6 14 0.2838 -0.2351
-2 6 15 1.5931 0.1107
-2 6 16 2.2295 -0.1001
-2 6 17 1.8586 0.3306
-2 6 18 1.0065 -0.0796
-2 6 19 -0.6878 -0.0075
-2 6 20 -0.6020 0.0318
-2 6 21 -0.7237 -0.3566
-2 6 22 0.3860 0.3186
-2 6 23 0.8677 -0.2430
-2 6 24 0.5538 0.6399
-2 6 25 0.7042 0.1263
-2 7 1 1.6356 -0.5388
-2 7 2 -0.1954 -0.7454
-2 7 3 -1.8127 -0.3314
-2 7 4 -1.4150 0.1275
-2 7 5 -0.0641 0.1526
-2 7 6 1.3483 -0.0329
-2 7 7 1.2550 -0.3994
-2 7 8 -0.1235 -0.4847
-2 7 9 -1.3616 -0.3015
-2 7 10 -1.3792 -0.1471
-2 7 11 -0.7649 0.1175
-2 7 12 -0.5080 0.0902
-2 7 13 -1.5629 0.1667
-2 7 14 -2.1222 0.1285
-2 7 15 -2.1319 -0.0341
-2 7 16 -0.2953 0.2416
-2 7 17 1.1478 -0.1659
-2 7 18 1.8907 0.4123
-2 7 19 1.5497 -0.1846
-2 7 20 -0.0300 0.3152
-2 7 21 -0.2447 -0.0119
-2 7 22 -0.9741 0.0960
-2 7 23 0.3858 0.3508
-2 7 24 0.3061 -0.0465
-2 8 1 2.0738 1.2067
-2 8 2 2.3932 0.9564
-2 8 3 1.5599 -0.2100
-2 8 4 -0.4234 -0.1987
-2 8 5 -1.4058 0.1471
-2 8 6 -1.5639 0.5071
-2 8 7 -1.0572 0.3834
-2 8 8 -0.9475 -0.0597
-2 8 9 -1.4065 -0.5826
-2 8 10 -1.2557 -0.4049
-2 8 11 -0.2190 -0.5361
-2 8 12 0.7677 0.0027
-2 8 13 1.0619 -0.1889
-2 8 14 -0.5079 0.2111
-2 8 15 -1.4009 0.0859
-2 8 16 -2.5578 0.1279
-2 8 17 -1.5155 0.2596
-2 8 18 -1.2467 -0.0970
-2 8 19 -0.0592 0.4765
-2 8 20 -0.0295 -0.2633
-2 8 21 -0.1543 0.4142
-2 8 22 -0.2476 -0.3661
-2 9 1 -1.7041 0.5358
-2 9 2 -0.2671 0.7822
-2 9 3 1.3251 1.0770
-2 9 4 1.4064 -0.1161
-2 9 5 0.2746 -0.3185
-2 9 6 -0.8562 -0.2260
-2 9 7 -1.6814 0.1293
-2 9 8 -2.1988 0.3720
-2 9 9 -2.1363 0.0840
-2 9 10 -2.5502 -0.2883
-2 9 11 -1.5609 -0.1075
-2 9 12 -0.9336 -0.4811
-2 9 13 0.1715 0.2522
-2 9 14 0.4334 -0.3298
-2 9 15 0.2618 0.5056
-2 9 16 0.6648 -0.0954
-2 9 17 0.0802 0.4676
-2 9 18 0.3725 0.1286
-2 9 19 -1.1779 0.3806
-2 9 20 -0.9410 0.6102
-2 9 21 -1.6219 0.2669
-2 10 1 -2.7694 -1.5562
-2 10 2 -0.7093 -1.0251
-2 10 3 0.2243 -0.2709
-2 10 4 2.0368 0.3219
-2 10 5 2.4032 -0.2824
-2 10 6 1.9811 -0.4051
-2 10 7 1.1883 -0.3589
-2 10 8 -0.1242 -0.3545
-2 10 9 -1.2456 0.3082
-2 10 10 -1.4708 -0.1004
-2 10 11 -1.7971 0.3328
-2 10 12 -0.3456 0.1844
-2 10 13 -0.6709 0.1696
-2 10 14 0.0246 0.4775
-2 10 15 -0.9538 -0.1028
-2 10 16 -0.2005 0.6490
-2 10 17 0.5492 -0.2110
-2 10 18 1.4570 0.5600
-2 10 19 1.7685 -0.2477
-2 11 1 -1.9645 -1.0289
-2 11 2 -2.8178 -0.2448
-2 11 3 -1.6836 -0.7015
-2 11 4 -0.8372 -0.0875
-2 11 5 1.1573 0.1731
-2 11 6 2.0219 -0.1344
-2 11 7 2.1574 -0.0390
-2 11 8 2.0677 -0.2259
-2 11 9 0.5398 -0.5474
-2 11 10 -0.1386 -0.0501
-2 11 11 -0.8241 -0.6949
-2 11 12 -0.4731 0.4339
-2 11 13 0.9114 -0.1002
-2 11 14 0.8896 0.6358
-2 11 15 1.6053 0.1648
-2 11 16 0.1526 0.1627
-2 11 17 0.6642 0.2816
-2 12 1 1.3314 0.7618
-2 12 2 -1.3786 -0.0907
-2 12 3 -2.8775 0.7184
-2 12 4 -3.3747 -0.0772
-2 12 5 -2.8018 0.2204
-2 12 6 -0.7335 0.1486
-2 12 7 0.2486 -0.0262
-2 12 8 0.4321 0.6365
-2 12 9 0.2988 0.2229
-2 12 10 -1.0817 0.1990
-2 12 11 -0.7184 -0.0636
-2 12 12 -1.4385 -0.5760
-2 12 13 -0.4549 0.3080
-2 12 14 -0.1786 -0.2202
-2 12 15 0.3500 0.7910
-2 13 1 1.2430 0.2444
-2 13 2 3.3416 -0.1610
-2 13 3 1.4084 -0.1042
-2 13 4 -0.3786 0.5653
-2 13 5 -2.3936 -0.1581
-2 13 6 -2.4236 -0.1273
-2 13 7 -0.4540 -0.6059
-2 13 8 0.1860 -0.6516
-2 13 9 0.1096 0.3423
-2 13 10 -1.1577 0.0888
-2 13 11 -2.2646 0.7766
-2 13 12 -1.4371 0.0730
-2 14 1 -1.3411 -0.3934
-2 14 2 0.1999 0.2654
-2 14 3 2.8746 -0.6811
-2 14 4 2.2605 -0.1226
-2 14 5 0.6760 0.3046
-2 14 6 -2.1616 -0.1823
-2 14 7 -2.6020 -0.2248
-2 14 8 -0.8354 -1.1761
-2 14 9 0.0309 -1.2006
-2 15 1 0.0064 1.5391
-2 15 2 -1.3412 0.5762
-2 15 3 0.2199 0.7391
-2 15 4 2.3946 -0.4564
-2 15 5 2.7845 0.1262
-2 15 6 1.7434 0.2315
-1 -16 2 2.6375 -1.2111
-1 -16 3 1.0984 -0.3241
-1 -16 4 0.3624 -0.0319
-1 -16 5 -1.1671 -0.2190
-1 -16 6 -0.5319 0.6718
-1 -16 7 -0.0852 0.2888
-1 -16 8 -0.7544 0.3291
-1 -16 9 -1.4879 -0.0689
-1 -16 10 -2.0924 -0.3777
-1 -16 11 -1.9666 0.3177
-1 -15 1 0.0833 -2.8945
-1 -15 2 1.7707 -1.7320
-1 -15 3 2.8465 -2.1843
-1 -15 4 1.9575 -0.9124
-1 -15 5 1.4977 -1.1756
-1 -15 6 0.2249 -0.8480
-1 -15 7 1.3143 -0.1771
-1 -15 8 1.7994 -0.3778
-1 -15 9 1.2298 -0.3292
-1 -15 10 0.4544 -0.5782
-1 -15 11 -0.7509 -0.9439
-1 -15 12 -0.7674 0.2446
-1 -15 13 -0.1383 -0.1629
-1 -15 14 -0.6781 0.6005
-1 -15 15 0.4563 -0.0611
-1 -15 16 -0.8226 -0.4107
-1 -15 17 -0.2992 -0.1113
-1 -14 1 1.8662 0.6519
-1 -14 2 1.2292 -0.1617
-1 -14 3 2.9847 0.2138
-1 -14 4 2.4847 -0.7276
-1 -14 5 1.5250 0.2237
-1 -14 6 0.6898 -0.4440
-1 -14 7 0.0312 0.1011
-1 -14 8 1.4668 0.4036
-1 -14 9 2.1771 0.0050
-1 -14 10 1.8350 0.1587
-1 -14 11 1.6007 -0.3264
-1 -14 12 -0.0389 -0.4978
-1 -14 13 0.4527 0.4027
-1 -14 14 0.3030 -0.3003
-1 -14 15 1.3712 1.0750
-1 -14 16 3.1058 -0.0910
-1 -14 17 3.0363 0.6312
-1 -14 18 3.1051 -0.2249
-1 -14 19 0.0871 -0.3576
-1 -14 20 -0.7252 -0.3747
-1 -13 1 -1.0994 0.4090
-1 -13 2 0.1551 -0.2211
-1 -13 3 0.1262 0.6810
-1 -13 4 2.1249 0.5953
-1 -13 5 1.1117 -0.2177
-1 -13 6 0.7482 0.2470
-1 -13 7 0.1630 -0.3322
-1 -13 8 0.1179 0.4603
-1 -13 9 1.4077 0.6297
-1 -13 10 1.3505 0.0601
-1 -13 11 1.1260 0.5566
-1 -13 12 1.0451 -0.3428
-1 -13 13 -0.3807 0.2501
-1 -13 14 -0.0167 0.0986
-1 -13 15 -1.7368 -0.1420
-1 -13 16 -0.3121 0.6118
-1 -13 17 0.7624 -0.2679
-1 -13 18 2.6805 0.6016
-1 -13 19 2.7565 -0.5653
-1 -13 20 0.9246 -0.1573
-1 -13 21 -0.1964 -0.6672
-1 -13 22 -0.1670 -0.0831
-1 -12 1 -0.6882 -2.3567
-1 -12 2 -0.6246 -1.4645
-1 -12 3 -0.7358 -1.8798
-1 -12 4 -1.0309 0.1701
-1 -12 5 0.0686 -0.0846
-1 -12 6 -1.0889 -0.4487
-1 -12 7 -0.4960 -0.4349
-1 -12 8 -0.1038 -0.9201
-1 -12 9 0.7398 0.1448
-1 -12 10 1.8212 0.0868
-1 -12 11 0.5899 -0.1598
-1 -12 12 0.6111 0.3207
-1 -12 13 0.3269 -0.5552
-1 -12 14 0.5367 0.6212
-1 -12 15 0.7238 -0.2883
-1 -12 16 -1.2189 0.3175
-1 -12 17 -1.0705 0.0022
-1 -12 18 -1.6056 -0.0406
-1 -12 19 -0.0529 0.0294
-1 -12 20 -0.5462 -0.5517
-1 -12 21 -1.2644 -0.3531
-1 -12 22 -2.5129 -0.4471
-1 -12 23 -2.0494 0.0967
-1 -12 24 -0.9921 0.1531
-1 -11 1 0.2502 2.6871
-1 -11 2 -0.6592 0.7638
-1 -11 3 0.0658 0.2906
-1 -11 4 -0.8999 -0.6869
-1 -11 5 -1.3867 1.1781
-1 -11 6 -1.6639 0.6577
-1 -11 7 -3.1998 0.7191
-1 -11 8 -2.3286 0.2338
-1 -11 9 -1.7054 -0.3902
-1 -11 10 -0.2677 0.5732
-1 -11 11 0.2338 0.0227
-1 -11 12 -1.4410 0.3972
-1 -11 13 -1.3596 0.2142
-1 -11 14 -1.8868 -0.1221
-1 -11 15 -0.1867 0.5981
-1 -11 16 0.1602 -0.2369
-1 -11 17 0.0982 0.5446
-1 -11 18 0.0454 -0.1177
-1 -11 19 -0.3014 0.3659
-1 -11 20 0.0905 -0.1068
-1 -11 21 -0.5674 -0.1393
-1 -11 22 -0.9329 -0.3498
-1 -11 23 -1.6465 -0.0026
-1 -11 24 -1.6779 0.1763
-1 -11 25 -2.1074 0.4363
-1 -11 26 -1.8400 0.2664
-1 -10 1 -1.3277 1.9894
-1 -10 2 -0.2994 1.8815
-1 -10 3 -1.0442 1.6967
-1 -10 4 0.5935 0.8491
-1 -10 5 0.0212 -0.1824
-1 -10 6 0.4174 1.0082
-1 -10 7 -0.3828 0.3612
-1 -10 8 -1.6530 1.0419
-1 -10 9 -0.7813 0.3107
-1 -10 10 -0.4889 -0.0095
-1 -10 11 0.9454 0.4894
-1 -10 12 0.2581 -0.1848
-1 -10 13 -1.1695 0.5535
-1 -10 14 -1.6643 -0.1513
-1 -10 15 -2.3818 0.1451
-1 -10 16 -1.3244 0.0232
-1 -10 17 -1.6438 -0.2520
-1 -10 18 -0.8514 0.0392
-1 -10 19 -0.4980 -0.2817
-1 -10 20 -0.0125 0.1195
-1 -10 21 -0.3811 -0.2179
-1 -10 22 -0.9625 -0.1777
-1 -10 23 -0.7210 -0.4130
-1 -10 24 0.4349 -0.0899
-1 -10 25 1.2793 -0.0056
-1 -10 26 0.4992 0.2582
-1 -10 27 -0.9734 0.0076
-1 -9 1 0.0769 -3.4101
-1 -9 2 -0.6830 -1.3727
-1 -9 3 -1.1740 -1.4261
-1 -9 4 -2.0227 0.0308
-1 -9 5 0.0523 -0.4396
-1 -9 6 0.3897 -0.6668
-1 -9 7 1.8567 -0.1579
-1 -9 8 0.6155 -0.7689
-1 -9 9 -0.1667 0.2597
-1 -9 10 0.5511 -0.4543
-1 -9 11 1.3829 0.0057
-1 -9 12 3.0013 -0.0045
-1 -9 13 1.7412 -0.1707
-1 -9 14 0.6485 0.3220
-1 -9 15 -0.5335 -0.2961
-1 -9 16 -1.0421 0.1274
-1 -9 17 -1.0969 -0.3044
-1 -9 18 -1.7778 -0.1671
-1 -9 19 -1.0719 -0.1561
-1 -9 20 -0.2684 -0.1430
-1 -9 21 0.2581 0.0931
-1 -9 22 -1.1387 -0.0656
-1 -9 23 -2.9789 -0.0415
-1 -9 24 -3.0585 -0.1987
-1 -9 25 -0.6700 0.0379
-1 -9 26 2.1944 0.0784
-1 -9 27 2.7853 0.2536
-1 -9 28 1.3310 -0.0300
-1 -8 1 1.3838 1.3965
-1 -8 2 0.6757 0.0094
-1 -8 3 -0.1570 0.2235
-1 -8 4 -2.9973 -1.0971
-1 -8 5 -4.6887 0.3393
-1 -8 6 -3.0585 -0.1964
-1 -8 7 -1.4460 0.4961
-1 -8 8 0.8933 0.2129
-1 -8 9 -0.9687 -0.2888
-1 -8 10 -2.0907 0.1260
-1 -8 11 -2.2781 -0.5743
-1 -8 12 -0.1664 0.1429
-1 -8 13 2.3600 -0.1832
-1 -8 14 2.3075 0.1732
-1 -8 15 1.5279 0.2427
-1 -8 16 -0.1390 -0.0237
-1 -8 17 -0.9201 0.1394
-1 -8 18 -1.5187 -0.2141
-1 -8 19 -1.7790 0.0329
-1 -8 20 -0.3197 0.0821
-1 -8 21 1.5726 0.1848
-1 -8 22 2.8344 0.3406
-1 -8 23 1.1015 0.0936
-1 -8 24 -1.8234 0.2175
-1 -8 25 -3.3833 0.0514
-1 -8 26 -1.7687 0.4526
-1 -8 27 1.2019 0.3196
-1 -8 28 2.7734 0.5038
-1 -7 1 -1.2119 -0.2499
-1 -7 2 3.1673 0.7884
-1 -7 3 4.3272 1.2649
-1 -7 4 4.1995 0.9991
-1 -7 5 -0.8282 -0.6538
-1 -7 6 -3.9714 0.0773
-1 -7 7 -3.8954 -0.5266
-1 -7 8 -0.9184 0.8935
-1 -7 9 2.2283 0.3141
-1 -7 10 0.7689 0.4309
-1 -7 11 -1.3217 0.1048
-1 -7 12 -3.1820 -0.2325
-1 -7 13 -1.1744 0.0648
-1 -7 14 1.7328 -0.2544
-1 -7 15 3.4120 0.1143
-1 -7 16 3.2524 0.0950
-1 -7 17 1.3614 0.0375
-1 -7 18 -0.5286 0.1191
-1 -7 19 -2.2851 -0.2323
-1 -7 20 -3.0219 0.1560
-1 -7 21 -1.5245 0.1140
-1 -7 22 0.6885 0.3750
-1 -7 23 2.8272 0.2315
-1 -7 24 1.9453 -0.0084
-1 -7 25 0.1186 -0.0298
-1 -7 26 -1.5958 -0.0454
-1 -7 27 -0.7487 0.3440
-1 -7 28 0.4952 0.3690
-1 -7 29 1.4684 0.5775
-1 -6 1 -3.2736 -4.3420
-1 -6 2 -1.1757 -2.9601
-1 -6 3 4.7523 -2.1727
-1 -6 4 8.4975 -0.0985
-1 -6 5 9.4368 -0.1960
-1 -6 6 3.4309 -0.8538
-1 -6 7 -1.3092 -0.8110
-1 -6 8 -3.6584 -1.0854
-1 -6 9 -0.5704 0.2032
-1 -6 10 2.7060 -0.2196
-1 -6 11 3.0230 0.3803
-1 -6 12 0.9163 -0.0605
-1 -6 13 -1.6549 0.1627
-1 -6 14 -1.1836 0.0834
-1 -6 15 0.9686 -0.1252
-1 -6 16 3.3664 -0.0136
-1 -6 17 4.4351 -0.0084
-1 -6 18 3.2063 0.0067
-1 -6 19 1.1337 0.0832
-1 -6 21 -3.1326 0.1276
-1 -6 22 -2.7669 -0.1297
-1 -6 23 -1.3282 0.3479
-1 -6 24 0.1903 -0.1112
-1 -6 25 0.0073 -0.0863
-1 -6 26 -0.2463 -0.4071
-1 -6 27 -0.2667 -0.2448
-1 -6 28 1.0758 -0.4140
-1 -6 29 1.7742 -0.1184
-1 -5 1 -2.9568 3.0093
-1 -5 2 -6.1665 0.2252
-1 -5 3 -3.7270 0.0282
-1 -5 4 2.4488 -0.6883
-1 -5 5 8.2827 0.9411
-1 -5 6 9.9903 0.3320
-1 -5 7 4.9804 0.4910
-1 -5 8 -0.4530 -0.1562
-1 -5 9 -4.4915 -0.0587
-1 -5 10 -3.0641 0.1638
-1 -5 11 -0.8864 -0.1699
-1 -5 12 0.7805 0.0086
-1 -5 13 -0.1169 -0.2361
-1 -5 14 -1.7279 0.0876
-1 -5 15 -2.1807 0.0084
-1 -5 16 -0.8816 -0.2391
-1 -5 17 1.6734 -0.1393
-1 -5 18 4.1803 -0.2485
-1 -5 20 3.3121 -0.0348
-1 -5 21 0.2665 -0.2277
-1 -5 22 -1.2252 0.0399
-1 -5 23 -1.7437 -0.1966
-1 -5 24 -0.8303 0.1963
-1 -5 25 -0.3608 -0.1518
-1 -5 26 -0.5361 0.0499
-1 -5 27 -0.7685 -0.0688
-1 -5 28 -0.0716 -0.0683
-1 -5 29 0.8889 -0.6595
-1 -5 30 1.9830 -0.7672
-1 -4 1 3.2159 2.0917
-1 -4 2 -2.1407 2.3020
-1 -4 3 -8.1390 1.5027
-1 -4 4 -7.2368 1.1549
-1 -4 5 -2.3991 0.2684
-1 -4 6 4.2102 0.8709
-1 -4 7 6.4887 0.1455
-1 -4 8 4.1259 0.6529
-1 -4 9 -0.2245 0.1059
-1 -4 10 -3.6534 0.5966
-1 -4 11 -3.8514 0.2219
-1 -4 12 -2.8826 0.0866
-1 -4 13 -1.4245 -0.1711
-1 -4 14 -1.4977 -0.1774
-1 -4 15 -2.5470 0.0285
-1 -4 16 -3.4361 0.0891
-1 -4 17 -3.0761 -0.1800
-1 -4 18 -0.4747 0.0107
-1 -4 19 2.7901 -0.2893
-1 -4 20 4.6021 0.2283
-1 -4 21 4.3860 -0.0640
-1 -4 22 1.7890 0.1130
-1 -4 23 0.1655 0.1098
-1 -4 24 -0.7912 0.0299
-1 -4 25 -0.1666 0.1909
-1 -4 26 0.4833 0.1204
-1 -4 27 0.7761 0.3642
-1 -4 28 0.9186 0.8791
-1 -4 29 0.9594 0.6828
-1 -4 30 0.4517 0.5591
-1 -3 1 10.0820 -2.1102
-1 -3 2 11.6012 -1.2169
-1 -3 3 6.3413 -1.0492
-1 -3 4 -1.7847 -0.1473
-1 -3 5 -4.5846 -0.0359
-1 -3 6 -2.9709 -0.1484
-1 -3 7 1.7368 -0.3342
-1 -3 8 3.4969 -0.6172
-1 -3 9 2.5556 -0.2338
-1 -3 10 -0.7388 -0.1604
-1 -3 11 -3.0600 0.3494
-1 -3 12 -3.6673 0.1382
-1 -3 13 -2.6691 0.1336
-1 -3 14 -1.2667 -0.0332
-1 -3 15 -1.0131 -0.0446
-1 -3 16 -2.3839 0.1871
-1 -3 17 -3.9958 0.1646
-1 -3 18 -4.7945 0.1312
-1 -3 19 -2.7444 0.2067
-1 -3 20 -0.0539 -0.1115
-1 -3 21 2.2025 0.2690
-1 -3 22 2.4064 -0.1284
-1 -3 23 0.7647 0.1154
-1 -3 24 -0.5599 0.0099
-1 -3 25 -1.7139 -0.1862
-1 -3 26 -1.5408 -0.0318
-1 -3 27 -0.4041 -0.3659
-1 -3 28 0.8581 0.0299
-1 -3 29 2.8618 0.5341
-1 -3 30 3.0140 0.6459
-1 -2 1 -13.5798 2.5510
-1 -2 2 2.6121 0.7188
-1 -2 3 12.3518 -0.0056
-1 -2 4 12.3887 -0.6165
-1 -2 5 6.7198 0.3839
-1 -2 6 2.2803 0.6685
-1 -2 7 1.6331 0.7562
-1 -2 8 3.9181 0.0318
-1 -2 9 5.0416 -0.2140
-1 -2 10 3.8013 -0.2854
-1 -2 11 0.1990 -0.1134
-1 -2 12 -2.8273 0.0068
-1 -2 13 -3.8274 -0.0926
-1 -2 14 -2.4777 -0.0574
-1 -2 15 -0.2626 -0.0391
-1 -2 16 0.3652 -0.1863
-1 -2 17 -0.8441 0.0188
-1 -2 18 -2.6758 -0.2403
-1 -2 19 -3.5336 0.0129
-1 -2 20 -2.0081 -0.0704
-1 -2 21 -0.5128 -0.2079
-1 -2 22 0.6136 0.0474
-1 -2 23 0.1821 -0.3112
-1 -2 24 -1.1997 0.0457
-1 -2 25 -1.9627 -0.0930
-1 -2 26 -3.4479 -0.2999
-1 -2 27 -3.4946 -0.0711
-1 -2 28 -3.0920 -0.9543
-1 -2 29 -1.5001 -0.4582
-1 -2 30 1.0320 -0.9213
-1 -1 3 -14.3883 1.6920
-1 -1 4 -0.6480 0.3498
-1 -1 5 5.6023 -0.4939
-1 -1 6 5.2320 0.0790
-1 -1 7 2.7916 0.6344
-1 -1 8 2.4294 0.7712
-1 -1 9 4.5241 0.3050
-1 -1 10 6.6184 0.1042
-1 -1 11 6.1894 0.0134
-1 -1 12 2.7227 -0.0305
-1 -1 13 -1.1022 -0.0726
-1 -1 14 -2.7877 -0.2926
-1 -1 15 -1.6207 0.0336
-1 -1 16 0.7958 0.0657
-1 -1 17 1.2538 0.0945
-1 -1 18 0.2316 0.1006
-1 -1 19 -1.4128 -0.2031
-1 -1 20 -1.4324 0.1044
-1 -1 21 0.3516 -0.0455
-1 -1 22 1.5170 -0.1107
-1 -1 23 2.1250 0.1229
-1 -1 24 1.0741 -0.3527
-1 -1 25 -0.3817 0.3813
-1 -1 26 -1.2671 -0.0574
-1 -1 27 -3.1974 0.3499
-1 -1 28 -3.0400 0.2614
-1 -1 29 -3.5177 -0.3986
-1 0 3 -25.7094 -0.1347
-1 0 4 -19.7763 0.0717
-1 0 5 -9.7771 -0.5651
-1 0 6 -2.5739 -1.1316
-1 0 7 -0.5709 -0.8338
-1 0 8 -1.4757 -0.3581
-1 0 9 -1.6585 -0.1002
-1 0 10 0.6581 -0.1756
-1 0 11 3.7204 0.0180
-1 0 12 4.9747 0.0877
-1 0 13 2.6979 0.1192
-1 0 14 -0.2503 0.0249
-1 0 15 -2.0494 -0.2524
-1 0 16 -0.9242 0.2158
-1 0 17 0.8509 0.0940
-1 0 18 1.0582 0.3190
-1 0 19 0.0069 0.0904
-1 0 20 -1.5874 -0.1033
-1 0 21 -1.7558 0.2605
-1 0 22 -0.5578 0.0807
-1 0 23 0.1618 0.2297
-1 0 24 1.5496 0.2638
-1 0 25 1.0872 -0.1521
-1 0 26 0.9850 0.7754
-1 0 27 -0.3359 0.0991
-1 0 28 -1.9701 1.1963
-1 0 29 -1.9086 0.4198
-1 1 2 12.1292 -2.3362
-1 1 3 -2.6186 -1.7478
-1 1 4 -10.7061 -0.6606
-1 1 5 -10.8408 -0.1611
-1 1 6 -6.0727 0.0146
-1 1 7 -1.7725 -0.1816
-1 1 8 -0.7860 -0.0875
-1 1 9 -2.3749 -0.1563
-1 1 10 -3.2379 -0.0950
-1 1 11 -1.8373 -0.3789
-1 1 12 1.0204 0.0330
-1 1 13 2.6468 -0.1654
-1 1 14 1.4271 0.2220
-1 1 15 -0.3157 -0.1028
-1 1 16 -1.8352 -0.0601
-1 1 17 -0.8838 0.1494
-1 1 18 0.0413 0.0001
-1 1 19 0.6270 0.1319
-1 1 20 0.5837 -0.1857
-1 1 21 -0.1787 -0.3388
-1 1 22 -0.7287 0.1534
-1 1 23 -1.4801 -0.2292
-1 1 24 -2.2193 0.3180
-1 1 25 -0.9558 -0.2783
-1 1 26 -0.6354 -0.0790
-1 1 27 0.9654 0.4337
-1 1 28 -0.5211 0.3459
-1 2 1 16.1224 1.5880
-1 2 2 16.7956 1.5002
-1 2 3 10.4389 0.8165
-1 2 4 1.8791 0.1089
-1 2 5 -3.0891 -0.2882
-1 2 6 -3.3376 -0.2705
-1 2 7 -0.4749 0.0875
-1 2 8 1.5632 0.4471
-1 2 9 1.1866 0.4617
-1 2 10 -1.2614 0.4143
-1 2 11 -2.2285 0.1938
-1 2 12 -1.6821 -0.0642
-1 2 13 0.8129 0.1713
-1 2 14 1.6135 -0.2539
-1 2 15 1.0793 0.2859
-1 2 16 -0.2061 -0.2028
-1 2 17 -1.2877 0.2169
-1 2 18 -1.0314 0.0881
-1 2 19 -0.9550 0.0035
-1 2 20 -0.1613 0.0299
-1 2 21 1.1559 -0.2970
-1 2 22 1.6746 -0.2317
-1 2 23 1.7398 0.1347
-1 2 24 -0.4506 -0.3526
-1 2 25 -1.7780 0.1338
-1 2 26 -1.5815 -1.1750
-1 2 27 -0.4888 -0.5414
-1 2 28 1.4852 -0.8802
-1 3 1 3.4213 -2.8146
-1 3 2 8.8854 -2.1205
-1 3 3 8.6577 -0.3792
-1 3 4 4.2846 0.4318
-1 3 5 -0.9944 0.1866
-1 3 6 -3.4664 -0.6106
-1 3 7 -2.5850 -0.9027
-1 3 8 -0.2036 -0.6574
-1 3 9 1.3127 0.0654
-1 3 10 0.5455 0.0011
-1 3 11 -1.3021 0.4051
-1 3 12 -1.6623 -0.0385
-1 3 13 -0.9533 0.2597
-1 3 14 1.3128 0.0752
-1 3 15 1.3376 -0.1171
-1 3 16 1.0730 0.1270
-1 3 17 -0.2427 -0.2350
-1 3 18 -0.9005 0.2103
-1 3 19 -1.1200 -0.0704
-1 3 20 -1.5165 -0.2080
-1 3 21 -0.8046 -0.1313
-1 3 22 0.6084 -0.5446
-1 3 23 1.4447 0.0343
-1 3 24 1.5858 -0.0599
-1 3 25 -1.0884 -0.0237
-1 3 26 -2.0566 -0.0956
-1 3 27 -2.6694 -1.1348
-1 4 1 -1.7959 1.8826
-1 4 2 3.4160 -0.5068
-1 4 3 7.0637 -1.5709
-1 4 4 6.6191 -0.4339
-1 4 5 3.1718 0.6396
-1 4 6 -1.1062 0.7416
-1 4 7 -3.5590 0.1929
-1 4 8 -3.3652 -0.4097
-1 4 9 -2.1214 -0.2854
-1 4 10 -0.6918 0.0416
-1 4 11 -1.2839 -0.1396
-1 4 12 -1.7450 0.1906
-1 4 13 -1.6326 -0.3457
-1 4 14 -0.2369 0.2803
-1 4 15 1.7342 -0.1841
-1 4 16 1.8290 -0.0578
-1 4 17 1.7000 -0.1522
-1 4 18 0.4946 -0.2858
-1 4 19 0.0401 0.1476
-1 4 20 -0.1706 -0.1151
-1 4 21 -0.6210 -0.0297
-1 4 22 0.2667 0.0824
-1 4 23 0.8967 -0.1789
-1 4 24 1.7282 0.5777
-1 4 25 1.1293 -0.0172
-1 4 26 -0.9925 0.4722
-1 4 27 -1.9428 -0.2386
-1 5 1 -5.0736 5.7218
-1 5 2 -4.0357 4.5166
-1 5 3 0.1094 2.5278
-1 5 4 3.7836 0.6065
-1 5 5 4.9377 0.5600
-1 5 6 3.5933 0.8877
-1 5 7 0.3992 0.9207
-1 5 8 -2.0802 0.7257
-1 5 9 -2.9764 0.1081
-1 5 10 -2.5411 0.3442
-1 5 11 -1.4400 0.1571
-1 5 12 -1.8452 0.0802
-1 5 13 -1.7943 0.0098
-1 5 14 -1.8696 -0.3447
-1 5 15 -0.4405 0.1994
-1 5 16 1.0653 -0.1863
-1 5 17 1.4676 0.0875
-1 5 18 1.6486 -0.0958
-1 5 19 0.7898 -0.1641
-1 5 20 0.8169 0.2916
-1 5 21 0.7878 -0.1140
-1 5 22 0.6723 0.4304
-1 5 23 1.4562 0.2782
-1 5 24 1.3381 0.6352
-1 5 25 2.2296 0.9184
-1 5 26 1.3842 0.3987
-1 6 1 -1.4631 -1.6956
-1 6 2 -3.6851 0.1324
-1 6 3 -4.4657 0.8456
-1 6 4 -2.1017 0.7698
-1 6 5 0.7918 -0.1948
-1 6 6 2.6967 -0.2277
-1 6 7 2.4955 -0.3398
-1 6 8 0.1088 -0.1470
-1 6 9 -1.8526 -0.0351
-1 6 10 -2.6484 -0.1526
-1 6 11 -1.8679 0.2905
-1 6 12 -0.9419 0.1499
-1 6 13 -1.3670 0.2546
-1 6 14 -1.6212 0.0735
-1 6 15 -1.8494 -0.1877
-1 6 16 -0.4364 0.1858
-1 6 17 0.9760 -0.2133
-1 6 18 1.4237 0.2399
-1 6 19 1.5617 -0.0120
-1 6 20 0.4422 0.1778
-1 6 21 0.8318 0.4318
-1 6 22 0.6368 -0.0207
-1 6 23 1.2010 0.5369
-1 6 24 1.2588 0.0062
-1 6 25 0.8495 0.7717
-1 7 1 2.8844 -1.2655
-1 7 2 1.1710 -1.0806
-1 7 3 -0.7237 -1.1307
-1 7 4 -2.7878 -0.5406
-1 7 5 -2.0895 0.0025
-1 7 6 -0.4979 -0.0398
-1 7 7 1.1609 0.1277
-1 7 8 0.8899 -0.1875
-1 7 9 -1.0283 -0.2006
-1 7 10 -2.3254 -0.2004
-1 7 11 -2.0599 -0.2532
-1 7 12 -0.6924 0.1203
-1 7 13 0.0742 0.0513
-1 7 14 -1.1825 0.2696
-1 7 15 -2.1367 0.1895
-1 7 16 -2.7250 -0.0723
-1 7 17 -0.8473 0.1939
-1 7 18 0.8225 -0.4154
-1 7 19 1.8697 0.2612
-1 7 20 1.8349 -0.2186
-1 7 21 0.5485 0.5587
-1 7 22 0.6684 0.4095
-1 7 23 0.1096 0.4953
-1 8 1 0.0150 1.1010
-1 8 2 1.6746 0.7966
-1 8 3 2.0201 0.9848
-1 8 4 1.0444 -0.2646
-1 8 5 -1.1483 -0.3696
-1 8 6 -1.5920 -0.2283
-1 8 7 -1.0755 0.1626
-1 8 8 -0.1554 0.4963
-1 8 9 -0.5279 0.4189
-1 8 10 -2.0288 0.1731
-1 8 11 -2.3791 0.1968
-1 8 12 -1.1710 -0.2352
-1 8 13 0.7300 0.1562
-1 8 14 1.5367 -0.2650
-1 8 15 -0.0914 0.2245
-1 8 16 -1.3212 -0.0644
-1 8 17 -2.7028 0.0221
-1 8 18 -1.2803 0.0399
-1 8 19 -0.7288 -0.3376
-1 8 20 0.5684 0.2702
-1 8 21 0.2349 -0.2514
-1 8 22 -0.1242 0.6892
-1 9 1 -2.5772 -3.6329
-1 9 2 -0.7410 -1.8777
-1 9 3 0.6554 -0.8995
-1 9 4 2.3586 0.2740
-1 9 5 2.3239 -0.5817
-1 9 6 0.9012 -0.8115
-1 9 7 -0.0509 -0.8877
-1 9 8 -0.4154 -0.5726
-1 9 9 -0.6689 0.0389
-1 9 10 -1.1375 0.1217
-1 9 11 -2.6075 0.1512
-1 9 12 -2.2080 0.2994
-1 9 13 -1.4317 -0.1474
-1 9 14 0.6243 0.3907
-1 9 15 1.4107 -0.3267
-1 9 16 1.4654 0.4410
-1 9 17 1.5813 -0.3786
-1 9 18 1.0907 0.1421
-1 9 19 1.6851 -0.4115
-1 9 20 0.5765 -0.1073
-1 9 21 0.8609 0.0446
-1 10 1 0.9021 -1.1308
-1 10 2 -1.2613 -1.8071
-1 10 3 -0.4908 -1.7009
-1 10 4 -0.0833 -0.8286
-1 10 5 1.7604 0.3449
-1 10 6 2.4872 0.0493
-1 10 7 2.1963 -0.0780
-1 10 8 1.7886 -0.1741
-1 10 9 0.8224 -0.4087
-1 10 10 -0.1008 0.2280
-1 10 11 -0.7841 -0.2572
-1 10 12 -1.8547 0.2072
-1 10 13 -1.0110 -0.1305
-1 10 14 -1.2694 -0.1138
-1 10 15 -0.0132 0.0697
-1 10 16 -0.4084 -0.3122
-1 10 17 0.8832 0.3472
-1 10 18 1.7592 -0.4918
-1 10 19 2.9083 0.0803
-1 11 1 1.9107 3.4733
-1 11 2 -0.0568 1.2033
-1 11 3 -2.3064 0.9184
-1 11 4 -2.5032 -0.1236
-1 11 5 -2.6213 0.0446
-1 11 6 -0.8381 0.5035
-1 11 7 0.6049 0.2205
-1 11 8 1.2832 0.4496
-1 11 9 1.7593 0.2980
-1 11 10 0.2268 -0.0580
-1 11 11 -0.7696 0.3039
-1 11 12 -2.0977 -0.5614
-1 11 13 -2.1337 0.2186
-1 11 14 -0.9754 -0.5970
-1 11 15 -0.6672 -0.0014
-1 11 16 0.2534 -0.4841
-1 11 17 -0.6388 -0.1703
-1 12 1 2.4809 0.1065
-1 12 2 3.2613 1.0629
-1 12 3 0.6788 0.1822
-1 12 4 -1.8485 0.8656
-1 12 5 -3.2530 -0.0380
-1 12 6 -3.7567 -0.0797
-1 12 7 -1.9158 -0.1075
-1 12 8 -0.3220 -0.4836
-1 12 9 0.8075 0.3238
-1 12 10 1.3088 0.0596
-1 12 11 -0.5153 0.2407
-1 12 12 -1.5088 0.0130
-1 12 13 -3.5686 -0.5226
-1 12 14 -3.2125 0.0275
-1 12 15 -2.6708 -0.5996
-1 13 1 0.1988 -0.3699
-1 13 2 1.8033 -0.0013
-1 13 3 4.3353 -0.2098
-1 13 4 2.4011 -0.4595
-1 13 5 0.0228 0.4120
-1 13 6 -2.2775 -0.2854
-1 13 7 -2.9848 -0.3425
-1 13 8 -1.0495 -0.8975
-1 13 9 0.2350 -1.2488
-1 13 10 1.4812 -0.3401
-1 13 11 1.3470 -0.5490
-1 13 12 0.2161 0.1807
-1 14 1 -2.4426 1.8964
-1 14 2 -2.1134 0.8412
-1 14 3 -0.0624 1.3991
-1 14 4 3.1917 0.4258
-1 14 5 2.6212 0.4758
-1 14 6 1.1272 0.9755
-1 14 7 -1.3441 0.3776
-1 14 8 -1.9064 0.3371
-1 14 9 -0.3477 -0.6813
-1 15 1 -0.0319 -0.9893
-1 15 2 -0.4149 0.5697
-1 15 3 -1.4658 0.3310
-1 15 4 0.1987 1.1711
-1 15 5 2.7061 0.3064
0 -16 1 0.4539 -2.6607
0 -16 2 1.9743 -1.7315
0 -16 3 3.4980 -1.7294
0 -16 4 1.1476 -1.0153
0 -16 5 0.0470 -0.4404
0 -16 6 -1.3612 -0.7476
0 -16 7 -0.6897 -0.0288
0 -16 8 0.0317 -0.3777
0 -16 9 -0.1035 -0.4922
0 -16 10 -0.3634 -0.5278
0 -16 11 -0.3246 -0.8377
0 -16 12 -0.9707 -0.2483
0 -15 1 -0.0634 1.2629
0 -15 2 -0.4943 -0.9491
0 -15 3 1.0270 -0.0565
0 -15 4 2.2783 -0.9361
0 -15 5 0.8760 0.0202
0 -15 6 0.2143 -0.1683
0 -15 7 -1.0152 -0.0839
0 -15 8 -0.0377 0.4431
0 -15 9 0.9772 0.2218
0 -15 10 0.9516 -0.1341
0 -15 11 1.0878 -0.1298
0 -15 12 0.8113 -0.9274
0 -15 13 0.6754 0.3117
0 -15 14 1.3310 -0.2180
0 -15 15 0.1756 0.5322
0 -15 16 1.3790 0.2752
0 -15 17 0.1956 -0.0401
0 -14 1 0.2761 1.9334
0 -14 2 1.2279 1.2563
0 -14 3 -0.1500 0.2469
0 -14 4 1.0676 0.9798
0 -14 5 0.6706 -0.0760
0 -14 6 -0.4223 0.7623
0 -14 7 -1.0328 0.1419
0 -14 8 -1.5206 0.3522
0 -14 9 -0.2892 0.8379
0 -14 10 0.7608 0.5010
0 -14 11 0.2467 0.5169
0 -14 12 0.6318 0.1948
0 -14 13 -0.4102 -0.4826
0 -14 14 0.7267 0.6206
0 -14 15 1.3950 -0.2527
0 -14 16 2.5234 1.1977
0 -14 17 4.3238 0.1489
0 -14 18 3.8984 0.7147
0 -14 19 3.6981 -0.0155
0 -14 20 0.9120 -0.2667
0 -13 1 -1.4520 -1.2777
0 -13 2 -1.3218 0.0599
0 -13 3 0.4737 -0.6588
0 -13 4 -0.0625 -0.0706
0 -13 5 1.4476 0.2790
0 -13 6 0.2397 -0.4330
0 -13 7 -0.4251 0.0899
0 -13 8 -0.6487 -0.5357
0 -13 9 -0.4555 -0.2632
0 -13 10 0.9832 0.2533
0 -13 11 1.1606 -0.2723
0 -13 12 0.2386 0.5116
0 -13 13 0.0284 -0.3069
0 -13 14 -1.6286 -0.0421
0 -13 15 -0.5879 0.0759
0 -13 16 -1.1862 -0.2089
0 -13 17 0.7883 0.8032
0 -13 18 2.0057 0.0034
0 -13 19 2.9921 0.6817
0 -13 20 2.1875 -0.3438
0 -13 21 -0.0298 -0.1790
0 -13 22 -1.0702 -0.6880
0 -12 1 -1.0722 2.0356
0 -12 2 -2.5621 -0.1945
0 -12 3 -2.4753 0.5740
0 -12 4 -1.7177 -0.5418
0 -12 5 -1.9366 0.8565
0 -12 6 -0.9616 0.6853
0 -12 7 -2.4388 0.2586
0 -12 8 -2.4655 0.3819
0 -12 9 -1.8442 -0.3606
0 -12 10 -0.9056 0.0365
0 -12 11 0.7474 0.0747
0 -12 12 -0.1969 -0.3963
0 -12 13 -0.7274 0.4525
0 -12 14 -1.3717 -0.4842
0 -12 15 -1.7135 0.5041
0 -12 16 -0.8538 -0.1955
0 -12 17 -1.5669 0.2926
0 -12 18 -0.3172 0.3389
0 -12 19 -0.1501 0.2555
0 -12 20 0.6321 0.3562
0 -12 21 -0.8572 -0.1430
0 -12 22 -2.7897 -0.1606
0 -12 23 -4.3226 -0.3462
0 -12 24 -3.3525 -0.1176
0 -11 1 -0.9778 2.2723
0 -11 2 -0.3720 2.4729
0 -11 3 -2.3458 1.0506
0 -11 4 -1.7509 1.0259
0 -11 5 -1.8958 -0.2590
0 -11 6 -1.9103 1.1918
0 -11 7 -1.8233 0.7515
0 -11 8 -3.4836 0.6889
0 -11 9 -3.0748 0.5935
0 -11 10 -2.1769 -0.1527
0 -11 11 -0.6626 0.5441
0 -11 12 0.6158 0.0080
0 -11 13 -0.9100 0.0376
0 -11 14 -1.2965 0.1615
0 -11 15 -2.4447 -0.3554
0 -11 16 -1.7361 0.3986
0 -11 17 -1.1703 -0.3228
0 -11 18 -0.6988 0.2865
0 -11 19 0.4743 -0.0562
0 -11 20 1.1265 0.2314
0 -11 21 1.5912 0.0905
0 -11 22 0.2999 0.0522
0 -11 23 -1.5271 -0.0955
0 -11 24 -3.0618 -0.0086
0 -11 25 -2.9762 -0.0859
0 -11 26 -2.1139 -0.0018
0 -10 1 2.1697 -4.5045
0 -10 2 0.9161 -1.2737
0 -10 3 1.2615 -0.5979
0 -10 4 -0.4113 -0.2637
0 -10 5 0.9014 -0.4991
0 -10 6 0.8694 -1.4054
0 -10 7 1.6443 -0.1770
0 -10 8 1.4436 -0.6273
0 -10 9 0.0989 -0.1266
0 -10 10 0.7258 -0.3695
0 -10 11 1.1421 -0.6787
0 -10 12 2.5866 0.1315
0 -10 13 2.7939 -0.3820
0 -10 14 1.6461 0.1933
0 -10 15 1.2475 -0.1847
0 -10 16 -0.0934 -0.1316
0 -10 17 -0.3553 0.0832
0 -10 18 -1.4692 -0.2984
0 -10 19 -1.5171 -0.0148
0 -10 20 -0.5978 -0.2961
0 -10 21 0.5649 -0.0153
0 -10 22 1.1291 0.0167
0 -10 23 0.3985 0.1138
0 -10 24 -0.4333 0.1471
0 -10 25 -0.6437 0.2794
0 -10 26 -0.2144 0.3095
0 -10 27 -0.1029 0.4136
0 -9 1 2.6435 -1.6056
0 -9 2 2.4457 -3.2203
0 -9 3 1.6935 -1.2204
0 -9 4 0.7593 -1.1605
0 -9 5 -1.0679 0.0980
0 -9 6 0.1650 -0.2719
0 -9 7 0.2764 -0.6503
0 -9 8 1.5079 0.0268
0 -9 9 0.7520 -0.5338
0 -9 10 -0.1221 0.1681
0 -9 11 0.5890 -0.4121
0 -9 12 1.1074 -0.2551
0 -9 13 2.3680 0.1150
0 -9 14 1.8234 -0.1030
0 -9 15 1.5297 0.4050
0 -9 16 1.9639 -0.0414
0 -9 17 1.9190 0.2054
0 -9 18 1.4743 0.2199
0 -9 19 -0.5706 0.0354
0 -9 20 -1.4820 0.2026
0 -9 21 -1.0662 -0.1389
0 -9 22 -0.1739 0.1571
0 -9 23 -0.1339 0.0375
0 -9 24 -1.3608 0.1630
0 -9 25 -1.6628 0.0600
0 -9 26 -0.5619 0.2362
0 -9 27 1.3957 0.2747
0 -9 28 1.9226 0.5565
0 -8 1 -1.1514 1.7811
0 -8 2 2.0512 1.4125
0 -8 3 2.5468 0.0617
0 -8 4 2.4397 0.6311
0 -8 5 0.0121 -0.3941
0 -8 6 -2.0990 0.7403
0 -8 7 -1.0875 0.1182
0 -8 8 -0.2130 0.4374
0 -8 9 1.2804 0.5107
0 -8 10 -0.6079 0.0793
0 -8 11 -1.9718 0.4976
0 -8 12 -1.9460 -0.1762
0 -8 13 -0.6454 0.1887
0 -8 14 0.9136 0.1596
0 -8 15 0.4371 0.1296
0 -8 16 0.1843 0.3473
0 -8 17 0.6735 -0.1314
0 -8 18 1.2471 0.1169
0 -8 19 1.3623 -0.0085
0 -8 20 -0.2918 0.0374
0 -8 21 -0.4378 0.2219
0 -8 22 0.2569 -0.0622
0 -8 23 1.6093 0.2723
0 -8 24 0.9895 -0.1220
0 -8 25 -0.8915 0.0386
0 -8 26 -2.0042 -0.3446
0 -8 27 -0.7875 -0.0429
0 -8 28 1.4989 -0.2044
0 -7 1 -1.9384 -2.9151
0 -7 2 -1.5102 -1.4588
0 -7 3 3.2077 -0.6264
0 -7 4 5.6713 -0.0934
0 -7 5 6.6589 0.2086
0 -7 6 2.7208 -1.0066
0 -7 7 -0.1755 -0.3178
0 -7 8 0.0798 -0.9910
0 -7 9 2.4600 0.0311
0 -7 11 2.5089 -0.0306
0 -7 12 -0.1790 0.0553
0 -7 13 -1.8573 -0.2558
0 -7 14 -0.7192 0.0807
0 -7 15 1.2606 -0.0077
0 -7 16 1.5639 0.0222
0 -7 17 1.3823 0.1990
0 -7 18 0.7089 -0.3219
0 -7 19 0.0476 0.0650
0 -7 20 -1.0300 -0.4010
0 -7 21 -2.8954 0.0736
0 -7 22 -2.4817 -0.0214
0 -7 23 -1.1989 0.1352
0 -7 24 1.2409 0.1612
0 -7 25 1.1057 -0.0682
0 -7 26 0.0336 -0.1361
0 -7 27 -1.3317 -0.3258
0 -7 28 -0.4212 -0.1748
0 -7 29 0.6599 -0.0916
0 -6 1 -1.2880 2.3078
0 -6 2 -4.5562 -0.9458
0 -6 3 -4.2695 -0.7780
0 -6 4 1.4465 -0.6620
0 -6 5 6.4498 0.8823
0 -6 6 8.7559 0.8994
0 -6 7 3.8623 0.1690
0 -6 8 -0.6619 0.0855
0 -6 9 -2.5957 -0.5329
0 -6 10 0.2386 0.2909
0 -6 11 3.2444 -0.1388
0 -6 12 2.7648 0.1564
0 -6 13 0.1780 0.0107
0 -6 14 -2.4015 -0.0311
0 -6 15 -2.3256 0.1927
0 -6 16 -0.3913 -0.0598
0 -6 17 1.1474 0.0505
0 -6 18 2.7227 0.0794
0 -6 19 2.3136 -0.2277
0 -6 20 1.3950 0.1073
0 -6 21 -1.3371 -0.5059
0 -6 22 -3.6837 0.1533
0 -6 23 -4.1057 -0.2453
0 -6 24 -2.7986 0.2579
0 -6 25 -0.4660 -0.0681
0 -6 26 0.3604 0.0718
0 -6 27 0.5228 -0.2736
0 -6 28 0.5422 -0.1683
0 -6 29 1.4675 -0.6326
0 -5 1 0.1905 5.4370
0 -5 2 -3.3377 5.1417
0 -5 3 -8.7206 2.2435
0 -5 4 -8.9488 1.3628
0 -5 5 -3.4016 0.3093
0 -5 6 3.9442 1.5325
0 -5 7 7.9027 0.9887
0 -5 8 4.4152 0.9583
0 -5 9 -0.8118 0.4006
0 -5 10 -4.9229 0.2769
0 -5 11 -3.8479 0.4773
0 -5 12 -1.4485 0.0054
0 -5 13 -0.0509 0.0135
0 -5 14 -0.7490 -0.1577
0 -5 15 -2.6399 -0.1147
0 -5 16 -3.4512 0.1638
0 -5 17 -2.8006 -0.2595
0 -5 18 -0.8912 0.1438
0 -5 19 2.2530 -0.1288
0 -5 20 3.5844 0.1117
0 -5 21 3.8776 0.0600
0 -5 22 1.0213 -0.1930
0 -5 23 -1.1795 0.1486
0 -5 24 -2.4829 -0.1362
0 -5 25 -1.6884 0.1713
0 -5 26 -0.5779 0.0358
0 -5 27 0.1463 0.2934
0 -5 28 0.2027 0.4440
0 -5 29 1.1249 0.4982
0 -4 1 2.4284 -3.0914
0 -4 2 2.8036 -0.2965
0 -4 3 -1.1435 0.7711
0 -4 4 -8.3268 0.2962
0 -4 5 -10.2545 -0.0763
0 -4 6 -6.6935 -0.7392
0 -4 7 1.0419 -0.0978
0 -4 8 6.0993 -0.6592
0 -4 9 5.9740 -0.2290
0 -4 10 2.3922 -0.5130
0 -4 11 -1.6591 0.0686
0 -4 12 -2.8266 0.1518
0 -4 13 -2.2782 -0.0471
0 -4 14 -0.8437 -0.1234
0 -4 15 -0.1592 -0.2777
0 -4 16 -1.2442 -0.0967
0 -4 17 -2.6059 0.1133
0 -4 18 -3.9787 -0.1883
0 -4 19 -2.9238 0.3104
0 -4 20 -0.2207 -0.0814
0 -4 21 2.2356 0.4453
0 -4 22 3.2617 0.0564
0 -4 23 1.3838 0.1190
0 -4 24 -0.4363 0.0891
0 -4 25 -1.6569 -0.0729
0 -4 26 -1.3502 -0.1505
0 -4 27 -0.4374 -0.0920
0 -4 28 0.0025 0.0286
0 -4 29 0.1994 1.0157
0 -4 30 0.5804 0.9655
0 -3 1 -5.6131 -1.6827
0 -3 2 4.4441 -2.2371
0 -3 3 9.1665 -1.1893
0 -3 4 6.6180 -0.8682
0 -3 5 -0.8907 -0.1715
0 -3 6 -5.6146 -0.1564
0 -3 7 -5.6861 -0.0395
0 -3 8 -0.9552 -0.1023
0 -3 9 2.9514 -0.4753
0 -3 10 4.6016 -0.3523
0 -3 11 3.0912 -0.4469
0 -3 12 0.6142 0.0883
0 -3 13 -0.9990 0.1283
0 -3 14 -1.3221 0.0327
0 -3 15 -0.1777 0.0377
0 -3 16 0.7375 -0.2471
0 -3 17 0.0027 0.0646
0 -3 18 -1.7109 -0.0862
0 -3 19 -4.0496 -0.0769
0 -3 20 -3.8179 0.1178
0 -3 21 -2.2223 -0.0948
0 -3 22 0.1298 0.2375
0 -3 23 1.2485 -0.1290
0 -3 24 0.3759 -0.1551
0 -3 25 -0.9240 -0.1167
0 -3 26 -2.1314 -0.4818
0 -3 27 -2.5740 -0.4293
0 -3 28 -1.5471 -0.8981
0 -3 29 -0.8746 -0.8326
0 -2 1 -25.0915 1.1937
0 -2 2 -17.4258 1.7315
0 -2 3 -3.9448 0.9428
0 -2 4 6.8246 0.3988
0 -2 5 9.2798 -0.1730
0 -2 6 5.3386 0.2758
0 -2 7 0.3926 0.3792
0 -2 8 -1.5539 0.7058
0 -2 9 0.0324 0.3359
0 -2 10 2.1293 0.1867
0 -2 11 3.2161 0.0783
0 -2 12 1.9754 -0.0413
0 -2 13 -0.0177 0.1481
0 -2 14 -1.2338 -0.0509
0 -2 15 -1.0877 -0.0135
0 -2 16 0.6671 0.0185
0 -2 17 1.4819 -0.1447
0 -2 18 0.9326 0.1551
0 -2 19 -0.9221 -0.1459
0 -2 20 -2.6852 0.0240
0 -2 21 -2.5269 0.0100
0 -2 22 -1.5140 -0.0748
0 -2 23 -0.1228 0.1517
0 -2 24 0.8473 -0.1795
0 -2 25 0.4695 -0.1724
0 -2 26 0.2235 0.0232
0 -2 27 -1.4755 -0.2459
0 -2 28 -2.5981 0.3601
0 -2 29 -3.0519 -0.6091
0 -1 2 -25.0340 -2.2807
0 -1 4 -16.3146 -0.1890
0 -1 5 -4.3635 -0.8533
0 -1 6 2.5433 -1.2068
0 -1 7 3.3331 -0.9509
0 -1 8 0.9034 -0.5311
0 -1 9 -0.3301 -0.2126
0 -1 10 0.8652 -0.3387
0 -1 11 3.0126 -0.1209
0 -1 12 4.1778 0.0641
0 -1 13 2.6134 0.0790
0 -1 14 0.2505 0.2149
0 -1 15 -1.2810 -0.1810
0 -1 16 -0.7304 0.1298
0 -1 17 1.1826 0.0421
0 -1 18 1.6732 0.2124
0 -1 19 0.8126 0.2851
0 -1 20 -1.0046 0.1394
0 -1 21 -1.9098 0.2146
0 -1 22 -1.2103 0.2624
0 -1 23 -0.4320 0.0252
0 -1 24 0.3356 0.4003
0 -1 25 0.8988 -0.2851
0 -1 26 0.9268 0.1290
0 -1 27 1.7780 -0.1044
0 -1 28 0.4019 0.3460
0 -1 29 -0.0417 0.9609
0 0 3 -6.9505 -2.2302
0 0 4 -17.6812 -0.5370
0 0 5 -16.7651 -0.0012
0 0 6 -9.6699 -0.3892
0 0 7 -2.9087 -0.5976
0 0 8 -0.5266 -0.4907
0 0 9 -1.6693 -0.2535
0 0 10 -2.7284 -0.1868
0 0 11 -1.5419 -0.4847
0 0 12 1.1923 -0.1178
0 0 13 3.4113 -0.0057
0 0 14 2.4896 0.2400
0 0 15 0.6757 0.1941
0 0 16 -1.1075 -0.1179
0 0 17 -0.4176 0.1746
0 0 18 0.8866 -0.0024
0 0 19 1.2601 0.1464
0 0 20 0.2093 -0.0009
0 0 21 -1.2182 -0.1635
0 0 22 -2.0594 -0.0114
0 0 23 -1.3706 0.0035
0 0 24 -1.3962 -0.1303
0 0 25 -0.5435 0.1829
0 0 26 -0.5923 -0.6176
0 0 27 0.1332 0.1263
0 0 28 0.8180 -0.5879
0 0 29 0.5102 0.5212
0 1 2 33.5126 1.5648
0 1 3 24.0947 0.3366
0 1 4 8.1864 0.0438
0 1 5 -4.6382 0.8226
0 1 6 -9.0311 0.9010
0 1 7 -6.6678 0.7443
0 1 8 -2.3647 0.6096
0 1 9 -0.5661 0.6321
0 1 10 -2.0864 0.5771
0 1 11 -3.6521 0.4212
0 1 12 -3.5319 -0.1998
0 1 13 -1.0294 0.1370
0 1 14 1.2978 -0.1899
0 1 15 1.4587 0.2979
0 1 16 0.6106 -0.0759
0 1 17 -0.8402 0.0429
0 1 18 -0.5205 0.1134
0 1 19 0.0529 0.1132
0 1 20 0.7399 -0.0321
0 1 21 0.9592 -0.1825
0 1 22 0.8024 -0.5958
0 1 23 0.2554 -0.1164
0 1 24 -0.1011 -0.4954
0 1 25 -1.3644 -0.1978
0 1 26 -0.8090 -0.6231
0 1 27 -1.2752 -0.9035
0 1 28 -0.0455 -0.4707
0 2 0 -20.1540 -0.3169
0 2 1 -5.7737 0.9060
0 2 2 10.7087 1.2732
0 2 3 19.1200 0.8707
0 2 4 17.6580 0.4737
0 2 5 8.8764 -0.1092
0 2 6 0.1146 -0.0764
0 2 7 -3.9552 -0.2191
0 2 8 -3.1387 -0.2222
0 2 9 -0.5850 0.0950
0 2 10 0.4246 0.0946
0 2 11 -1.3126 0.3816
0 2 12 -2.6486 0.1727
0 2 13 -3.2235 -0.0539
0 2 14 -1.0714 0.1597
0 2 15 0.4860 -0.2143
0 2 16 1.5500 0.2435
0 2 17 1.3271 -0.2319
0 2 18 0.4843 0.1150
0 2 19 -0.1878 0.0737
0 2 20 -0.6420 0.1384
0 2 21 -0.3000 -0.0346
0 2 22 1.3182 -0.1931
0 2 23 2.3307 -0.4308
0 2 24 2.8279 0.2194
0 2 25 1.4443 -0.2581
0 2 26 0.0218 0.2254
0 2 27 -0.1349 -0.9889
0 2 28 -0.1157 -0.8174
0 3 0 -13.5496 1.2008
0 3 1 -13.7999 -0.6184
0 3 2 -7.1077 -1.0257
0 3 3 2.5684 -1.0563
0 3 4 8.1933 -0.1909
0 3 5 8.4794 0.3989
0 3 6 3.8842 0.2093
0 3 7 -1.1172 -0.0295
0 3 8 -3.3053 -0.3549
0 3 9 -2.7826 -0.4325
0 3 10 -0.8192 -0.0319
0 3 11 -0.3658 -0.3623
0 3 12 -1.3917 0.1527
0 3 13 -2.1472 -0.2953
0 3 14 -2.5124 0.1178
0 3 15 -0.9036 0.0260
0 3 16 -0.2039 -0.0022
0 3 17 1.0325 0.1419
0 3 18 1.2821 -0.1372
0 3 19 1.2450 0.0918
0 3 20 0.4966 0.0984
0 3 21 -0.5223 -0.0225
0 3 22 -0.6858 0.0888
0 3 23 0.6616 -0.2529
0 3 24 1.4757 0.1825
0 3 25 2.0063 0.5463
0 3 26 0.1095 0.7096
0 3 27 -0.6280 0.9124
0 4 0 -3.2070 4.9867
0 4 1 -7.4518 5.7497
0 4 2 -8.0216 3.2886
0 4 3 -4.3646 1.3819
0 4 4 1.0570 -0.1555
0 4 5 4.3334 0.2669
0 4 6 4.8513 0.8859
0 4 7 2.0017 0.8100
0 4 8 -1.5271 0.7254
0 4 9 -3.4631 0.2253
0 4 11 -2.3735 0.3878
0 4 12 -2.1932 -0.0485
0 4 13 -2.0387 0.2073
0 4 14 -2.2553 -0.3277
0 4 15 -1.8921 0.3070
0 4 16 -0.8597 0.0402
0 4 17 -0.6763 0.2194
0 4 18 -0.0378 0.1716
0 4 19 0.1864 0.0145
0 4 20 0.5530 0.2403
0 4 21 0.7317 0.1622
0 4 22 0.2564 0.1298
0 4 23 0.7397 0.3370
0 4 24 1.2302 0.0344
0 4 25 1.6443 0.7325
0 4 26 1.1433 0.5608
0 5 0 1.1448 -3.6962
0 5 1 -2.4951 -0.3975
0 5 2 -4.8524 2.2638
0 5 3 -5.8109 1.8416
0 5 4 -3.6305 0.8658
0 5 5 -0.0566 -0.7558
0 5 6 2.8889 -0.6293
0 5 7 4.5494 -0.3167
0 5 8 3.1676 -0.2421
0 5 9 0.7932 0.0210
0 5 10 -1.3653 -0.2737
0 5 11 -2.3003 0.2940
0 5 12 -1.6246 0.1956
0 5 13 -1.7854 0.0916
0 5 14 -1.4372 0.0878
0 5 15 -1.5650 -0.2379
0 5 16 -0.7407 0.2961
0 5 17 0.3326 0.0253
0 5 18 0.5888 0.1979
0 5 19 0.9347 0.1147
0 5 20 0.5245 -0.1006
0 5 21 0.7013 0.2125
0 5 22 0.9331 -0.2333
0 5 23 0.9889 0.0942
0 5 24 1.8295 -0.0266
0 5 25 1.8079 0.2184
0 6 0 1.6741 -3.8846
0 6 1 2.9370 -5.0244
0 6 2 0.4402 -3.3361
0 6 3 -1.3965 -1.3462
0 6 4 -3.3889 -0.4996
0 6 5 -2.7013 -0.1376
0 6 6 -0.8583 -0.9141
0 6 7 1.3993 -0.5976
0 6 8 2.9104 -0.6084
0 6 9 2.0959 -0.4245
0 6 10 0.8713 -0.2103
0 6 11 -0.2098 -0.3059
0 6 12 -0.1328 0.2598
0 6 13 0.4830 0.1543
0 6 14 -0.1334 0.2002
0 6 15 -0.5722 0.1424
0 6 16 -1.1737 -0.1846
0 6 17 -0.1818 0.2023
0 6 18 1.3432 -0.3339
0 6 19 2.1133 -0.0220
0 6 20 2.6951 -0.2601
0 6 21 1.7051 -0.1061
0 6 22 1.7317 0.1248
0 6 23 1.1151 -0.3189
0 6 24 1.2906 0.0386
0 7 0 -0.8744 1.8417
0 7 1 1.4275 1.6114
0 7 2 2.7232 -0.3060
0 7 3 1.5077 -0.2124
0 7 4 0.1968 -0.3176
0 7 5 -1.9980 0.0688
0 7 6 -1.7939 0.4045
0 7 7 -0.7812 0.1769
0 7 8 0.6576 0.4845
0 7 9 0.7833 0.3449
0 7 10 -0.6856 0.3467
0 7 11 -1.6137 0.3399
0 7 12 -1.2584 0.0156
0 7 13 0.0671 0.2892
0 7 14 0.9424 -0.0187
0 7 15 -0.5883 0.1178
0 7 16 -1.9907 0.0664
0 7 17 -3.4379 -0.2027
0 7 18 -2.0976 0.0680
0 7 19 -0.4505 -0.7570
0 7 20 1.1486 -0.2524
0 7 21 1.7972 -0.7784
0 7 22 1.0767 0.0817
0 7 23 1.1415 0.0441
0 8 0 -1.4095 -1.5364
0 8 1 -1.9135 -1.4037
0 8 2 0.1018 0.1809
0 8 3 1.5184 -0.1491
0 8 4 1.6770 0.4335
0 8 5 0.6895 -0.3601
0 8 6 -1.3842 -0.4066
0 8 7 -1.5464 -0.4292
0 8 8 -0.6320 -0.3209
0 8 9 0.3528 0.1027
0 8 10 -0.0497 0.3131
0 8 11 -1.9160 0.3469
0 8 12 -2.2765 0.5583
0 8 13 -0.9673 -0.0262
0 8 14 1.3392 0.2833
0 8 15 2.3416 -0.4781
0 8 16 0.5322 -0.0456
0 8 17 -1.2018 -0.4769
0 8 18 -3.2179 -0.2854
0 8 19 -2.1030 -0.3863
0 8 20 -1.5843 -0.8638
0 8 21 0.0052 -0.5499
0 8 22 -0.0544 -1.0305
0 9 0 0.5328 0.5146
0 9 1 0.0140 -1.7641
0 9 2 -1.8047 -2.5907
0 9 3 -0.4262 -1.4985
0 9 4 0.8063 -0.8389
0 9 5 2.0835 0.4344
0 9 6 1.7380 0.0315
0 9 7 0.1258 -0.2077
0 9 8 -0.4800 -0.3909
0 9 9 -0.1326 -0.5814
0 9 10 -0.0227 -0.0903
0 9 11 -0.5602 -0.0717
0 9 12 -2.5546 0.1584
0 9 13 -2.1795 0.3243
0 9 14 -1.0577 -0.1099
0 9 15 1.8122 0.2918
0 9 16 2.8384 -0.5717
0 9 17 2.8408 0.0820
0 9 18 2.3638 -0.8478
0 9 19 1.6785 -0.2617
0 9 20 2.1391 -0.9433
0 10 0 2.3073 4.3870
0 10 1 1.4594 4.6732
0 10 2 0.8074 1.7078
0 10 3 -1.6062 0.2130
0 10 4 -1.4512 -0.2580
0 10 5 -1.1938 -0.0085
0 10 6 0.2370 1.0118
0 10 7 1.0333 0.8434
0 10 8 0.7242 0.6547
0 10 9 0.9937 0.5568
0 10 10 0.7847 -0.0436
0 10 11 0.2962 0.4466
0 10 12 -0.8380 -0.2975
0 10 13 -2.7517 0.1082
0 10 14 -2.5339 -0.4892
0 10 15 -2.6076 -0.4627
0 10 16 -0.7463 -0.4799
0 10 17 -0.6880 -0.6731
0 10 18 0.7919 -0.1248
0 10 19 1.4565 -0.7485
0 11 0 1.0258 0.0050
0 11 1 1.0019 0.8364
0 11 2 1.5024 2.6671
0 11 3 0.9499 1.0566
0 11 4 -1.1703 0.6079
0 11 5 -1.9699 -0.2206
0 11 6 -2.9055 -0.4106
0 11 7 -2.0590 0.1650
0 11 8 -0.6998 -0.1717
0 11 9 0.1865 0.1682
0 11 10 1.7045 0.1756
0 11 11 1.1172 -0.0258
0 11 12 0.5851 0.4554
0 11 13 -1.3683 -0.3174
0 11 14 -2.4602 0.3038
0 11 15 -2.4958 -0.7132
0 11 16 -2.4362 -0.3343
0 11 17 -1.5745 -1.0035
0 12 0 -1.2158 -1.9648
0 12 1 1.5356 -1.8883
0 12 2 1.7937 -1.5520
0 12 3 3.1289 -0.0972
0 12 4 2.1261 -0.6450
0 12 5 0.0781 0.1819
0 12 6 -1.2798 -0.1983
0 12 7 -2.7358 -0.3002
0 12 8 -1.8712 -0.1073
0 12 9 -0.5114 -0.7424
0 12 10 1.1732 -0.0140
0 12 11 2.9142 -0.3166
0 12 12 2.2242 0.0278
0 12 13 1.5226 -0.0402
0 12 14 -0.9900 -0.2484
0 13 0 -2.0547 -0.1582
0 13 1 -2.3420 1.0207
0 13 2 0.2340 0.0906
0 13 3 1.3873 0.0647
0 13 4 3.5425 0.1447
0 13 5 2.2211 -0.3300
0 13 6 0.1794 0.7245
0 13 7 -1.5434 0.3873
0 13 8 -2.6735 0.5017
0 13 9 -1.2241 0.1578
0 13 10 0.0302 -0.4093
0 13 11 2.0628 0.2039
0 13 12 3.1686 -0.2162
0 14 0 1.1008 -1.3610
0 14 1 -1.0650 -1.6957
0 14 2 -1.9152 0.5408
0 14 3 -0.8771 0.1894
0 14 4 0.6430 0.9361
0 14 5 3.0626 0.5327
0 14 6 1.9062 0.4287
0 14 7 0.2566 1.2098
0 14 8 -1.6880 0.8467
0 14 9 -2.2591 1.0756
0 15 0 -0.0546 -2.0501
0 15 1 1.8159 -3.0923
0 15 2 0.0392 -3.1666
0 15 3 -0.5225 -1.4917
0 15 4 -0.9481 -1.3545
0 15 5 0.2613 -0.0454
1 -16 0 -2.5872 1.1702
1 -16 1 -2.0629 1.5691
1 -16 2 0.4254 -0.1566
1 -16 3 1.7283 0.3291
1 -16 4 2.9426 0.0248
1 -16 5 0.5157 0.1032
1 -16 6 -0.5326 0.4839
1 -16 7 -1.5384 0.0231
1 -16 8 -1.2257 0.3220
1 -16 9 -0.5688 0.1687
1 -16 10 0.0395 -0.2040
1 -16 11 0.6626 0.0556
1 -16 12 1.8467 -0.4381
1 -15 0 1.4884 1.8327
1 -15 1 -0.8165 1.4575
1 -15 2 -1.0134 1.9145
1 -15 3 -1.0672 0.1718
1 -15 4 -0.1084 1.1171
1 -15 5 0.5921 0.2197
1 -15 6 -1.4062 0.6166
1 -15 7 -2.4205 0.4266
1 -15 8 -3.3069 0.2522
1 -15 9 -2.6573 0.5936
1 -15 10 -1.1102 0.6835
1 -15 11 -0.2985 0.1930
1 -15 12 1.1659 0.7030
1 -15 13 2.1329 -0.4766
1 -15 14 1.9090 0.3527
1 -15 15 2.3313 -0.6148
1 -15 16 0.7549 -0.1064
1 -15 17 1.9690 0.1766
1 -14 0 -1.3505 0.0122
1 -14 1 1.5024 -0.1534
1 -14 2 0.6301 0.3726
1 -14 3 1.6546 0.3550
1 -14 4 0.4915 -0.5707
1 -14 5 1.1421 0.4430
1 -14 6 0.4206 -0.3635
1 -14 7 -1.4405 0.1513
1 -14 8 -2.5153 -0.2700
1 -14 9 -3.0500 -0.5276
1 -14 10 -2.3946 0.0370
1 -14 11 -1.0437 -0.0986
1 -14 12 -1.4864 0.0481
1 -14 13 -0.3278 0.2953
1 -14 14 -0.6660 -0.5977
1 -14 15 0.6311 0.3215
1 -14 16 1.5439 -0.9380
1 -14 17 2.4913 0.1598
1 -14 18 4.2219 -0.4160
1 -14 19 3.8872 0.4818
1 -14 20 3.4945 0.4294
1 -13 0 -2.4673 -0.8097
1 -13 1 -2.3195 0.7781
1 -13 2 -0.8975 -0.5140
1 -13 3 -0.4557 0.5307
1 -13 4 1.8979 -0.2939
1 -13 5 1.6037 -0.3460
1 -13 6 2.5496 0.1353
1 -13 7 0.9689 -0.3715
1 -13 8 -0.8608 0.1006
1 -13 9 -1.5783 -0.3128
1 -13 10 -1.6254 -0.6879
1 -13 11 -0.3441 -0.0782
1 -13 12 0.1814 -0.7052
1 -13 13 -1.1459 0.1944
1 -13 14 -1.4706 -0.2955
1 -13 15 -3.2807 -0.2701
1 -13 16 -2.1703 -0.1115
1 -13 17 -1.9341 -0.6704
1 -13 18 0.2910 0.1076
1 -13 19 1.8317 -0.3705
1 -13 20 2.4757 0.3601
1 -13 21 1.3762 0.0962
1 -13 22 -0.6462 0.3887
1 -12 0 2.4572 0.3283
1 -12 1 -0.9627 0.3839
1 -12 2 -1.5957 1.5324
1 -12 3 -2.8920 0.0656
1 -12 4 -2.4416 1.1305
1 -12 5 -0.5102 -0.0884
1 -12 6 0.0634 0.4312
1 -12 7 1.0208 0.3397
1 -12 8 -0.8276 0.0086
1 -12 9 -2.4330 0.4907
1 -12 10 -2.5747 0.0299
1 -12 11 -2.0616 -0.0475
1 -12 12 0.0816 0.1199
1 -12 13 0.0353 -0.5770
1 -12 14 -0.6182 0.3718
1 -12 15 -1.5468 -0.4210
1 -12 16 -2.6707 0.2238
1 -12 17 -1.9548 -0.2368
1 -12 18 -1.8968 -0.1126
1 -12 19 -0.1921 0.0189
1 -12 20 0.6927 -0.0941
1 -12 21 1.0631 0.0530
1 -12 22 -0.5000 0.0105
1 -12 23 -2.6203 0.0328
1 -12 24 -4.0621 0.0127
1 -11 0 2.6508 -2.4807
1 -11 1 3.8421 -2.4828
1 -11 2 1.6844 -0.8445
1 -11 3 1.5991 -0.0266
1 -11 4 -0.6205 -0.6814
1 -11 5 0.0465 0.0428
1 -11 6 1.2529 -0.9880
1 -11 7 2.3498 -0.1760
1 -11 8 3.0738 -0.4814
1 -11 9 1.1467 -0.5994
1 -11 10 -0.1125 -0.0511
1 -11 11 -0.2807 -0.4233
1 -11 12 0.4672 0.1502
1 -11 13 2.3587 -0.1256
1 -11 14 1.7992 -0.3764
1 -11 15 1.4487 0.0136
1 -11 16 0.1252 -0.4876
1 -11 17 -0.3736 0.1530
1 -11 18 -0.1301 -0.2313
1 -11 19 0.1752 0.0544
1 -11 20 1.4942 0.0426
1 -11 21 2.4181 0.0108
1 -11 22 2.6040 0.1028
1 -11 23 1.3409 0.1469
1 -11 24 -0.8049 0.1552
1 -11 25 -2.3203 0.2215
1 -10 0 1.9999 -1.8461
1 -10 1 3.6805 -1.9926
1 -10 2 4.6732 -3.0289
1 -10 3 3.6274 -0.9203
1 -10 4 3.4498 -0.5053
1 -10 5 1.1335 -0.2778
1 -10 6 1.7520 -0.0728
1 -10 7 2.3758 -0.8239
1 -10 8 3.6973 -0.0249
1 -10 9 4.2130 -0.4843
1 -10 10 2.5202 -0.4304
1 -10 11 1.6630 -0.2404
1 -10 12 1.0131 -0.4747
1 -10 13 1.6235 0.3462
1 -10 14 2.7071 0.0033
1 -10 15 2.5086 0.1286
1 -10 16 2.6714 0.0756
1 -10 17 1.4987 -0.1840
1 -10 18 0.4388 0.2708
1 -10 19 -0.6717 -0.0645
1 -10 20 -1.2664 0.1391
1 -10 21 -0.1624 0.0085
1 -10 22 0.8987 -0.0326
1 -10 23 1.6375 0.2119
1 -10 24 0.9292 0.2331
1 -10 25 -0.2261 0.4542
1 -10 26 -0.8876 0.4779
1 -9 0 -1.1726 3.6672
1 -9 1 -0.6876 1.8480
1 -9 2 1.7520 0.9630
1 -9 3 2.5567 -0.7129
1 -9 4 2.3285 0.7216
1 -9 5 1.4310 0.5535
1 -9 6 -1.0315 1.1283
1 -9 7 -0.9627 0.8175
1 -9 8 -1.0619 0.2755
1 -9 9 0.0041 0.8552
1 -9 10 0.0270 0.3112
1 -9 11 -1.0014 0.4868
1 -9 12 -1.1540 0.1347
1 -9 13 -1.6309 -0.0610
1 -9 14 -1.2617 0.4355
1 -9 15 -0.8354 0.0847
1 -9 16 -0.2055 0.2536
1 -9 17 1.6298 0.0217
1 -9 18 1.9830 -0.1300
1 -9 19 1.4600 0.3191
1 -9 20 -0.6495 -0.1669
1 -9 21 -2.0315 0.1371
1 -9 22 -1.3691 -0.4352
1 -9 23 -0.3131 -0.2556
1 -9 24 0.5920 -0.3446
1 -9 25 -0.2163 -0.2467
1 -9 26 -0.7502 -0.3064
1 -9 27 -0.6501 -0.2614
1 -8 0 -2.4598 0.6009
1 -8 1 -2.5947 0.9527
1 -8 2 -2.5922 0.9728
1 -8 3 0.5965 0.5728
1 -8 4 2.2572 -0.5444
1 -8 5 3.2920 0.2912
1 -8 6 2.2103 -0.2703
1 -8 7 0.2743 0.4290
1 -8 8 0.4721 -0.1437
1 -8 9 0.4162 -0.2422
1 -8 10 1.0137 0.1050
1 -8 11 -0.2524 -0.1622
1 -8 12 -1.4648 0.2114
1 -8 13 -1.4072 -0.1284
1 -8 14 -1.2639 -0.1316
1 -8 15 -0.9851 0.2040
1 -8 16 -1.5141 -0.2267
1 -8 17 -1.3496 0.0687
1 -8 18 0.7617 -0.4411
1 -8 19 1.8105 -0.1989
1 -8 20 2.2121 0.0515
1 -8 21 -0.2291 -0.1348
1 -8 22 -1.2297 0.2158
1 -8 23 -1.0047 -0.3788
1 -8 24 0.5174 0.0583
1 -8 25 1.0034 -0.2519
1 -8 26 0.1333 0.0210
1 -8 27 -0.7320 -0.3333
1 -8 28 -0.2505 -0.2474
1 -7 0 1.9106 -0.0472
1 -7 1 -0.8927 0.0554
1 -7 2 -3.0490 -0.8176
1 -7 3 -3.7809 -0.2939
1 -7 4 -0.0693 -0.2369
1 -7 5 2.8240 -0.2877
1 -7 6 4.8485 0.2552
1 -7 7 3.1135 -0.4181
1 -7 8 1.3648 0.1846
1 -7 9 1.7991 -0.5083
1 -7 10 2.9606 -0.2277
1 -7 11 3.7964 -0.2690
1 -7 12 1.5940 -0.3458
1 -7 13 -0.7171 -0.0095
1 -7 14 -1.3475 -0.1934
1 -7 15 -0.8823 0.0398
1 -7 16 0.1569 0.2858
1 -7 17 -0.5741 -0.1172
1 -7 18 -0.6296 0.3182
1 -7 19 0.0767 -0.5041
1 -7 20 0.4725 0.1930
1 -7 21 0.2270 -0.1679
1 -7 22 -2.2441 0.2710
1 -7 23 -2.6310 0.1436
1 -7 24 -2.1454 0.0595
1 -7 25 0.2000 0.2209
1 -7 26 0.7871 0.2346
1 -7 27 0.4510 0.3807
1 -7 28 -0.6146 0.3736
1 -6 0 1.8940 3.7002
1 -6 1 1.6594 3.5898
1 -6 2 -1.7289 3.0849
1 -6 3 -6.3335 0.8769
1 -6 4 -8.0466 0.7017
1 -6 5 -3.9963 0.2811
1 -6 6 0.6517 0.8727
1 -6 7 3.6994 0.9515
1 -6 8 1.1223 0.4599
1 -6 9 -1.5538 0.6785
1 -6 10 -2.1157 0.0930
1 -6 11 0.0273 0.4221
1 -6 12 1.9427 0.0392
1 -6 13 0.6781 -0.1193
1 -6 14 -1.6056 0.0348
1 -6 15 -2.9609 -0.2594
1 -6 16 -2.7525 0.1885
1 -6 17 -1.0286 0.0064
1 -6 18 -0.6365 0.0027
1 -6 19 1.0251 0.1644
1 -6 20 1.4642 -0.3997
1 -6 21 1.8532 0.2587
1 -6 22 0.0637 -0.3392
1 -6 23 -2.3681 0.3405
1 -6 24 -3.1363 -0.2196
1 -6 25 -2.1230 -0.0207
1 -6 26 0.2924 -0.2603
1 -6 27 1.6221 0.0749
1 -6 28 1.7575 0.0452
1 -6 29 1.4105 0.4385
1 -5 0 -2.9495 -4.0835
1 -5 1 1.6605 -1.0656
1 -5 2 2.3229 1.0081
1 -5 3 -1.3467 1.6046
1 -5 4 -8.0969 -0.0528
1 -5 5 -10.7490 -0.4115
1 -5 6 -6.8248 -1.1132
1 -5 7 0.1435 -0.2249
1 -5 8 5.1315 -0.4778
1 -5 9 3.7281 -0.3990
1 -5 10 0.5106 -0.3397
1 -5 11 -1.8721 -0.3230
1 -5 12 -0.8180 0.0985
1 -5 13 1.0978 -0.2269
1 -5 14 1.2969 -0.2871
1 -5 15 0.4758 -0.1903
1 -5 16 -1.2817 -0.4112
1 -5 17 -2.2134 0.2174
1 -5 18 -2.3091 -0.3021
1 -5 19 -1.8285 0.2428
1 -5 20 0.8442 -0.1125
1 -5 21 2.4538 0.0081
1 -5 22 3.6962 0.1432
1 -5 23 1.4894 -0.0037
1 -5 24 -0.8702 0.3608
1 -5 25 -2.4143 -0.0528
1 -5 26 -1.7129 -0.1900
1 -5 27 -0.2156 -0.3048
1 -5 28 1.1148 -0.0919
1 -5 29 1.1718 0.4227
1 -4 0 -4.0446 -4.8520
1 -4 1 -1.4754 -5.1589
1 -4 2 4.4228 -3.7299
1 -4 3 6.5356 -1.4154
1 -4 4 2.9361 -0.3955
1 -4 5 -5.4359 -0.6641
1 -4 6 -10.0644 -0.7770
1 -4 7 -8.3132 -1.0654
1 -4 8 -1.0328 -0.3813
1 -4 9 5.3489 -0.7918
1 -4 10 7.0065 -0.5318
1 -4 11 5.2698 -0.5927
1 -4 12 2.3304 -0.1883
1 -4 13 1.3345 0.2183
1 -4 14 1.6008 -0.0802
1 -4 15 2.3008 0.0133
1 -4 16 3.0882 -0.1976
1 -4 17 1.9022 -0.1247
1 -4 18 0.2011 0.2163
1 -4 19 -2.6902 -0.1399
1 -4 20 -3.6373 0.4310
1 -4 21 -2.2083 -0.1084
1 -4 22 0.2119 0.2137
1 -4 23 2.1330 -0.0664
1 -4 24 1.2764 0.0651
1 -4 25 -0.3788 0.1616
1 -4 26 -1.5359 -0.1195
1 -4 27 -1.5416 -0.6628
1 -4 28 -0.5651 -0.7764
1 -4 29 -0.1627 -0.9694
1 -3 0 -3.9286 2.3732
1 -3 1 -7.5239 0.6093
1 -3 2 -3.9055 -0.2443
1 -3 3 4.1242 -0.4724
1 -3 4 9.4870 0.3483
1 -3 5 7.6966 0.4098
1 -3 6 -0.2029 0.5430
1 -3 7 -7.0878 0.3240
1 -3 8 -9.1223 0.4901
1 -3 9 -5.1104 0.6707
1 -3 10 0.0204 0.2756
1 -3 11 3.5781 0.2551
1 -3 12 4.2053 -0.0712
1 -3 13 2.6473 0.2330
1 -3 14 1.2407 0.3450
1 -3 15 0.3012 0.0701
1 -3 16 1.1512 0.1908
1 -3 17 2.5669 -0.2975
1 -3 18 2.6738 -0.0012
1 -3 19 1.2877 -0.1635
1 -3 20 -2.0650 -0.0868
1 -3 21 -3.8360 0.1460
1 -3 22 -3.7110 -0.0579
1 -3 23 -1.6447 0.0226
1 -3 24 0.5389 -0.1713
1 -3 25 1.1677 -0.2244
1 -3 26 0.7926 0.1941
1 -3 27 0.2511 -0.1634
1 -3 28 -0.3999 -0.2520
1 -3 29 0.2525 -0.9047
1 -2 0 6.7687 -1.4010
1 -2 1 -6.0836 -0.8286
1 -2 2 -14.4273 -0.3449
1 -2 3 -13.0966 0.0088
1 -2 4 -4.4404 0.1874
1 -2 5 4.6009 0.1636
1 -2 6 7.3408 -0.1600
1 -2 7 3.8003 -0.1857
1 -2 8 -2.0292 -0.4007
1 -2 9 -5.5789 -0.0249
1 -2 10 -4.9403 0.0540
1 -2 11 -2.3909 0.0803
1 -2 12 0.5661 0.1738
1 -2 13 1.7120 -0.1519
1 -2 14 1.2988 0.1378
1 -2 15 0.5708 -0.0948
1 -2 16 -0.0602 0.0199
1 -2 17 1.0066 0.0702
1 -2 18 1.7830 -0.0635
1 -2 19 1.9723 0.1799
1 -2 20 0.5510 -0.0417
1 -2 21 -1.6609 0.0750
1 -2 22 -3.1118 0.1981
1 -2 23 -3.1817 0.1390
1 -2 24 -2.1578 0.1944
1 -2 25 0.0237 -0.0939
1 -2 26 1.1946 -0.3110
1 -2 27 2.3298 0.2617
1 -2 28 1.6096 0.1573
1 -2 29 0.5976 1.0720
1 -1 0 30.3556 -0.1446
1 -1 2 5.2987 -2.4428
1 -1 3 -9.8733 -1.7574
1 -1 4 -16.2524 -0.8423
1 -1 5 -12.4424 -0.0780
1 -1 6 -4.3314 -0.1888
1 -1 7 1.4509 -0.1854
1 -1 8 2.5169 -0.2902
1 -1 9 0.0622 -0.4521
1 -1 10 -2.0990 -0.3106
1 -1 11 -1.9398 -0.4262
1 -1 12 -0.3369 -0.0845
1 -1 13 1.8556 0.1469
1 -1 14 2.0322 0.0456
1 -1 15 1.5789 0.2317
1 -1 16 0.8670 -0.2667
1 -1 17 1.2357 0.0552
1 -1 18 2.2936 -0.1068
1 -1 19 2.3457 0.1982
1 -1 20 1.3028 0.1719
1 -1 21 -0.5255 0.1810
1 -1 22 -2.0113 -0.0207
1 -1 23 -2.5232 0.2713
1 -1 24 -2.5696 -0.0367
1 -1 25 -2.2425 0.3513
1 -1 26 -0.6811 -0.5555
1 -1 27 0.5929 -0.6665
1 -1 28 2.8087 -0.9327
1 -1 29 2.3177 -0.5130
1 0 3 21.6815 0.6422
1 0 4 4.7066 0.3170
1 0 5 -8.3208 0.8340
1 0 6 -11.6671 1.0505
1 0 7 -8.4276 0.7795
1 0 8 -3.5569 0.8386
1 0 9 -1.2500 0.7966
1 0 10 -2.2024 0.5442
1 0 11 -3.4436 0.3524
1 0 12 -3.0542 -0.3152
1 0 13 -1.0110 0.0513
1 0 14 1.4479 -0.0384
1 0 15 1.5381 0.2652
1 0 16 1.1611 0.1228
1 0 17 0.2650 -0.1272
1 0 18 1.3079 -0.0365
1 0 19 2.2124 -0.1430
1 0 20 2.4329 0.0132
1 0 21 0.9149 -0.0574
1 0 22 -0.4316 -0.1398
1 0 23 -1.6534 -0.2653
1 0 24 -1.3383 0.0023
1 0 25 -1.8915 -0.1724
1 0 26 -1.6640 0.4110
1 0 27 -1.5296 -0.6097
1 0 28 -0.4391 -0.4543
1 1 0 -26.3693 0.6355
1 1 1 -6.3040 2.2299
1 1 2 15.7905 2.5557
1 1 3 27.2479 1.0196
1 1 4 24.8654 0.5556
1 1 5 12.9352 0.0533
1 1 6 0.0642 0.4528
1 1 7 -6.4557 0.2664
1 1 8 -6.5155 -0.0286
1 1 9 -3.4823 0.1383
1 1 10 -1.5090 0.2912
1 1 11 -2.6557 0.3583
1 1 12 -3.9639 0.2265
1 1 13 -4.3892 -0.4667
1 1 14 -2.2284 -0.0858
1 1 15 0.1290 -0.4407
1 1 16 1.1486 0.1980
1 1 17 1.0710 -0.1682
1 1 18 0.2782 0.1539
1 1 19 0.5992 0.0306
1 1 20 0.9568 0.2840
1 1 21 1.4061 0.0193
1 1 22 1.1891 0.1647
1 1 23 1.2419 -0.2819
1 1 24 0.8076 0.1098
1 1 25 1.0587 -0.0801
1 1 26 -0.1049 0.2334
1 1 27 -0.0482 0.2433
1 1 28 -0.9979 -0.1363
1 2 0 -27.6184 -2.3972
1 2 1 -29.0942 -1.9334
1 2 2 -18.3808 -0.7795
1 2 3 -0.2591 -0.3736
1 2 4 12.9597 -0.7940
1 2 5 16.8140 -0.6224
1 2 6 11.3007 -0.7405
1 2 7 2.8761 -0.3128
1 2 8 -2.3064 -0.4003
1 2 9 -2.9417 -0.7212
1 2 10 -0.8814 -0.4149
1 2 11 0.4962 -0.5241
1 2 12 -0.7841 -0.0265
1 2 13 -2.1016 -0.2229
1 2 14 -3.3234 -0.2770
1 2 15 -1.6476 -0.0523
1 2 16 -0.0042 -0.2041
1 2 17 1.9548 0.2243
1 2 18 2.3111 -0.1137
1 2 19 1.8437 0.2195
1 2 20 0.5471 0.1196
1 2 21 -0.3594 0.3271
1 2 22 -0.6702 0.0001
1 2 23 0.5467 0.1324
1 2 24 1.6541 -0.1547
1 2 25 2.4506 0.6558
1 2 26 2.0656 0.4183
1 2 27 1.0877 0.9960
1 3 0 0.1076 1.1961
1 3 1 -11.6743 1.3783
1 3 2 -17.4644 0.2143
1 3 3 -14.8800 0.2968
1 3 4 -5.1519 -0.0886
1 3 5 3.4952 -0.1155
1 3 6 7.6841 0.1615
1 3 7 5.6652 0.0832
1 3 8 1.0857 0.4350
1 3 9 -1.6735 0.3805
1 3 10 -2.0517 0.1516
1 3 11 -0.1865 0.3216
1 3 12 0.5657 -0.2910
1 3 13 -0.1859 0.1366
1 3 14 -1.5163 -0.3913
1 3 15 -2.9771 0.0987
1 3 16 -2.5256 0.0809
1 3 17 -1.8523 0.3372
1 3 18 0.1423 0.3757
1 3 19 1.3500 0.2242
1 3 20 1.7594 0.1747
1 3 21 0.4892 0.1828
1 3 22 -0.9934 -0.0485
1 3 23 -1.7821 -0.1374
1 3 24 -0.5608 -0.4081
1 3 25 0.4589 -0.1123
1 3 26 1.4178 0.5330
1 4 0 6.3012 -0.4364
1 4 1 2.5599 0.4930
1 4 2 -3.0721 1.7645
1 4 3 -7.5800 0.6138
1 4 4 -7.8166 0.3162
1 4 5 -3.4749 -0.5368
1 4 6 1.2414 -0.4437
1 4 7 4.4568 -0.1823
1 4 8 3.5915 -0.3885
1 4 9 0.5955 0.0607
1 4 10 -1.6161 0.0035
1 4 11 -2.4249 0.3575
1 4 12 -0.7364 0.4287
1 4 13 0.1140 -0.0299
1 4 14 0.7286 0.1359
1 4 15 0.0538 -0.3484
1 4 16 -0.9240 0.2228
1 4 17 -1.6077 0.1671
1 4 18 -2.1446 0.4600
1 4 19 -1.4784 0.3631
1 4 20 -0.4749 0.1004
1 4 21 0.2908 -0.0876
1 4 22 0.3618 -0.2870
1 4 23 -0.3003 -0.5701
1 4 24 -0.1757 -0.5799
1 4 25 0.3675 -0.9380
1 4 26 0.8735 -0.4586
1 5 0 0.4477 -3.9374
1 5 1 3.8071 -3.6866
1 5 2 2.3745 -2.1833
1 5 3 0.1179 -0.3123
1 5 4 -3.2560 -0.4937
1 5 5 -4.2749 -0.2751
1 5 6 -2.2146 -0.9463
1 5 7 1.3341 -0.5887
1 5 8 5.0764 -0.4510
1 5 9 5.4546 -0.6857
1 5 10 3.5710 -0.3554
1 5 11 0.9323 -0.5084
1 5 12 -0.6627 0.1202
1 5 13 0.0695 0.0840
1 5 14 0.8050 -0.0415
1 5 15 2.0081 -0.0062
1 5 16 2.1923 -0.2698
1 5 17 2.1795 0.1939
1 5 18 1.9503 0.0844
1 5 19 1.1161 0.2118
1 5 20 0.8159 0.0793
1 5 21 0.2961 -0.4139
1 5 22 0.2903 -0.5421
1 5 23 0.3205 -1.1792
1 5 24 0.3477 -1.0934
1 5 25 1.0174 -1.2457
1 6 0 -1.9841 1.9137
1 6 1 0.2179 0.7079
1 6 2 2.8110 -0.9407
1 6 3 2.1551 -0.4481
1 6 4 1.0772 0.3809
1 6 5 -2.1567 0.4475
1 6 6 -3.8747 0.7794
1 6 7 -3.6229 0.2520
1 6 8 -1.2273 0.6218
1 6 9 2.0129 0.4885
1 6 10 3.0367 0.2668
1 6 11 2.4379 0.2631
1 6 12 0.8885 -0.0550
1 6 13 -0.0530 0.2750
1 6 14 0.2560 0.0718
1 6 15 0.0116 -0.0293
1 6 16 0.1490 0.0665
1 6 17 -0.2174 -0.2211
1 6 18 0.3525 0.2390
1 6 19 1.3662 -0.2752
1 6 20 1.7554 -0.0161
1 6 21 2.1254 -0.3682
1 6 22 0.9969 -0.4390
1 6 23 0.6513 -0.5906
1 6 24 -0.2042 -1.1186
1 7 0 -2.3864 2.3808
1 7 1 -2.5789 1.8455
1 7 2 -1.0892 2.1206
1 7 3 0.6943 0.5902
1 7 4 0.7831 0.7455
1 7 5 0.4867 0.5332
1 7 6 -1.7579 0.5104
1 7 7 -2.8940 0.5343
1 7 8 -3.0954 0.1708
1 7 9 -2.0826 0.3566
1 7 10 -1.0111 0.3050
1 7 11 -1.2097 0.1647
1 7 12 -1.4567 0.2850
1 7 13 -1.1702 -0.1535
1 7 14 -0.3503 0.1100
1 7 15 0.5485 -0.3244
1 7 16 -0.8194 -0.1815
1 7 17 -2.1156 -0.0594
1 7 18 -4.1189 -0.1344
1 7 19 -3.5259 0.2605
1 7 20 -2.4070 -0.5840
1 7 21 -0.6634 -0.2430
1 7 22 0.3195 -0.9538
1 7 23 0.0437 -0.3281
1 8 0 -1.0006 -1.6690
1 8 1 -1.2135 -1.2651
1 8 2 -2.1301 -1.3549
1 8 3 -0.8340 -0.2203
1 8 4 0.4726 -0.5533
1 8 5 1.0102 0.1344
1 8 6 0.6307 -0.0803
1 8 7 -0.9489 -0.0893
1 8 8 -1.4276 -0.1669
1 8 9 -0.8601 -0.4393
1 8 10 -0.3696 -0.3042
1 8 11 -0.4409 -0.1733
1 8 12 -1.8900 -0.1640
1 8 13 -1.6777 0.3029
1 8 14 -0.1538 -0.2061
1 8 15 2.4989 0.2755
1 8 16 3.9798 -0.6056
1 8 17 2.6602 -0.0797
1 8 18 0.8883 -0.4716
1 8 19 -1.8072 0.0378
1 8 20 -1.6472 -0.0242
1 8 21 -1.8274 -0.4390
1 9 0 1.0433 2.4475
1 9 1 -0.1749 2.0495
1 9 2 -0.2400 0.5834
1 9 3 -1.5630 -0.3778
1 9 4 -0.3530 -0.0167
1 9 5 1.1687 -0.0173
1 9 6 2.3290 0.7234
1 9 7 2.1471 0.6903
1 9 8 0.5952 0.4353
1 9 9 -0.0623 0.4277
1 9 10 0.2248 -0.2126
1 9 11 -0.0450 0.0179
1 9 12 -0.7457 -0.3286
1 9 13 -2.9132 -0.1243
1 9 14 -2.2883 0.0577
1 9 15 -0.9138 -0.1366
1 9 16 2.5498 0.3547
1 9 17 3.9060 -0.4404
1 9 18 4.3168 0.1967
1 9 19 3.5951 -0.6675
1 9 20 2.6598 0.1711
1 10 0 -0.5693 0.8131
1 10 1 0.2800 1.2755
1 10 2 0.2664 2.3435
1 10 3 0.4022 1.0220
1 10 4 -1.2219 0.0538
1 10 5 -0.9450 -0.1467
1 10 6 -0.0745 -0.3777
1 10 7 1.1103 0.2403
1 10 8 1.9935 0.1702
1 10 9 1.3640 0.0560
1 10 10 1.7138 0.3598
1 10 11 1.4687 -0.2005
1 10 12 0.7873 0.4304
1 10 13 -0.9903 -0.3994
1 10 14 -3.4865 0.0712
1 10 15 -3.7252 -0.6165
1 10 16 -3.7261 -0.3315
1 10 17 -1.6867 -0.4117
1 10 18 -1.5116 -0.3744
1 11 0 -1.5792 -3.8024
1 11 1 -0.9237 -2.4032
1 11 2 -0.3646 -1.9382
1 11 3 0.9327 -0.1015
1 11 4 1.9550 -0.5377
1 11 5 0.6603 -0.5197
1 11 6 -0.0411 -0.4229
1 11 7 -1.1253 -0.7742
1 11 8 -1.1503 -0.2003
1 11 9 -0.1848 -0.7437
1 11 10 0.4132 -0.3959
1 11 11 2.5121 -0.1950
1 11 12 2.7148 -0.0365
1 11 13 2.8018 0.7441
1 11 14 0.6409 0.3350
1 11 15 -0.9424 0.9732
1 11 16 -1.8599 -0.0298
1 12 0 0.2126 0.4167
1 12 1 -1.4826 -0.4138
1 12 2 -0.6982 -0.5927
1 12 3 -0.5834 -1.1032
1 12 4 1.2304 -0.0405
1 12 5 2.4828 -0.5378
1 12 6 1.7237 0.2466
1 12 7 0.9970 0.5178
1 12 8 -1.1688 0.3869
1 12 9 -1.7247 0.7266
1 12 10 -1.5088 -0.2224
1 12 11 -0.1898 0.2507
1 12 12 2.2487 -0.2202
1 12 13 3.0314 0.2335
1 12 14 3.4812 0.2924
1 13 0 -1.1127 1.0072
1 13 1 -1.0546 -0.0340
1 13 2 -2.0914 0.8473
1 13 3 -0.7125 0.5607
1 13 4 -0.4254 0.1076
1 13 5 1.4084 0.2705
1 13 6 1.5545 -0.5962
1 13 7 0.6548 0.3408
1 13 8 -0.1571 0.3058
1 13 9 -1.8783 0.6149
1 13 10 -1.8233 0.5984
1 13 11 -1.9219 0.0946
1 14 0 0.5731 -2.0599
1 14 1 0.8917 -1.8770
1 14 2 -0.3454 -2.7353
1 14 3 -1.0978 -0.8701
1 14 4 0.1375 -0.7133
1 14 5 0.8141 -0.0737
1 14 6 2.3680 -0.0823
1 14 7 1.2222 -0.5075
1 14 8 -0.0794 0.2267
1 15 0 0.6115 1.3267
1 15 1 0.1289 -0.0197
1 15 2 1.1959 -1.3295
1 15 3 -0.3189 -2.4633
1 15 4 -0.5999 -1.3772
2 -16 0 -1.7634 0.5750
2 -16 1 -3.4302 0.1122
2 -16 2 -3.3726 1.2358
2 -16 3 -1.0796 0.2745
2 -16 4 -0.2895 0.5948
2 -16 5 0.8036 0.4291
2 -16 6 -0.4725 0.2036
2 -16 7 -0.7914 0.5293
2 -16 8 -1.1302 0.2897
2 -16 9 -1.4885 0.2677
2 -16 10 -1.4385 0.4929
2 -16 11 -0.6632 -0.1042
2 -15 0 -0.1759 -1.1199
2 -15 1 0.6641 -0.3834
2 -15 2 -1.4692 -0.7867
2 -15 3 -1.5295 0.3311
2 -15 4 -0.9408 -0.7214
2 -15 5 -0.4490 0.1593
2 -15 6 -0.1145 -0.3660
2 -15 7 -1.8766 -0.3777
2 -15 8 -2.8775 -0.3097
2 -15 9 -3.3472 -0.4612
2 -15 10 -3.5181 -0.2360
2 -15 11 -2.1166 0.2393
2 -15 12 -1.0160 -0.2760
2 -15 13 0.9815 0.6753
2 -15 14 2.2808 -0.5781
2 -15 15 1.4080 -0.2179
2 -15 16 1.1544 -1.4811
2 -14 0 -0.6675 -0.9776
2 -14 1 0.2317 0.0982
2 -14 2 2.8498 -0.2735
2 -14 3 2.0527 -0.3488
2 -14 4 3.3406 -0.0555
2 -14 5 3.2747 -0.8692
2 -14 6 3.8216 0.0982
2 -14 7 3.2243 -0.3364
2 -14 8 1.0142 -0.2188
2 -14 9 -0.6048 -0.2317
2 -14 10 -1.5816 -0.7789
2 -14 11 -2.1470 -0.2819
2 -14 12 -1.0656 -0.3591
2 -14 13 -1.3824 -0.2438
2 -14 14 0.1810 0.4441
2 -14 15 0.0240 -0.3933
2 -14 16 0.3548 0.1242
2 -14 17 0.4458 -1.3903
2 -14 18 0.8303 -1.0632
2 -14 19 2.3429 -1.3584
2 -14 20 2.5794 -0.4101
2 -13 0 0.3444 0.5143
2 -13 1 -1.0630 -0.6205
2 -13 2 -0.8034 1.0474
2 -13 3 0.7781 0.1010
2 -13 4 0.9478 0.7071
2 -13 5 3.2977 0.1077
2 -13 6 3.7579 -0.3581
2 -13 7 4.6731 0.2051
2 -13 8 3.5828 -0.0205
2 -13 9 1.2155 0.3780
2 -13 10 -0.0201 0.4670
2 -13 11 -0.7330 -0.1769
2 -13 12 -0.3063 0.4295
2 -13 13 0.2645 -0.3014
2 -13 14 -0.8741 0.3360
2 -13 15 -0.9581 0.1795
2 -13 16 -2.6148 0.0641
2 -13 17 -2.3827 0.1599
2 -13 18 -2.3252 -0.6164
2 -13 19 -0.7714 -0.5038
2 -13 20 0.8128 -0.7967
2 -13 21 1.5595 -0.3807
2 -13 22 0.7602 -0.0727
2 -12 0 1.0942 -0.5636
2 -12 1 2.1459 -0.4845
2 -12 2 0.1025 -0.9874
2 -12 3 -0.0993 0.4369
2 -12 4 -0.7643 -0.3929
2 -12 5 -0.4824 0.7068
2 -12 6 1.7578 -0.1809
2 -12 7 2.9590 -0.3235
2 -12 8 4.1031 -0.2657
2 -12 9 2.6630 -0.5059
2 -12 10 0.1508 0.1738
2 -12 11 -0.8251 0.2092
2 -12 12 -1.1353 0.0060
2 -12 13 0.5599 0.3863
2 -12 14 1.1654 -0.3055
2 -12 15 0.7638 0.3977
2 -12 16 0.1418 -0.0712
2 -12 17 -1.2238 0.1368
2 -12 18 -1.2078 0.0259
2 -12 19 -1.0962 -0.2045
2 -12 20 0.0030 -0.1760
2 -12 21 1.0998 -0.3689
2 -12 22 1.1084 -0.4490
2 -12 23 0.0012 -0.1740
2 -11 0 -0.1186 -0.5417
2 -11 1 1.1522 0.0258
2 -11 2 3.6208 -0.7638
2 -11 3 2.7533 -0.5167
2 -11 4 3.0238 0.0253
2 -11 5 1.2647 -0.4153
2 -11 6 1.4937 0.5532
2 -11 7 3.1028 -0.1491
2 -11 8 4.6725 -0.0334
2 -11 9 5.7964 -0.2989
2 -11 10 4.0282 -0.6265
2 -11 11 1.4449 0.0600
2 -11 12 -0.0048 -0.0415
2 -11 13 -0.4655 0.2003
2 -11 14 1.0543 0.2076
2 -11 15 1.3547 -0.2427
2 -11 16 1.2387 0.1922
2 -11 17 0.6463 -0.1666
2 -11 18 -0.2294 0.1133
2 -11 19 0.0164 0.1908
2 -11 20 0.2236 0.0853
2 -11 21 1.2167 0.3942
2 -11 22 2.1184 0.0237
2 -11 23 1.9292 0.1204
2 -11 24 1.1684 0.1393
2 -11 25 -0.3291 0.1836
2 -10 0 -2.3663 2.2588
2 -10 1 -2.0870 0.7883
2 -10 2 -0.4718 1.2372
2 -10 3 1.5806 0.0802
2 -10 4 1.6168 0.8356
2 -10 5 1.7306 0.6952
2 -10 6 -0.5118 0.5514
2 -10 7 -0.7797 1.0030
2 -10 8 0.0122 0.5034
2 -10 9 1.5864 0.7867
2 -10 10 2.7641 0.3456
2 -10 11 1.3219 -0.0212
2 -10 12 -0.6790 0.3152
2 -10 13 -2.2272 0.1245
2 -10 14 -2.7029 0.5045
2 -10 15 -1.4542 0.3548
2 -10 16 -0.9933 -0.1066
2 -10 17 -0.5142 0.1432
2 -10 18 -0.8134 -0.4039
2 -10 19 -1.7617 0.0870
2 -10 20 -1.7536 -0.0765
2 -10 21 -2.0487 0.0034
2 -10 22 -0.6234 0.1737
2 -10 23 0.1881 -0.2011
2 -10 24 0.7005 0.0802
2 -10 25 0.2064 -0.0941
2 -10 26 -0.5649 0.1526
2 -9 0 -4.0774 0.7553
2 -9 1 -4.0559 1.3084
2 -9 2 -4.3903 0.5441
2 -9 3 -2.3317 0.5875
2 -9 4 -0.3687 -0.4334
2 -9 5 0.7228 0.4339
2 -9 6 0.7910 0.1329
2 -9 7 -1.4407 0.1858
2 -9 8 -2.2966 0.2158
2 -9 9 -2.4488 -0.1106
2 -9 10 -1.3049 0.3622
2 -9 11 -0.2087 0.0490
2 -9 12 -0.7474 -0.1550
2 -9 13 -1.5173 -0.0568
2 -9 14 -2.4757 -0.3286
2 -9 15 -2.9513 0.1844
2 -9 16 -1.8537 -0.0644
2 -9 17 -1.1450 -0.3112
2 -9 18 0.7689 -0.1280
2 -9 19 0.8828 -0.6802
2 -9 20 0.2756 0.1527
2 -9 21 -0.8676 -0.4551
2 -9 22 -1.6874 0.0480
2 -9 23 -0.3529 -0.4080
2 -9 24 0.5978 -0.3112
2 -9 25 1.5137 -0.3214
2 -9 26 0.7069 -0.3093
2 -9 27 -0.0525 -0.3367
2 -8 0 0.6435 -1.6917
2 -8 1 -1.8300 -0.5658
2 -8 2 -2.9358 -0.2795
2 -8 3 -3.8304 -0.3954
2 -8 4 -1.6210 -0.5400
2 -8 5 0.8844 -1.2139
2 -8 6 3.2677 -0.3715
2 -8 7 3.9859 -0.5803
2 -8 8 2.5824 -0.2877
2 -8 9 1.8373 -0.5151
2 -8 10 0.9773 -0.7216
2 -8 11 0.9956 -0.2367
2 -8 12 0.9140 -0.3383
2 -8 13 0.3140 -0.2313
2 -8 14 0.4320 -0.0765
2 -8 15 -0.0985 -0.3700
2 -8 16 -0.6050 0.3675
2 -8 17 -0.5216 -0.2539
2 -8 18 -0.2543 0.0887
2 -8 19 2.2391 -0.2086
2 -8 20 2.5168 -0.0831
2 -8 21 2.5455 0.5389
2 -8 22 0.0440 0.1499
2 -8 23 -0.9118 0.6734
2 -8 24 -0.4977 -0.0087
2 -8 25 0.9839 0.4455
2 -8 26 1.8959 0.3398
2 -8 27 1.4920 0.7216
2 -7 0 3.2486 0.5449
2 -7 1 2.8071 -0.0502
2 -7 2 0.2100 0.4620
2 -7 3 -2.6896 0.2278
2 -7 4 -4.9758 0.2732
2 -7 5 -3.4498 0.0230
2 -7 6 -1.0083 -0.3806
2 -7 7 1.7877 0.2723
2 -7 8 2.5125 0.0756
2 -7 9 1.9840 0.5700
2 -7 10 2.0922 0.1814
2 -7 11 1.7815 -0.0110
2 -7 12 1.4166 0.1439
2 -7 13 0.1362 -0.1495
2 -7 14 -1.1635 0.1381
2 -7 15 -0.6928 0.0900
2 -7 16 -0.8974 0.0098
2 -7 17 -0.5770 0.5726
2 -7 18 -1.4233 -0.2516
2 -7 19 -1.0055 0.3926
2 -7 20 0.8570 -0.5448
2 -7 21 1.6908 0.2802
2 -7 22 2.0038 0.1040
2 -7 23 -0.4730 0.3827
2 -7 24 -1.2345 0.2176
2 -7 25 -1.4208 -0.1893
2 -7 26 0.1146 -0.1390
2 -7 27 0.7344 0.0387
2 -7 28 0.7408 0.3991
2 -6 0 -0.7168 -0.8520
2 -6 1 2.4834 0.0443
2 -6 2 3.2922 0.1281
2 -6 3 0.6149 0.4974
2 -6 4 -3.9604 -0.1709
2 -6 5 -7.3267 -0.0880
2 -6 6 -5.9910 -0.4794
2 -6 7 -3.0541 -0.5295
2 -6 8 0.1061 -0.2456
2 -6 9 0.2691 -0.3671
2 -6 10 -0.1377 0.2459
2 -6 11 0.3728 0.0173
2 -6 12 1.1501 0.0847
2 -6 13 1.6273 0.0444
2 -6 14 0.2540 -0.3920
2 -6 15 -1.0491 0.0547
2 -6 16 -0.9434 -0.3978
2 -6 17 -1.0485 0.0579
2 -6 18 -0.1605 -0.0283
2 -6 19 -1.0691 -0.2712
2 -6 20 0.2876 0.0184
2 -6 21 1.3378 -0.7204
2 -6 22 2.6932 0.1397
2 -6 23 2.2016 -0.2729
2 -6 24 0.4570 0.3616
2 -6 25 -0.3026 -0.2267
2 -6 26 -0.0322 -0.4832
2 -6 27 1.1598 -0.8884
2 -6 28 1.8397 -0.6289
2 -5 0 -1.7104 -2.7871
2 -5 1 -0.2409 -2.7465
2 -5 2 4.0266 -1.6041
2 -5 3 5.7923 -0.7770
2 -5 4 3.0311 -0.1990
2 -5 5 -3.1531 -0.7843
2 -5 6 -7.2312 -0.5426
2 -5 7 -5.8512 -0.8968
2 -5 8 -1.4204 -0.5274
2 -5 9 2.9395 -0.6557
2 -5 10 3.4611 -0.6613
2 -5 11 2.8935 -0.2044
2 -5 12 2.5822 -0.2377
2 -5 13 3.1200 0.1659
2 -5 14 3.8288 -0.0076
2 -5 15 2.7925 -0.1613
2 -5 16 2.2095 0.2052
2 -5 17 1.2415 -0.2853
2 -5 18 0.4004 0.4335
2 -5 19 -0.4001 -0.2047
2 -5 20 -1.4587 0.2105
2 -5 21 0.1469 -0.2091
2 -5 22 1.4357 -0.2744
2 -5 23 3.0008 0.0412
2 -5 24 1.7715 0.1322
2 -5 25 0.0735 0.5752
2 -5 26 -0.9951 0.2020
2 -5 27 -0.4705 -0.3992
2 -5 28 0.5692 -0.7086
2 -5 29 1.5640 -0.8142
2 -4 0 3.3188 1.9665
2 -4 1 -0.1990 0.2399
2 -4 2 0.7412 -0.5011
2 -4 3 5.4850 -0.1214
2 -4 4 8.0199 0.6577
2 -4 5 5.0613 0.8964
2 -4 6 -2.7525 0.5357
2 -4 7 -8.5021 0.6189
2 -4 8 -8.7773 0.4247
2 -4 9 -4.0973 0.8506
2 -4 10 1.2103 0.3726
2 -4 11 3.4693 0.3079
2 -4 12 3.9137 0.2736
2 -4 13 3.0418 0.1750
2 -4 14 2.6941 0.5148
2 -4 15 2.5695 0.0010
2 -4 16 2.3288 0.1606
2 -4 17 3.1998 -0.0069
2 -4 18 2.6124 -0.0505
2 -4 19 1.4919 0.3074
2 -4 20 -1.5218 -0.1342
2 -4 21 -3.3460 0.2525
2 -4 22 -2.6821 -0.4100
2 -4 23 -0.4969 -0.3370
2 -4 24 1.6538 -0.3335
2 -4 25 1.5509 0.0932
2 -4 26 0.2903 0.5092
2 -4 27 -0.4172 0.3068
2 -4 28 -0.4989 -0.5510
2 -4 29 0.3448 -0.9053
2 -3 0 7.3869 1.9457
2 -3 1 1.7815 1.9098
2 -3 2 -3.1721 1.1007
2 -3 3 -2.7076 0.4691
2 -3 4 2.6736 0.4854
2 -3 5 7.2813 0.8302
2 -3 6 5.9213 0.5583
2 -3 7 -1.2675 0.3058
2 -3 8 -8.4182 0.0921
2 -3 9 -11.5668 0.1910
2 -3 10 -9.1778 0.5576
2 -3 11 -4.8161 0.1620
2 -3 12 -1.0995 0.2399
2 -3 13 1.1162 -0.1008
2 -3 14 1.0346 0.0234
2 -3 15 0.5771 0.1217
2 -3 16 -0.5178 -0.2704
2 -3 17 -0.0273 -0.0389
2 -3 18 1.6615 -0.4828
2 -3 19 2.7927 -0.1229
2 -3 20 2.2995 -0.1511
2 -3 21 -0.8470 0.0260
2 -3 22 -3.5007 0.1577
2 -3 23 -4.1715 -0.1002
2 -3 24 -2.4913 -0.2685
2 -3 25 0.0335 -0.0873
2 -3 26 1.4715 0.2054
2 -3 27 1.7359 1.1493
2 -3 28 1.8487 0.9835
2 -3 29 1.3656 0.7844
2 -2 0 11.9477 -0.8430
2 -2 1 10.6513 -0.7161
2 -2 2 2.3466 -0.6914
2 -2 3 -5.8333 -0.6059
2 -2 4 -8.1408 -0.6456
2 -2 5 -3.4717 -0.1125
2 -2 6 3.3492 0.0962
2 -2 7 5.9629 -0.0950
2 -2 8 3.1225 -0.3067
2 -2 9 -2.2839 -0.6760
2 -2 10 -6.4568 -0.4230
2 -2 11 -6.7179 -0.1754
2 -2 12 -4.8741 -0.2303
2 -2 13 -1.6376 0.0414
2 -2 14 0.6974 -0.3770
2 -2 15 1.5334 0.0649
2 -2 16 1.3881 -0.1764
2 -2 17 0.2769 0.0272
2 -2 18 0.6378 -0.0038
2 -2 19 1.4073 -0.0751
2 -2 20 2.5888 0.0541
2 -2 21 2.1179 0.0193
2 -2 22 0.1533 0.1383
2 -2 23 -2.5090 0.2830
2 -2 24 -3.8713 0.1275
2 -2 25 -3.9560 -0.0729
2 -2 26 -1.9278 -0.2146
2 -2 27 -0.3300 -0.3263
2 -2 28 1.4237 0.5526
2 -1 0 9.8970 1.9432
2 -1 1 19.7146 1.9413
2 -1 2 20.8605 0.8079
2 -1 3 11.7877 0.2089
2 -1 4 0.0324 -0.0774
2 -1 5 -8.0852 -0.1115
2 -1 6 -8.1051 0.5046
2 -1 7 -3.0900 0.6429
2 -1 8 1.5977 0.7549
2 -1 9 3.0067 0.6057
2 -1 10 1.0567 0.0872
2 -1 11 -1.5852 0.1940
2 -1 12 -2.4017 -0.0375
2 -1 13 -2.0433 0.1893
2 -1 14 0.0175 0.2248
2 -1 15 0.9012 -0.0467
2 -1 16 1.8632 0.1483
2 -1 17 1.8731 -0.3236
2 -1 18 2.2243 0.0610
2 -1 19 2.5081 -0.2035
2 -1 20 2.4796 0.1670
2 -1 21 2.0375 -0.0657
2 -1 22 1.2473 0.1116
2 -1 23 0.2489 -0.2173
2 -1 24 -0.9654 0.2634
2 -1 25 -2.0412 -0.0219
2 -1 26 -2.8896 0.2750
2 -1 27 -1.8555 -0.6334
2 -1 28 -0.7292 -1.0280
2 0 0 -17.3667 -0.0274
2 0 1 -1.4940 0.9142
2 0 2 15.2773 1.9024
2 0 3 23.6544 0.8777
2 0 4 19.9029 0.6037
2 0 5 9.0778 -0.0848
2 0 6 -2.3862 -0.2343
2 0 7 -7.5038 -0.1367
2 0 8 -6.6752 -0.1415
2 0 9 -3.2932 0.1972
2 0 10 -0.7998 0.3521
2 0 11 -1.2599 0.0074
2 0 12 -2.4302 0.1176
2 0 13 -2.9438 -0.4931
2 0 14 -2.2327 0.0768
2 0 15 -0.6349 -0.2126
2 0 16 -0.4404 0.1491
2 0 17 0.1938 -0.1111
2 0 18 0.2666 -0.1533
2 0 19 1.8946 -0.1389
2 0 20 2.4437 -0.1073
2 0 21 2.5460 0.1184
2 0 22 0.9769 0.0510
2 0 23 0.3304 0.0898
2 0 24 -0.2836 -0.1718
2 0 25 0.2177 0.3847
2 0 26 -0.4026 0.4783
2 0 27 -0.7195 1.3149
2 0 28 -0.8339 0.4840
2 1 0 -29.9760 -3.2525
2 1 1 -29.5203 -2.5474
2 1 2 -17.6984 -1.7006
2 1 3 1.0983 -0.6269
2 1 4 15.0243 -1.0444
2 1 5 18.7068 -0.5326
2 1 6 12.9796 -0.7724
2 1 7 3.5296 -0.6484
2 1 8 -2.5981 -0.7911
2 1 9 -3.7393 -1.0506
2 1 10 -1.8388 -0.5848
2 1 11 0.2446 -0.3634
2 1 12 -0.4757 -0.1870
2 1 13 -1.3545 -0.1162
2 1 14 -2.4098 -0.5836
2 1 15 -1.2562 -0.0313
2 1 16 -0.1374 -0.3995
2 1 17 0.5412 0.2972
2 1 18 0.5909 -0.1851
2 1 19 0.5384 0.2703
2 1 20 1.2998 -0.0876
2 1 21 1.5123 0.3397
2 1 22 1.4229 0.0655
2 1 23 0.3119 0.3613
2 1 24 0.1444 -0.0472
2 1 25 -0.0779 0.1320
2 1 26 0.7739 0.1460
2 1 27 0.2930 0.6592
2 2 0 -0.0007 -0.1501
2 2 1 -16.8892 -0.2366
2 2 2 -24.8610 -0.6179
2 2 3 -21.6934 -0.2762
2 2 4 -8.3123 -0.1722
2 2 5 4.5660 -0.5803
2 2 6 11.4825 -0.0827
2 2 7 10.3957 0.0442
2 2 8 5.0120 0.3926
2 2 10 -0.1737 -0.2005
2 2 11 1.0831 0.1530
2 2 12 2.2308 -0.1721
2 2 13 1.1983 0.3097
2 2 14 0.0868 -0.0403
2 2 15 -1.5173 0.0150
2 2 16 -0.6288 0.1100
2 2 17 0.0723 0.0570
2 2 18 1.6494 0.3366
2 2 19 1.7700 -0.0122
2 2 20 1.6907 0.2060
2 2 21 0.5452 -0.1542
2 2 22 -0.3064 0.0338
2 2 23 -1.0867 -0.4058
2 2 24 -0.8076 -0.1423
2 2 25 -0.2344 -0.4264
2 2 26 0.4230 0.1547
2 2 27 0.6961 0.0242
2 3 0 17.3924 0.9257
2 3 1 10.3888 0.0137
2 3 2 -2.3021 0.7972
2 3 3 -12.4466 0.3238
2 3 4 -15.5452 0.7479
2 3 5 -9.9136 0.3775
2 3 6 -2.3559 -0.1048
2 3 7 3.2446 0.0373
2 3 9 1.9156 0.4927
2 3 10 0.4840 0.6084
2 3 11 -0.0008 0.3763
2 3 12 1.3402 0.5959
2 3 13 1.6935 -0.0351
2 3 14 1.0432 0.3340
2 3 15 -0.3598 -0.3066
2 3 16 -2.0525 0.1269
2 3 17 -2.2984 -0.0210
2 3 18 -1.9933 0.3482
2 3 19 -0.1600 0.2451
2 3 20 1.0040 0.1719
2 3 21 1.4231 -0.0711
2 3 22 -0.0551 -0.2623
2 3 23 -1.5693 -0.6573
2 3 24 -2.4832 -1.0004
2 3 25 -1.5530 -1.2255
2 3 26 -0.5555 -1.0269
2 4 0 2.8468 -1.0917
2 4 1 9.7511 -0.8072
2 4 2 9.2953 -1.2646
2 4 3 4.0182 -0.2907
2 4 4 -2.9787 -0.6373
2 4 5 -7.1587 0.0952
2 4 6 -5.8659 -0.0577
2 4 7 -2.3734 -0.2112
2 4 8 1.3551 -0.2245
2 4 9 2.2325 -0.7010
2 4 10 0.9972 -0.2209
2 4 11 0.0840 -0.2149
2 4 12 -0.3072 0.1499
2 4 13 1.3276 0.2587
2 4 14 2.2783 -0.0692
2 4 15 3.1617 0.0399
2 4 16 2.5542 -0.4236
2 4 17 1.2036 -0.0624
2 4 18 -0.3386 -0.1226
2 4 19 -1.3234 0.1705
2 4 20 -0.8711 0.0483
2 4 21 0.1200 -0.1926
2 4 22 0.5814 -0.5200
2 4 23 0.0006 -0.8401
2 4 24 -1.0868 -1.2423
2 4 25 -1.2242 -1.5091
2 5 0 -5.4445 1.2176
2 5 1 -2.2511 0.9161
2 5 2 3.3524 0.4047
2 5 3 4.7492 0.0770
2 5 4 3.5324 0.5262
2 5 5 -0.8115 0.0116
2 5 6 -4.1587 0.6635
2 5 7 -3.9338 0.5996
2 5 8 -1.1686 0.8465
2 5 10 4.0896 0.0394
2 5 11 2.9173 0.1011
2 5 12 0.6894 -0.2297
2 5 13 -0.9106 0.1005
2 5 14 -0.1417 0.0013
2 5 15 1.2645 -0.1491
2 5 16 3.3076 -0.0718
2 5 17 4.1751 -0.3009
2 5 18 3.8794 0.0569
2 5 19 2.7796 0.0397
2 5 20 1.1203 0.2205
2 5 21 0.4086 0.1425
2 5 22 -0.1962 -0.3661
2 5 23 -0.3670 -0.6549
2 5 24 -0.7917 -1.3273
2 6 0 -3.6183 2.2086
2 6 1 -4.3795 1.5004
2 6 2 -3.0929 1.8977
2 6 3 0.4927 1.0549
2 6 4 1.8077 0.9585
2 6 5 1.6757 0.8151
2 6 6 -1.9088 0.2223
2 6 7 -5.1985 0.4431
2 6 8 -6.0777 0.2662
2 6 9 -3.9260 0.6094
2 6 10 -0.0503 0.5315
2 6 11 1.9040 0.1402
2 6 12 1.4724 0.1583
2 6 13 -0.4363 -0.1786
2 6 14 -2.1891 0.0006
2 6 15 -2.0218 -0.1578
2 6 16 -1.5632 -0.2571
2 6 17 -0.2409 0.0734
2 6 18 0.2627 -0.1273
2 6 19 0.7333 0.4602
2 6 20 0.9742 0.0854
2 6 21 0.5398 0.5302
2 6 22 0.4520 0.2211
2 6 23 -0.6581 0.0965
2 7 0 -0.0118 -2.3178
2 7 1 -1.7007 -0.7477
2 7 2 -3.1223 -0.8749
2 7 3 -2.5346 0.0989
2 7 4 -0.3358 -0.3720
2 7 5 1.2309 0.0373
2 7 6 1.9120 -0.0881
2 7 7 -0.1041 -0.3162
2 7 8 -2.4559 -0.3525
2 7 9 -3.6856 -0.5582
2 7 10 -3.2329 -0.4763
2 7 11 -1.6014 -0.3653
2 7 12 -0.9674 -0.5646
2 7 13 -0.9341 -0.1156
2 7 14 -0.9423 -0.4395
2 7 15 -0.6723 0.0121
2 7 16 0.5063 -0.3529
2 7 17 0.0415 -0.0425
2 7 18 -0.0896 0.2769
2 7 19 -1.6930 0.3768
2 7 20 -1.5051 0.8829
2 7 21 -1.4002 0.1753
2 7 22 -0.4926 0.5967
2 8 0 2.1859 -0.2967
2 8 1 0.9880 -0.6076
2 8 2 0.4977 -0.3733
2 8 3 -1.0162 -0.6604
2 8 4 -0.7529 -0.0741
2 8 5 0.5523 -0.2931
2 8 6 1.9005 0.1245
2 8 7 2.5498 0.2746
2 8 8 1.7983 0.1894
2 8 9 0.8192 0.2718
2 8 10 0.6147 -0.1027
2 8 11 0.0166 -0.1679
2 8 12 -0.2569 -0.1952
2 8 13 -1.7848 -0.3480
2 8 14 -1.5609 0.2789
2 8 15 -0.3884 -0.1343
2 8 16 2.3155 0.5759
2 8 17 4.4705 -0.2952
2 8 18 4.4161 0.4222
2 8 19 3.6157 0.0889
2 8 20 1.1211 0.8469
2 8 21 0.7271 0.8195
2 9 0 -0.4542 1.0086
2 9 1 1.2354 0.6929
2 9 2 0.9201 0.9492
2 9 3 0.6782 0.7171
2 9 4 -0.5405 0.2014
2 9 5 -0.0918 0.2718
2 9 6 1.6122 -0.0628
2 9 7 2.8866 -0.0107
2 9 8 3.4012 0.1809
2 9 9 2.3620 -0.1162
2 9 10 1.5943 0.3524
2 9 11 1.2608 -0.2605
2 9 12 -0.0763 0.0839
2 9 13 -1.5472 -0.4560
2 9 14 -4.3600 -0.2324
2 9 15 -4.1510 -0.0639
2 9 16 -3.2910 0.0238
2 9 17 0.2024 0.6319
2 9 18 1.8768 -0.0317
2 9 19 3.1554 0.5999
2 10 0 -1.5148 -2.6481
2 10 1 -1.0834 -1.4980
2 10 2 0.2462 -1.3511
2 10 3 0.3954 -0.4536
2 10 4 0.3091 -0.2348
2 10 5 -1.0668 -0.5117
2 10 6 -1.0389 -0.1323
2 10 7 0.5188 -0.6276
2 10 8 1.7359 -0.4963
2 10 9 3.0730 -0.6466
2 10 10 2.4005 -0.7808
2 10 11 2.6804 -0.0440
2 10 12 1.9556 -0.2887
2 10 13 0.7944 0.6598
2 10 14 -1.5624 -0.1258
2 10 15 -4.2430 0.4219
2 10 16 -4.7843 -0.3430
2 10 17 -4.9023 0.2442
2 10 18 -3.0444 0.1391
2 11 0 0.3514 1.1111
2 11 1 -1.7805 -0.5234
2 11 2 -2.0897 -0.2924
2 11 3 -0.9487 -0.8856
2 11 4 0.2644 -0.1759
2 11 5 1.7039 -0.0719
2 11 6 0.6319 -0.0456
2 11 8 -0.6020 0.0385
2 11 9 -0.7791 0.3330
2 11 10 0.1395 -0.6332
2 11 11 0.4285 -0.4731
2 11 12 2.4583 -0.2427
2 11 13 2.7336 0.2784
2 11 14 3.0841 1.2421
2 11 15 1.0906 1.1089
2 11 16 -0.0485 1.6193
2 12 0 0.5516 2.1349
2 12 1 0.7187 1.8162
2 12 2 -1.9065 1.1316
2 12 3 -2.6501 1.3077
2 12 4 -2.2294 0.0614
2 12 5 -0.2033 0.3329
2 12 6 2.6345 -0.4093
2 12 7 2.7255 -0.0314
2 12 8 2.5523 0.5570
2 12 9 0.1787 0.2554
2 12 10 -1.2835 0.5450
2 12 11 -2.1760 -0.6395
2 12 12 -1.7271 -0.3739
2 12 13 0.2472 -0.8685
2 13 0 0.9132 -1.7760
2 13 1 0.7567 -0.6749
2 13 2 0.9994 -0.9327
2 13 3 -1.1789 -0.1206
2 13 4 -1.3314 0.5171
2 13 5 -1.6124 -0.2509
2 13 6 0.2792 -0.1588
2 13 7 2.1733 -1.4551
2 13 8 2.6266 -0.8908
2 13 9 2.7240 -0.8770
2 13 10 0.7098 -0.5551
2 13 11 -0.4747 -0.4339
2 14 0 2.6460 0.9950
2 14 1 1.5996 -0.6542
2 14 2 1.5006 -0.6453
2 14 3 0.9831 -1.7452
2 14 4 -0.3319 -0.4277
2 14 5 0.3247 0.0262
2 14 6 0.2472 0.2434
2 14 7 1.6380 0.2212
2 15 0 -0.4749 1.9960
2 15 1 0.4107 1.9688
2 15 2 -0.0917 1.1053
2 15 3 0.4936 0.5352
3 -16 1 -1.9328 -0.5335
3 -16 2 -3.3754 -1.0916
3 -16 3 -4.0116 -0.2554
3 -16 4 -2.5723 -0.6761
3 -16 5 -2.3259 -0.5596
3 -16 6 -1.2290 -0.2427
3 -16 7 -0.7576 -0.3387
3 -16 8 -0.0618 0.0615
3 -16 9 0.4831 0.2051
3 -16 10 -0.2252 -0.0803
3 -15 0 2.0209 0.3539
3 -15 1 1.5717 -0.2117
3 -15 2 1.8159 0.1428
3 -15 3 0.3807 -0.7248
3 -15 4 0.2898 0.1519
3 -15 5 1.1396 -0.5514
3 -15 6 1.0876 -0.1367
3 -15 7 1.3316 -0.1732
3 -15 8 0.6214 -0.3974
3 -15 9 0.1691 0.0017
3 -15 10 0.2696 -0.0396
3 -15 11 -0.6589 -0.0394
3 -15 12 0.0845 0.5073
3 -15 13 0.7590 -0.1462
3 -15 14 2.1085 0.8068
3 -15 15 2.6680 -0.2257
3 -15 16 0.9874 -0.1686
3 -14 0 0.6455 1.2775
3 -14 1 2.0898 0.3554
3 -14 2 2.2852 0.7970
3 -14 3 3.8137 0.5557
3 -14 4 2.9082 -0.0071
3 -14 5 3.8948 0.5149
3 -14 6 4.6158 -0.1197
3 -14 7 4.9729 0.5419
3 -14 8 4.9515 0.4635
3 -14 9 3.4475 0.2736
3 -14 10 2.1549 0.7270
3 -14 11 1.1733 0.1967
3 -14 12 -0.2846 0.5185
3 -14 13 0.3127 0.3635
3 -14 14 0.2137 0.2404
3 -14 15 1.5667 1.0085
3 -14 16 1.1397 0.5357
3 -14 17 0.1151 0.7805
3 -14 18 -0.7652 -0.3735
3 -14 19 -0.6793 -0.7413
3 -13 0 -1.0795 -0.6939
3 -13 1 -0.6557 0.2893
3 -13 2 -0.2740 -0.6891
3 -13 3 -0.1422 0.5793
3 -13 4 0.7365 -0.0264
3 -13 5 -0.1484 0.1138
3 -13 6 1.1402 0.0679
3 -13 7 1.8014 -0.4375
3 -13 8 2.6673 0.1412
3 -13 9 2.7935 0.0470
3 -13 10 1.3817 0.2278
3 -13 11 0.6737 0.7317
3 -13 12 -0.1484 0.2348
3 -13 13 -0.5689 0.7332
3 -13 14 -0.1808 0.0757
3 -13 15 -0.7159 0.1937
3 -13 16 -0.5492 0.3348
3 -13 17 -1.8017 0.3172
3 -13 18 -2.8062 0.5601
3 -13 19 -3.1902 0.1514
3 -13 20 -2.4269 -0.1965
3 -13 21 -0.8322 -0.2383
3 -12 0 -2.5295 0.4662
3 -12 1 -2.3719 0.2106
3 -12 2 0.0246 0.2455
3 -12 3 0.4237 -0.7284
3 -12 4 1.1260 0.3407
3 -12 5 0.8788 -0.3246
3 -12 6 0.0088 0.3841
3 -12 7 0.9394 0.0224
3 -12 8 1.5025 -0.3401
3 -12 9 2.3974 -0.1492
3 -12 10 2.0481 -0.4764
3 -12 11 0.3977 -0.1250
3 -12 12 -0.2693 0.1222
3 -12 13 -0.7922 -0.0585
3 -12 14 -0.1956 0.3959
3 -12 15 0.4052 -0.0572
3 -12 16 0.0858 0.0628
3 -12 17 -0.1799 0.0022
3 -12 18 -1.3471 -0.2249
3 -12 19 -2.0945 0.1553
3 -12 20 -1.8704 -0.0780
3 -12 21 -1.3198 0.0327
3 -12 22 0.1195 0.0170
3 -12 23 0.0765 -0.3294
3 -11 0 -4.4674 1.0588
3 -11 1 -3.9987 0.5579
3 -11 2 -3.2540 1.2210
3 -11 3 -0.0621 0.6179
3 -11 4 0.9937 0.1091
3 -11 5 2.3597 0.3851
3 -11 6 1.4967 -0.1176
3 -11 7 0.7754 0.6923
3 -11 8 1.2734 0.4304
3 -11 9 1.9312 0.3655
3 -11 10 2.7659 0.3299
3 -11 11 1.9524 -0.0537
3 -11 12 -0.0067 0.2086
3 -11 13 -1.1799 0.1981
3 -11 14 -1.8709 -0.0142
3 -11 15 -1.3267 0.3120
3 -11 16 -0.7723 -0.0883
3 -11 17 -1.2066 0.2164
3 -11 18 -1.1462 0.1159
3 -11 19 -2.1888 -0.1559
3 -11 20 -1.9513 0.3583
3 -11 21 -1.5110 -0.0660
3 -11 22 -0.4735 0.6027
3 -11 23 0.9017 0.1726
3 -11 24 0.7135 0.2544
3 -10 0 -3.1568 -1.2070
3 -10 1 -4.5737 -0.2112
3 -10 2 -5.6511 -0.5317
3 -10 3 -5.0016 0.5497
3 -10 4 -2.5197 0.0043
3 -10 5 -1.0923 0.1203
3 -10 6 0.1867 -0.1317
3 -10 7 -0.9415 -0.4699
3 -10 8 -1.6577 0.0567
3 -10 9 -1.3257 -0.0316
3 -10 10 -0.2375 0.1270
3 -10 11 0.9974 0.1124
3 -10 12 0.6506 -0.1816
3 -10 13 -0.8985 0.1100
3 -10 14 -1.7572 0.0925
3 -10 15 -2.4746 -0.1447
3 -10 16 -1.6397 0.1607
3 -10 17 -1.2284 -0.5987
3 -10 18 -1.3165 0.0866
3 -10 19 -1.1205 -0.5098
3 -10 20 -2.2843 -0.1604
3 -10 21 -1.6661 -0.1337
3 -10 22 -1.8489 -0.2192
3 -10 23 -0.3108 0.3275
3 -10 24 0.4033 -0.1558
3 -10 25 0.6077 0.1151
3 -9 0 0.7214 -1.0625
3 -9 1 -1.5211 -1.0248
3 -9 2 -2.7943 -0.8374
3 -9 3 -4.2049 -1.1017
3 -9 4 -3.2772 -0.4366
3 -9 5 -0.9646 -0.7321
3 -9 6 1.1371 -0.2776
3 -9 7 2.3751 -0.5394
3 -9 8 1.1313 -0.7599
3 -9 9 -0.0451 -0.5062
3 -9 10 -0.2794 -0.5310
3 -9 11 0.5902 -0.2871
3 -9 12 2.0519 -0.1951
3 -9 13 2.2975 -0.5523
3 -9 14 1.5854 -0.0206
3 -9 15 1.2931 -0.2112
3 -9 16 0.4586 0.0786
3 -9 17 1.6930 0.1341
3 -9 18 1.6108 -0.4519
3 -9 19 2.5050 0.2850
3 -9 20 2.0173 -0.5558
3 -9 21 1.0947 0.4151
3 -9 22 0.7936 -0.2572
3 -9 23 0.3931 0.3344
3 -9 24 1.9578 0.2184
3 -9 25 2.4899 0.3258
3 -9 26 2.7990 0.3672
3 -8 0 3.8460 0.2418
3 -8 1 3.3000 -0.2376
3 -8 2 1.3402 0.0546
3 -8 3 -0.6909 0.0505
3 -8 4 -2.8318 -0.1630
3 -8 5 -2.4095 0.0205
3 -8 6 -0.1653 -0.2280
3 -8 7 2.6127 0.3297
3 -8 8 4.3761 0.2245
3 -8 9 3.4890 0.1392
3 -8 10 2.0259 0.2321
3 -8 11 0.7964 0.0645
3 -8 12 0.3901 0.3423
3 -8 13 1.1524 0.3295
3 -8 14 1.0475 -0.0578
3 -8 15 1.1856 0.5133
3 -8 16 0.7871 -0.1023
3 -8 17 0.1123 0.7556
3 -8 18 0.9755 0.0284
3 -8 19 0.8479 0.2535
3 -8 20 2.7247 0.2222
3 -8 21 1.9301 0.0358
3 -8 22 1.6458 0.6983
3 -8 23 -0.1101 0.0139
3 -8 24 -0.4035 0.5276
3 -8 25 0.4444 -0.0428
3 -8 26 1.6580 0.3381
3 -8 27 2.3309 0.3595
3 -7 0 0.9305 0.2699
3 -7 1 2.5867 0.0541
3 -7 2 3.3116 -0.1625
3 -7 3 1.8637 0.2274
3 -7 4 -1.0333 0.3571
3 -7 5 -4.5516 0.2392
3 -7 6 -5.4192 0.1848
3 -7 7 -4.0452 -0.2146
3 -7 8 -1.2200 0.3040
3 -7 9 1.0579 0.2310
3 -7 10 1.2451 0.4054
3 -7 11 0.8045 0.4208
3 -7 12 -0.3315 0.0766
3 -7 13 -1.1246 0.4102
3 -7 14 -0.9467 0.0241
3 -7 15 -1.2800 0.0575
3 -7 16 -0.2577 0.1973
3 -7 17 -1.0700 -0.2788
3 -7 18 -1.2253 0.4792
3 -7 19 -1.6773 -0.6368
3 -7 20 -1.0581 0.1069
3 -7 21 1.0673 -0.7498
3 -7 22 1.6325 -0.0332
3 -7 23 2.2258 -0.1181
3 -7 24 0.4605 -0.0822
3 -7 25 -0.0609 -0.2703
3 -7 26 -0.5254 -0.8465
3 -7 27 -0.0444 -1.0544
3 -6 0 -2.6350 0.3220
3 -6 1 -1.5994 -0.0741
3 -6 2 1.1081 -0.3090
3 -6 3 3.4565 -0.5874
3 -6 4 2.9437 -0.2478
3 -6 5 -0.0320 -0.1746
3 -6 6 -4.0472 -0.0162
3 -6 7 -5.3315 -0.1701
3 -6 8 -4.5642 -0.5574
3 -6 9 -1.9484 -0.2669
3 -6 10 0.1062 -0.4302
3 -6 11 1.0194 0.0320
3 -6 12 1.6218 -0.0156
3 -6 13 0.9864 -0.1980
3 -6 14 0.6629 0.1288
3 -6 15 0.3494 -0.4314
3 -6 16 0.5397 0.1777
3 -6 17 1.8320 -0.2900
3 -6 18 1.0819 0.0211
3 -6 19 0.9122 0.0647
3 -6 20 -0.9259 -0.3525
3 -6 21 -0.1369 0.0663
3 -6 22 0.9345 -0.6741
3 -6 23 2.5098 0.1748
3 -6 24 3.1250 0.0036
3 -6 25 2.6305 0.6258
3 -6 26 2.3456 0.2985
3 -6 27 1.9509 -0.1530
3 -6 28 1.4224 -0.7831
3 -5 0 1.9390 1.3296
3 -5 1 -1.1792 1.2904
3 -5 2 -1.1071 0.8415
3 -5 3 1.9380 0.7048
3 -5 4 4.8326 0.3428
3 -5 5 4.5554 0.4804
3 -5 6 1.0584 0.3176
3 -5 7 -3.0272 0.7411
3 -5 8 -4.2636 0.5537
3 -5 9 -3.4065 0.4618
3 -5 10 -0.8240 0.3601
3 -5 11 0.7581 0.0582
3 -5 12 1.9484 0.4495
3 -5 13 2.5976 0.1051
3 -5 14 1.9494 0.2298
3 -5 15 1.4871 0.1654
3 -5 16 0.3277 -0.0620
3 -5 17 0.9755 0.4812
3 -5 18 1.5761 -0.1701
3 -5 20 0.4590 -0.1480
3 -5 21 -1.2542 0.1718
3 -5 22 -0.5729 -0.1456
3 -5 23 0.0417 -0.3365
3 -5 24 1.1923 -0.0562
3 -5 25 0.8131 0.1834
3 -5 26 0.3522 0.7224
3 -5 27 0.3486 0.7274
3 -5 28 0.8226 0.1200
3 -4 0 6.8198 0.8870
3 -4 1 3.3982 0.9760
3 -4 2 -0.5938 1.0616
3 -4 3 -1.3962 0.7843
3 -4 4 1.4422 0.7572
3 -4 5 4.1894 0.5197
3 -4 6 3.5106 0.3212
3 -4 7 -1.0259 0.0018
3 -4 8 -5.5966 0.3536
3 -4 9 -7.4936 0.2177
3 -4 10 -6.6588 0.5216
3 -4 11 -4.1263 0.1920
3 -4 12 -2.3350 0.0906
3 -4 13 -0.2594 0.1853
3 -4 14 0.5489 -0.2591
3 -4 15 0.4310 -0.0066
3 -4 16 -0.3695 -0.4912
3 -4 17 -1.2991 -0.1301
3 -4 18 -0.1331 -0.0876
3 -4 19 0.4463 -0.1338
3 -4 20 0.6764 0.1634
3 -4 21 -0.9752 -0.1951
3 -4 22 -2.0129 0.1154
3 -4 23 -1.2916 -0.3584
3 -4 24 0.3024 -0.3701
3 -4 25 1.3920 -0.1927
3 -4 26 0.8966 0.3727
3 -4 27 -0.3264 0.9647
3 -4 28 -0.5877 1.0106
3 -3 0 2.5420 -1.3171
3 -3 1 5.6879 -0.6588
3 -3 2 2.6611 -0.6012
3 -3 3 -1.7031 -0.4077
3 -3 4 -2.8966 -0.5410
3 -3 5 0.1524 -0.3297
3 -3 6 3.9048 -0.2871
3 -3 7 4.2036 -0.5746
3 -3 8 0.2073 -0.7788
3 -3 9 -4.4451 -0.6963
3 -3 10 -7.5621 -0.7028
3 -3 11 -7.6420 -0.2099
3 -3 12 -6.0962 -0.5242
3 -3 13 -4.0139 -0.1125
3 -3 14 -1.2695 -0.2640
3 -3 15 -0.0976 -0.1689
3 -3 16 0.3264 -0.1164
3 -3 17 -0.9689 -0.4354
3 -3 18 -1.1118 -0.0322
3 -3 19 0.1896 -0.2355
3 -3 20 1.8179 0.1895
3 -3 21 2.1908 0.1827
3 -3 22 0.3616 0.3700
3 -3 23 -1.4229 0.3081
3 -3 24 -1.6906 0.0786
3 -3 25 -0.4897 -0.1674
3 -3 26 0.8527 0.3362
3 -3 27 1.1664 0.9248
3 -3 28 0.6531 2.0331
3 -2 0 -2.3609 -0.3510
3 -2 1 4.8178 -0.0850
3 -2 2 8.5937 -0.0539
3 -2 3 5.0272 -0.2046
3 -2 4 -0.6878 -0.1031
3 -2 5 -3.7681 -0.2838
3 -2 6 -1.5186 0.1361
3 -2 7 3.3804 0.3246
3 -2 8 6.2359 0.1858
3 -2 9 5.2123 0.1728
3 -2 10 2.0888 -0.0747
3 -2 11 -1.5229 0.0172
3 -2 12 -2.9287 0.1758
3 -2 13 -3.4162 -0.1022
3 -2 14 -1.9360 0.3157
3 -2 15 -0.1032 -0.0972
3 -2 16 1.2052 0.4501
3 -2 17 1.4282 0.0698
3 -2 18 0.1227 0.2827
3 -2 19 0.0128 0.0709
3 -2 20 0.7900 0.0858
3 -2 21 2.8752 0.0879
3 -2 22 3.5314 0.1152
3 -2 23 2.7115 0.0972
3 -2 24 0.3812 -0.0602
3 -2 25 -1.1386 -0.4554
3 -2 26 -2.0524 -0.8562
3 -2 27 -1.3944 -0.7290
3 -2 28 -1.0352 -0.4601
3 -1 0 -9.2944 0.1661
3 -1 1 -2.0510 -0.1984
3 -1 2 7.4477 0.5936
3 -1 3 13.3880 0.2606
3 -1 4 10.6198 0.1806
3 -1 5 3.4864 -0.0590
3 -1 6 -3.3890 -0.3438
3 -1 7 -4.8866 -0.0295
3 -1 8 -1.7540 0.1399
3 -1 9 2.1310 0.1683
3 -1 10 4.1246 0.3663
3 -1 11 3.3775 -0.0584
3 -1 12 0.9907 0.3178
3 -1 13 -0.6314 0.0174
3 -1 14 -2.1549 0.1676
3 -1 15 -1.5157 0.0713
3 -1 16 -1.3158 -0.1544
3 -1 17 -0.0380 0.1379
3 -1 18 0.0196 -0.2578
3 -1 19 0.2141 0.1572
3 -1 20 0.0658 -0.2825
3 -1 21 0.5769 0.1199
3 -1 22 1.6709 -0.2409
3 -1 23 2.8598 0.0884
3 -1 24 3.5364 -0.2746
3 -1 25 2.8879 0.0485
3 -1 26 1.6614 -0.3436
3 -1 27 0.0173 -0.2525
3 -1 28 -0.2607 -0.8177
3 0 0 -17.0009 -1.9229
3 0 1 -17.9947 -1.4602
3 0 2 -11.1905 -1.6202
3 0 3 1.1641 -0.4211
3 0 4 11.3134 -0.6545
3 0 5 13.2654 -0.2578
3 0 6 8.3002 -0.5886
3 0 7 0.3160 -0.8212
3 0 8 -4.4834 -0.7421
3 0 9 -4.3993 -0.7294
3 0 10 -1.8233 -0.5410
3 0 11 1.0800 -0.2749
3 0 12 1.3018 -0.5838
3 0 13 0.4797 -0.0024
3 0 14 -0.8041 -0.4554
3 0 15 -1.6136 0.2983
3 0 16 -1.5373 -0.2048
3 0 17 -2.0963 0.2357
3 0 18 -1.3746 -0.1038
3 0 19 -1.1801 0.0417
3 0 20 0.3509 -0.0065
3 0 21 0.2874 -0.0083
3 0 22 0.3522 0.2218
3 0 23 -0.5405 0.0813
3 0 24 0.1218 0.2394
3 0 25 0.9333 -0.0501
3 0 26 2.0981 0.4817
3 0 27 1.8600 0.6667
3 1 0 -0.8791 1.0049
3 1 1 -14.4507 0.2269
3 1 2 -20.9018 -0.2816
3 1 3 -18.7498 -0.6579
3 1 4 -7.5092 0.0010
3 1 5 4.3905 -0.1533
3 1 6 10.9531 0.4879
3 1 7 10.2490 0.4376
3 1 8 4.7875 0.2914
3 1 9 0.0716 0.2877
3 1 10 -1.1425 -0.1046
3 1 11 0.0983 0.2198
3 1 12 2.4304 0.0878
3 1 13 2.2334 0.0929
3 1 14 1.9053 0.2212
3 1 15 0.3426 -0.0792
3 1 16 0.3388 0.4947
3 1 17 -0.2227 -0.0461
3 1 18 -0.4829 0.5339
3 1 19 -0.6614 -0.1594
3 1 20 -0.1962 0.2951
3 1 21 1.0247 -0.2576
3 1 22 1.0823 0.1330
3 1 23 0.4882 -0.1200
3 1 24 -1.2408 0.0952
3 1 25 -1.6064 -0.2511
3 1 26 -1.4737 -0.3365
3 1 27 -0.3362 -0.3161
3 2 0 19.3734 1.7250
3 2 1 11.0859 1.0365
3 2 2 -3.3967 1.3941
3 2 3 -14.3382 0.8136
3 2 4 -18.0112 0.5802
3 2 5 -11.8874 0.4786
3 2 6 -2.6563 0.1149
3 2 7 4.5063 0.5349
3 2 8 6.5597 0.6531
3 2 9 4.1041 0.6630
3 2 10 1.4536 0.7638
3 2 11 0.1337 0.1781
3 2 12 0.7112 0.6250
3 2 13 1.7378 0.0715
3 2 14 1.2874 0.4649
3 2 15 0.9172 -0.0059
3 2 16 -0.4448 0.1789
3 2 17 -0.1046 0.1384
3 2 18 -0.5910 0.0592
3 2 19 0.0238 0.1595
3 2 20 -0.2216 -0.2586
3 2 21 0.3812 -0.1075
3 2 22 0.3575 -0.6006
3 2 23 0.2514 -0.4103
3 2 24 -0.4752 -0.7340
3 2 25 -1.0425 -0.4396
3 2 26 -1.2068 -0.6106
3 3 0 9.7839 -1.3203
3 3 1 16.7324 -0.5113
3 3 2 14.6320 -1.0802
3 3 3 5.0997 -0.0647
3 3 4 -5.3918 -0.1572
3 3 5 -12.0639 0.2022
3 3 6 -11.2534 0.0716
3 3 7 -6.7020 -0.4081
3 3 8 -1.6955 -0.2166
3 3 9 1.1508 -0.3546
3 3 10 1.0951 -0.0772
3 3 11 0.9838 0.0182
3 3 12 0.3304 -0.1874
3 3 13 0.8661 0.1893
3 3 14 0.6987 -0.2914
3 3 15 0.4249 0.1167
3 3 16 -0.1987 -0.4870
3 3 17 -1.0015 -0.0770
3 3 18 -1.0529 -0.3543
3 3 19 -1.0337 -0.0310
3 3 20 0.0910 -0.1983
3 3 21 0.6887 -0.1851
3 3 22 1.0785 -0.3364
3 3 23 0.1510 -0.5489
3 3 24 -0.7611 -0.8402
3 3 25 -1.3327 -1.1195
3 3 26 -0.8933 -1.1634
3 4 0 -8.2398 0.9738
3 4 1 -1.4431 0.4584
3 4 2 7.4746 0.3533
3 4 3 10.6337 -0.6070
3 4 4 8.0284 -0.0805
3 4 5 1.8394 -0.2732
3 4 6 -3.9461 0.3974
3 4 7 -5.4947 0.5311
3 4 8 -4.3932 0.2488
3 4 9 -1.7645 0.2892
3 4 10 0.0070 -0.2793
3 4 11 0.4026 -0.0207
3 4 12 0.8366 -0.2243
3 4 13 0.6551 -0.0773
3 4 14 1.4999 0.0091
3 4 15 1.7346 -0.1512
3 4 16 2.3999 0.0030
3 4 17 2.2083 -0.3481
3 4 18 1.4878 -0.1646
3 4 19 0.4092 -0.3187
3 4 20 -0.2762 -0.1610
3 4 21 0.1460 -0.2105
3 4 22 0.8317 -0.2658
3 4 23 0.8861 -0.2943
3 4 24 -0.0294 -0.4862
3 4 25 -1.1576 -0.7108
3 5 0 -6.4121 0.5978
3 5 1 -7.9771 0.6766
3 5 2 -5.8984 1.2669
3 5 3 0.3773 1.1311
3 5 4 4.2082 0.3681
3 5 5 5.0435 0.2358
3 5 6 2.0588 -0.3993
3 5 7 -1.6274 0.1214
3 5 8 -2.8071 0.3088
3 5 9 -1.9113 0.4546
3 5 10 0.4867 0.5149
3 5 11 1.4892 0.0307
3 5 12 0.8227 0.1782
3 5 13 -0.5849 -0.1174
3 5 14 -1.9466 -0.0235
3 5 15 -1.5350 -0.0743
3 5 16 -0.3267 -0.1473
3 5 17 1.7248 0.1300
3 5 18 2.9839 0.0036
3 5 19 2.7905 0.3067
3 5 20 1.7527 0.2509
3 5 21 0.1929 0.3951
3 5 22 -0.1432 0.4306
3 5 23 -0.4384 0.1522
3 5 24 -0.4995 0.1338
3 6 0 2.3609 -2.5849
3 6 1 -1.7503 -1.3924
3 6 2 -4.3368 -1.4454
3 6 3 -4.4034 -0.2222
3 6 4 -1.0254 -0.1017
3 6 5 1.5412 -0.1424
3 6 6 2.5123 -0.4334
3 6 7 0.0903 -1.0544
3 6 8 -3.0681 -0.8776
3 6 9 -4.2766 -0.7714
3 6 10 -3.0254 -0.5163
3 6 11 -0.1704 -0.2669
3 6 12 1.2943 -0.3865
3 6 13 0.5018 0.0393
3 6 14 -1.4491 -0.0676
3 6 15 -3.5271 0.0711
3 6 16 -3.3103 0.0177
[truncated: 527,392 more chars]
